# Supplementary material for: Vesicular trafficking permits evasion of cGAS/STING surveillance during initial human papillomavirus infection
Source: PLoS Pathog. 2020 Nov 30;16(11):e1009028. doi: 10.1371/journal.ppat.1009028 (PMC7728285; doi:10.1371/journal.ppat.1009028)
Supplement: S1 Data — (ZIP) [file ppat.1009028.s003.zip]

Archive with 3 entries (2 files):
- evasion_hg_counts.txt
- __MACOSX/
- __MACOSX/._evasion_hg_counts.txt
