# Supplementary material for: Vesicular trafficking permits evasion of cGAS/STING surveillance during initial human papillomavirus infection
Source: PLoS Pathog. 2020 Nov 30;16(11):e1009028. doi: 10.1371/journal.ppat.1009028 (PMC7728285; doi:10.1371/journal.ppat.1009028)
Supplement: S3 Data — (XLSX) [file ppat.1009028.s005.xlsx]

## Sheet: DEGs
pGL3 4hr vs H2O (n = 2): 142 DEGs (padj < 0.05)										pGL3 8hr vs H2O (n = 2): 469 DEGs (padj < 0.05)
ensembl_id	baseMean	log2FC	lfcSE	stat	pvalue	padj	Gene	Description		ensembl_id	baseMean	log2FC	lfcSE	stat	pvalue	padj	Gene	Description
ENSG00000119922	6300.38	6.91858	0.182833	37.8409	0	0	IFIT2	interferon induced protein with tetratricopeptide repeats 2		ENSG00000119922	13707.4	7.76428	0.233175	33.2981	4.11282e-243	5.79044e-239	IFIT2	interferon induced protein with tetratricopeptide repeats 2
ENSG00000119917	8658.1	3.48244	0.161188	21.6048	1.61787e-103	8.84571e-100	IFIT3	interferon induced protein with tetratricopeptide repeats 3		ENSG00000134321	14869.5	5.80487	0.215456	26.9422	7.04176e-160	4.95705e-156	RSAD2	radical S-adenosyl methionine domain containing 2
ENSG00000162772	946.687	4.06304	0.236662	17.1681	4.60262e-66	1.67765e-62	ATF3	activating transcription factor 3		ENSG00000135114	35903.5	5.29261	0.210843	25.1022	4.70786e-139	2.2094e-135	OASL	2'-5'-oligoadenylate synthetase like
ENSG00000151014	1118.46	3.40161	0.220585	15.4208	1.18536e-53	3.24048e-50	NOCT	nocturnin		ENSG00000119917	25473.2	4.83152	0.211116	22.8857	6.45303e-116	2.2713e-112	IFIT3	interferon induced protein with tetratricopeptide repeats 3
ENSG00000125347	788.691	3.60809	0.248655	14.5104	1.04052e-47	2.27561e-44	IRF1	interferon regulatory factor 1		ENSG00000138646	4272.75	5.21677	0.229027	22.778	7.58277e-115	2.13516e-111	HERC5	HECT and RLD domain containing E3 ubiquitin protein ligase 5
ENSG00000165312	989.86	2.95687	0.231137	12.7927	1.80056e-37	3.28152e-34	OTUD1	OTU deubiquitinase 1		ENSG00000169245	2784.5	8.98535	0.394973	22.7493	1.45887e-114	3.42323e-111	CXCL10	C-X-C motif chemokine ligand 10
ENSG00000128335	1856.58	2.55165	0.201082	12.6896	6.75069e-37	1.05455e-33	APOL2	apolipoprotein L2		ENSG00000121858	2468.99	5.44845	0.252685	21.5622	4.06634e-103	8.17856e-100	TNFSF10	TNF superfamily member 10
ENSG00000171522	239.607	5.81959	0.506355	11.4931	1.42878e-30	1.95296e-27	PTGER4	prostaglandin E receptor 4		ENSG00000169248	1936.73	8.4626	0.40001	21.156	2.43058e-99	4.27752e-96	CXCL11	C-X-C motif chemokine ligand 11
ENSG00000112773	397.124	4.01881	0.360412	11.1506	7.1118e-29	8.64083e-26	TENT5A	terminal nucleotidyltransferase 5A		ENSG00000128335	7245.26	4.39961	0.239297	18.3855	1.71577e-75	2.68404e-72	APOL2	apolipoprotein L2
ENSG00000182782	1329.7	2.16755	0.205041	10.5713	4.04787e-26	4.42635e-23	HCAR2	hydroxycarboxylic acid receptor 2		ENSG00000107201	7862.08	3.87011	0.21498	18.0022	1.87204e-72	2.63565e-69	DDX58	DExD/H-box helicase 58
ENSG00000105939	1554.31	1.86814	0.190742	9.7941	1.19358e-22	1.18653e-19	ZC3HAV1	zinc finger CCCH-type containing, antiviral 1		ENSG00000185745	27980.9	3.69319	0.214101	17.2497	1.12465e-66	1.43945e-63	IFIT1	interferon induced protein with tetratricopeptide repeats 1
ENSG00000169245	164.484	5.18421	0.537526	9.64458	5.18248e-22	4.72253e-19	CXCL10	C-X-C motif chemokine ligand 10		ENSG00000100342	2246.35	4.59108	0.269943	17.0076	7.21512e-65	8.46514e-62	APOL1	apolipoprotein L1
ENSG00000189120	1945.32	1.64404	0.18103	9.08163	1.06964e-19	8.99732e-17	SP6	Sp6 transcription factor		ENSG00000105559	2371.66	4.33708	0.260118	16.6735	2.04249e-62	2.21202e-59	PLEKHA4	pleckstrin homology domain containing A4
ENSG00000087074	2126.19	1.73096	0.191589	9.03478	1.6433e-19	1.28353e-16	PPP1R15A	protein phosphatase 1 regulatory subunit 15A		ENSG00000140105	16039.5	3.44807	0.210298	16.3961	2.03868e-60	2.05018e-57	WARS1	tryptophanyl-tRNA synthetase 1
ENSG00000134321	1116.23	2.01656	0.224157	8.99617	2.33729e-19	1.70388e-16	RSAD2	radical S-adenosyl methionine domain containing 2		ENSG00000079385	778.472	5.22617	0.321213	16.2701	1.60874e-59	1.50996e-56	CEACAM1	CEA cell adhesion molecule 1
ENSG00000138646	561.723	2.34457	0.262549	8.93	4.25996e-19	2.91141e-16	HERC5	HECT and RLD domain containing E3 ubiquitin protein ligase 5		ENSG00000010030	811.597	5.78493	0.376379	15.3699	2.60416e-53	2.2915e-50	ETV7	ETS variant transcription factor 7
ENSG00000141682	3074.13	4.60647	0.522882	8.80978	1.25394e-18	8.06577e-16	PMAIP1	phorbol-12-myristate-13-acetate-induced protein 1		ENSG00000141682	2516.22	4.00342	0.264809	15.1181	1.22952e-51	1.01826e-48	PMAIP1	phorbol-12-myristate-13-acetate-induced protein 1
ENSG00000182575	124.245	6.07153	0.722561	8.40279	4.36002e-17	2.64871e-14	NXPH3	neurexophilin 3		ENSG00000162772	1096.16	3.98869	0.266217	14.9828	9.50656e-51	7.43572e-48	ATF3	activating transcription factor 3
ENSG00000011422	5177.74	1.59286	0.192527	8.2734	1.30192e-16	7.49287e-14	PLAUR	plasminogen activator, urokinase receptor		ENSG00000176046	755.637	4.57916	0.307751	14.8794	4.48205e-50	3.3212e-47	NUPR1	nuclear protein 1, transcriptional regulator
ENSG00000169248	139.482	4.86409	0.598788	8.12323	4.53951e-16	2.48198e-13	CXCL11	C-X-C motif chemokine ligand 11		ENSG00000105939	3916.96	3.11113	0.221255	14.0613	6.56536e-45	4.40161e-42	ZC3HAV1	zinc finger CCCH-type containing, antiviral 1
ENSG00000182393	167.915	8.65192	1.11359	7.76937	7.88774e-15	4.10726e-12	IFNL1	interferon lambda 1		ENSG00000168062	413.912	6.24658	0.444136	14.0646	6.27043e-45	4.40161e-42	BATF2	basic leucine zipper ATF-like transcription factor 2
ENSG00000154734	944.153	-1.66343	0.220617	-7.53987	4.70442e-14	2.33831e-11	ADAMTS1	ADAM metallopeptidase with thrombospondin type 1 motif 1		ENSG00000141574	1834.57	3.32118	0.240402	13.8151	2.06581e-43	1.32202e-40	SECTM1	secreted and transmembrane 1
ENSG00000119630	542.654	2.22322	0.299203	7.43049	1.08199e-13	5.14417e-11	PGF	placental growth factor		ENSG00000117228	2197.12	3.32784	0.243949	13.6415	2.26793e-42	1.38827e-39	GBP1	guanylate binding protein 1
ENSG00000105327	190.571	3.10748	0.420254	7.39428	1.42176e-13	6.47789e-11	BBC3	BCL2 binding component 3		ENSG00000115267	6321.1	3.05512	0.22502	13.5771	5.47423e-42	3.21132e-39	IFIH1	interferon induced with helicase C domain 1
ENSG00000185745	5972.46	1.35239	0.185397	7.29457	2.99605e-13	1.31047e-10	IFIT1	interferon induced protein with tetratricopeptide repeats 1		ENSG00000172183	3435.57	4.08901	0.302237	13.5291	1.05268e-41	5.92827e-39	ISG20	interferon stimulated exonuclease gene 20
ENSG00000107201	1578.82	1.49099	0.210129	7.09561	1.28783e-12	5.41632e-10	DDX58	DExD/H-box helicase 58		ENSG00000134326	2124.92	3.1713	0.240176	13.2041	8.31298e-40	4.50148e-37	CMPK2	cytidine/uridine monophosphate kinase 2
ENSG00000107984	1027.61	-1.48273	0.212896	-6.96457	3.29408e-12	1.3341e-09	DKK1	dickkopf WNT signaling pathway inhibitor 1		ENSG00000163644	684.173	3.84992	0.301357	12.7753	2.2534e-37	1.17502e-34	PPM1K	protein phosphatase, Mg2+/Mn2+ dependent 1K
ENSG00000113749	86.0654	4.65907	0.714712	6.5188	7.08706e-11	2.76775e-08	HRH2	histamine receptor H2		ENSG00000221963	1736.01	3.03265	0.239023	12.6877	6.91722e-37	3.47812e-34	APOL6	apolipoprotein L6
ENSG00000135362	537.798	1.84608	0.285138	6.47436	9.5217e-11	3.59034e-08	PRR5L	proline rich 5 like		ENSG00000122643	1493	3.01449	0.250896	12.0149	2.96739e-33	1.44062e-30	NT5C3A	5'-nucleotidase, cytosolic IIIA
ENSG00000117036	987.572	1.39005	0.217561	6.38922	1.66732e-10	6.07737e-08	ETV3	ETS variant transcription factor 3		ENSG00000128284	297.018	6.84245	0.57044	11.995	3.77219e-33	1.77029e-30	APOL3	apolipoprotein L3
ENSG00000167550	75.3491	4.78174	0.769947	6.21048	5.28237e-10	1.86331e-07	RHEBL1	RHEB like 1		ENSG00000176532	547.577	3.71847	0.318481	11.6756	1.69814e-31	7.71229e-29	PRR15	proline rich 15
ENSG00000275993	936.154	-1.31053	0.218636	-5.99414	2.04567e-09	6.99045e-07	SIK1B	salt inducible kinase 1B (putative)		ENSG00000089127	12209.8	2.44962	0.215098	11.3884	4.77754e-30	2.10197e-27	OAS1	2'-5'-oligoadenylate synthetase 1
ENSG00000173848	2697.68	-0.986831	0.169571	-5.81956	5.90035e-09	1.95516e-06	NET1	neuroepithelial cell transforming 1		ENSG00000173110	302.258	4.57256	0.41384	11.0491	2.21436e-28	9.44728e-26	HSPA6	heat shock protein family A (Hsp70) member 6
ENSG00000137193	1223.57	-1.18831	0.205768	-5.77498	7.69625e-09	2.47525e-06	PIM1	Pim-1 proto-oncogene, serine/threonine kinase		ENSG00000125347	685.349	3.06622	0.280316	10.9384	7.55062e-28	3.12662e-25	IRF1	interferon regulatory factor 1
ENSG00000079385	132.593	2.79191	0.48759	5.72595	1.02858e-08	3.21359e-06	CEACAM1	CEA cell adhesion molecule 1		ENSG00000135363	341.426	3.90143	0.358435	10.8846	1.36433e-27	5.48811e-25	LMO2	LIM domain only 2
ENSG00000124201	1756.69	1.09072	0.191177	5.7053	1.16136e-08	3.52764e-06	ZNFX1	zinc finger NFX1-type containing 1		ENSG00000130775	636.637	3.09718	0.29513	10.4943	9.1766e-26	3.58881e-23	THEMIS2	thymocyte selection associated family member 2
ENSG00000159388	1133.87	-1.18157	0.207382	-5.69755	1.21541e-08	3.59203e-06	BTG2	BTG anti-proliferation factor 2		ENSG00000133321	243.985	5.24176	0.505122	10.3772	3.14806e-25	1.19788e-22	PLAAT4	phospholipase A and acyltransferase 4
ENSG00000106366	5807.85	-0.864691	0.15366	-5.62729	1.83063e-08	5.26787e-06	SERPINE1	serpin family E member 1		ENSG00000108771	1963.97	2.37805	0.233054	10.2039	1.90512e-24	7.05846e-22	DHX58	DExH-box helicase 58
ENSG00000122861	2463.82	-1.04201	0.18631	-5.59288	2.23333e-08	6.26191e-06	PLAU	plasminogen activator, urokinase		ENSG00000184979	1816.15	2.35591	0.236889	9.9452	2.64643e-23	9.5536e-21	USP18	ubiquitin specific peptidase 18
ENSG00000099860	763.342	-1.37903	0.256217	-5.38229	7.35445e-08	2.01052e-05	GADD45B	growth arrest and DNA damage inducible beta		ENSG00000051108	2692.16	2.21785	0.227633	9.74312	1.97395e-22	6.94782e-20	HERPUD1	homocysteine inducible ER protein with ubiquitin like domain 1
ENSG00000100342	343.166	1.72462	0.327031	5.27357	1.33796e-07	3.56843e-05	APOL1	apolipoprotein L1		ENSG00000128567	274.904	3.74689	0.387835	9.66104	4.41378e-22	1.51565e-19	PODXL	podocalyxin like
ENSG00000145632	2664.72	-0.913795	0.174329	-5.24178	1.59038e-07	4.08258e-05	PLK2	polo like kinase 2		ENSG00000132256	1124.82	2.42848	0.252872	9.60357	7.72195e-22	2.58851e-19	TRIM5	tripartite motif containing 5
ENSG00000164308	157.459	2.63479	0.503097	5.23714	1.63081e-07	4.08258e-05	ERAP2	endoplasmic reticulum aminopeptidase 2		ENSG00000128590	652.162	2.6558	0.281494	9.43467	3.92211e-21	1.28417e-18	DNAJB9	DnaJ heat shock protein family (Hsp40) member B9
ENSG00000168209	2372.74	-1.16317	0.222157	-5.2358	1.64274e-07	4.08258e-05	DDIT4	DNA damage inducible transcript 4		ENSG00000177409	1099	2.67306	0.284728	9.38813	6.10752e-21	1.95427e-18	SAMD9L	sterile alpha motif domain containing 9 like
ENSG00000176046	165.394	2.46445	0.471317	5.22886	1.70557e-07	4.14453e-05	NUPR1	nuclear protein 1, transcriptional regulator		ENSG00000182575	155.858	6.2266	0.664755	9.36677	7.47876e-21	2.33985e-18	NXPH3	neurexophilin 3
ENSG00000164442	548.373	1.38381	0.269555	5.13368	2.8413e-07	6.75425e-05	CITED2	Cbp/p300 interacting transactivator with Glu/Asp rich carboxy-terminal domain 2		ENSG00000078081	622.189	2.66808	0.28651	9.31234	1.25044e-20	3.82717e-18	LAMP3	lysosomal associated membrane protein 3
ENSG00000152457	374.089	2.02758	0.40061	5.06124	4.16539e-07	9.69118e-05	DCLRE1C	DNA cross-link repair 1C		ENSG00000115271	230.509	3.84225	0.415808	9.24043	2.45513e-20	7.35443e-18	GCA	grancalcin
ENSG00000011590	40.7256	6.16076	1.22006	5.04956	4.4282e-07	0.00010088	ZBTB32	zinc finger and BTB domain containing 32		ENSG00000116701	2189.2	2.12661	0.231905	9.17016	4.72325e-20	1.38539e-17	NCF2	neutrophil cytosolic factor 2
ENSG00000100219	2060.89	0.933777	0.185622	5.03053	4.89123e-07	0.000109154	XBP1	X-box binding protein 1		ENSG00000196684	630.794	2.69696	0.29636	9.10027	9.01094e-20	2.58908e-17	HSH2D	hematopoietic SH2 domain containing
ENSG00000115267	1666.07	0.984955	0.198646	4.95836	7.1092e-07	0.000155478	IFIH1	interferon induced with helicase C domain 1		ENSG00000173193	2097.99	2.35128	0.259028	9.07734	1.1126e-19	3.07237e-17	PARP14	poly(ADP-ribose) polymerase family member 14
ENSG00000059728	828.512	1.11622	0.226164	4.93545	7.99672e-07	0.000171459	MXD1	MAX dimerization protein 1		ENSG00000150687	3449.64	2.08158	0.229317	9.07731	1.11294e-19	3.07237e-17	PRSS23	serine protease 23
ENSG00000102554	1532.93	-0.934163	0.190995	-4.89104	1.00306e-06	0.000210932	KLF5	Kruppel like factor 5		ENSG00000163565	3509.1	1.99815	0.221122	9.0364	1.6192e-19	4.38398e-17	IFI16	interferon gamma inducible protein 16
ENSG00000163644	194.927	2.08782	0.43311	4.82052	1.43185e-06	0.00029542	PPM1K	protein phosphatase, Mg2+/Mn2+ dependent 1K		ENSG00000124201	3404.49	1.99924	0.224652	8.89928	5.62089e-19	1.49314e-16	ZNFX1	zinc finger NFX1-type containing 1
ENSG00000163121	43.0837	6.35599	1.32029	4.8141	1.47865e-06	0.000299428	NEURL3	neuralized E3 ubiquitin protein ligase 3		ENSG00000167550	138.403	5.42525	0.612464	8.85807	8.14087e-19	2.12251e-16	RHEBL1	RHEB like 1
ENSG00000167779	3538.52	0.777768	0.162225	4.79437	1.63186e-06	0.000324444	IGFBP6	insulin like growth factor binding protein 6		ENSG00000101347	2286	2.12136	0.245517	8.64038	5.6026e-18	1.43416e-15	SAMHD1	SAM and HD domain containing deoxynucleoside triphosphate triphosphohydrolase 1
ENSG00000162783	3394.81	-0.851258	0.17839	-4.7719	1.82499e-06	0.000356362	IER5	immediate early response 5		ENSG00000140853	1039.48	2.27904	0.264229	8.62525	6.39543e-18	1.60788e-15	NLRC5	NLR family CARD domain containing 5
ENSG00000183709	44.8968	7.70511	1.61746	4.76371	1.90064e-06	0.000364623	IFNL2	interferon lambda 2		ENSG00000133106	1256.26	2.1251	0.247191	8.59698	8.18415e-18	2.02149e-15	EPSTI1	epithelial stromal interaction 1
ENSG00000051108	1242.85	1.09335	0.23023	4.74895	2.04474e-06	0.000385503	HERPUD1	homocysteine inducible ER protein with ubiquitin like domain 1		ENSG00000157601	34984.2	1.78557	0.208816	8.55091	1.22118e-17	2.96431e-15	MX1	MX dynamin like GTPase 1
ENSG00000128965	209.161	1.9719	0.421337	4.6801	2.86739e-06	0.000531438	CHAC1	ChaC glutathione specific gamma-glutamylcyclotransferase 1		ENSG00000026950	212.293	3.45113	0.406284	8.49437	1.99003e-17	4.74876e-15	BTN3A1	butyrophilin subfamily 3 member A1
ENSG00000158246	2714.5	-0.795975	0.172658	-4.61013	4.02418e-06	0.000733406	TENT5B	terminal nucleotidyltransferase 5B		ENSG00000044574	30875.4	1.79595	0.211532	8.49018	2.06309e-17	4.84104e-15	HSPA5	heat shock protein family A (Hsp70) member 5
ENSG00000187608	23404.8	0.650659	0.141908	4.58507	4.53843e-06	0.000813569	ISG15	ISG15 ubiquitin like modifier		ENSG00000132109	2870.88	1.88742	0.224078	8.42307	3.6675e-17	8.4647e-15	TRIM21	tripartite motif containing 21
ENSG00000147454	437.721	1.42192	0.313979	4.5287	5.93482e-06	0.00104673	SLC25A37	solute carrier family 25 member 37		ENSG00000137959	1880.25	2.1251	0.253113	8.39587	4.62455e-17	1.05015e-14	IFI44L	interferon induced protein 44 like
ENSG00000172183	597.401	1.24626	0.278265	4.47867	7.51097e-06	0.00130369	ISG20	interferon stimulated exonuclease gene 20		ENSG00000112773	277.717	3.18625	0.385516	8.26489	1.39818e-16	3.1246e-14	TENT5A	terminal nucleotidyltransferase 5A
ENSG00000143878	1144.87	-0.915945	0.205297	-4.46155	8.13675e-06	0.00139024	RHOB	ras homolog family member B		ENSG00000168016	161.32	4.86289	0.590108	8.24068	1.71235e-16	3.7669e-14	TRANK1	tetratricopeptide repeat and ankyrin repeat containing 1
ENSG00000135114	6388.04	2.76811	0.623484	4.43974	9.00683e-06	0.00151523	OASL	2'-5'-oligoadenylate synthetase like		ENSG00000169871	3327.74	1.83028	0.2225	8.22597	1.93621e-16	4.19383e-14	TRIM56	tripartite motif containing 56
ENSG00000179271	5483.01	0.8262	0.190978	4.32615	1.51737e-05	0.002514	GADD45GIP1	GADD45G interacting protein 1		ENSG00000175197	427.436	2.70734	0.330605	8.18905	2.63299e-16	5.53282e-14	DDIT3	DNA damage inducible transcript 3
ENSG00000186174	983.419	-1.01164	0.236266	-4.28176	1.8542e-05	0.00302621	BCL9L	BCL9 like		ENSG00000183486	3967.13	1.80926	0.220903	8.1903	2.60576e-16	5.53282e-14	MX2	MX dynamin like GTPase 2
ENSG00000141579	505	-1.17836	0.275602	-4.27558	1.90638e-05	0.00306563	ZNF750	zinc finger protein 750		ENSG00000152689	124.558	4.62162	0.566136	8.16344	3.25606e-16	6.74147e-14	RASGRP3	RAS guanyl releasing protein 3
ENSG00000140105	3177.08	0.857195	0.201593	4.25211	2.1177e-05	0.00335609	WARS1	tryptophanyl-tRNA synthetase 1		ENSG00000140464	7034.47	1.7471	0.214324	8.15165	3.58981e-16	7.32478e-14	PML	promyelocytic leukemia
ENSG00000167470	1360.93	-0.935947	0.220713	-4.24056	2.22964e-05	0.00348302	MIDN	midnolin		ENSG00000128383	1267.38	2.16499	0.26647	8.1247	4.48467e-16	9.01996e-14	APOBEC3A	apolipoprotein B mRNA editing enzyme catalytic subunit 3A
ENSG00000181634	54.2632	3.40224	0.80321	4.2358	2.27742e-05	0.00350755	TNFSF15	TNF superfamily member 15		ENSG00000117407	525.53	-2.42642	0.301701	-8.04247	8.80439e-16	1.74587e-13	ARTN	artemin
ENSG00000142627	3182.76	-0.904167	0.215147	-4.20255	2.63921e-05	0.00400829	EPHA2	EPH receptor A2		ENSG00000137965	3601.6	1.78083	0.221827	8.02801	9.90679e-16	1.93719e-13	IFI44	interferon induced protein 44
ENSG00000169252	666.42	-1.03228	0.245824	-4.19928	2.67766e-05	0.004011	ADRB2	adrenoceptor beta 2		ENSG00000170581	2315.55	1.94001	0.242897	7.98697	1.38291e-15	2.66712e-13	STAT2	signal transducer and activator of transcription 2
ENSG00000175505	202.663	-1.7545	0.418778	-4.18956	2.79494e-05	0.00413009	CLCF1	cardiotrophin like cytokine factor 1		ENSG00000123609	723.646	2.1929	0.278893	7.86287	3.75444e-15	7.14307e-13	NMI	N-myc and STAT interactor
ENSG00000118515	306.892	-1.35874	0.328662	-4.13414	3.56284e-05	0.00519463	SGK1	serum/glucocorticoid regulated kinase 1		ENSG00000110446	213.042	3.66158	0.467186	7.83753	4.59506e-15	8.62585e-13	SLC15A3	solute carrier family 15 member 3
ENSG00000236552	4100.43	0.722135	0.177088	4.07782	4.54598e-05	0.00648029	RPL13AP5	ribosomal protein L13a pseudogene 5		ENSG00000101986	291.049	2.86035	0.366102	7.81298	5.58526e-15	1.03467e-12	ABCD1	ATP binding cassette subfamily D member 1
ENSG00000105373	8971.79	0.67742	0.166159	4.07694	4.56317e-05	0.00648029	NOP53	NOP53 ribosome biogenesis factor		ENSG00000113749	114.624	4.74891	0.615993	7.70937	1.26441e-14	2.28226e-12	HRH2	histamine receptor H2
ENSG00000175416	32128.4	0.619341	0.152275	4.06724	4.75727e-05	0.00666932	CLTB	clathrin light chain B		ENSG00000186470	557.1	2.24491	0.291133	7.71094	1.24896e-14	2.28226e-12	BTN3A2	butyrophilin subfamily 3 member A2
ENSG00000083857	1625.97	-0.788563	0.19591	-4.02512	5.69451e-05	0.00788221	FAT1	FAT atypical cadherin 1		ENSG00000205413	5674.12	1.75198	0.227742	7.69282	1.43924e-14	2.56495e-12	SAMD9	sterile alpha motif domain containing 9
ENSG00000143013	999.241	1.09234	0.271794	4.01901	5.8443e-05	0.00798842	LMO4	LIM domain only 4		ENSG00000134470	232.577	2.96407	0.38815	7.6364	2.23382e-14	3.93125e-12	IL15RA	interleukin 15 receptor subunit alpha
ENSG00000223749	80.5112	-2.51358	0.627332	-4.00678	6.1553e-05	0.00830965	MIR503HG	MIR503 host gene		ENSG00000169991	1933.81	-1.76869	0.232235	-7.61595	2.6175e-14	4.54961e-12	IFFO2	intermediate filament family orphan 2
ENSG00000150093	5505.73	-0.690453	0.173249	-3.98533	6.73852e-05	0.00898606	ITGB1	integrin subunit beta 1		ENSG00000133328	361.036	2.75418	0.361878	7.61079	2.72415e-14	4.67724e-12	PLAAT2	phospholipase A and acyltransferase 2
ENSG00000198355	1068.62	-0.836812	0.210262	-3.97986	6.89566e-05	0.00908483	PIM3	Pim-3 proto-oncogene, serine/threonine kinase		ENSG00000128394	319.646	2.70025	0.355733	7.59066	3.18279e-14	5.39886e-12	APOBEC3F	apolipoprotein B mRNA editing enzyme catalytic subunit 3F
ENSG00000164086	2724.66	-0.687515	0.172925	-3.97579	7.01467e-05	0.00913159	DUSP7	dual specificity phosphatase 7		ENSG00000111912	472.729	2.28921	0.301719	7.58723	3.26827e-14	5.47785e-12	NCOA7	nuclear receptor coactivator 7
ENSG00000114019	2361.16	-0.769613	0.195154	-3.94361	8.02626e-05	0.0103256	AMOTL2	angiomotin like 2		ENSG00000113739	225.21	2.90512	0.387245	7.50203	6.28382e-14	1.04082e-11	STC2	stanniocalcin 2
ENSG00000145901	12554.2	0.576219	0.146729	3.9271	8.59751e-05	0.0108331	TNIP1	TNFAIP3 interacting protein 1		ENSG00000165806	899.234	1.93982	0.258682	7.49886	6.43731e-14	1.05385e-11	CASP7	caspase 7
ENSG00000164687	19380.8	0.707128	0.180138	3.92547	8.65594e-05	0.0108331	FABP5	fatty acid binding protein 5		ENSG00000111335	6365.7	1.67962	0.225834	7.43742	1.02671e-13	1.66151e-11	OAS2	2'-5'-oligoadenylate synthetase 2
ENSG00000136802	4605.04	-0.652584	0.166316	-3.92375	8.71803e-05	0.0108331	LRRC8A	leucine rich repeat containing 8 VRAC subunit A		ENSG00000154133	321.749	2.50706	0.337311	7.43248	1.0658e-13	1.70516e-11	ROBO4	roundabout guidance receptor 4
ENSG00000163362	551.614	-1.03709	0.266189	-3.89606	9.77698e-05	0.0120125	INAVA	innate immunity activator		ENSG00000023445	584.782	2.09121	0.283819	7.36811	1.73065e-13	2.73773e-11	BIRC3	baculoviral IAP repeat containing 3
ENSG00000221963	488.661	1.07505	0.276329	3.89046	0.000100054	0.0121566	APOL6	apolipoprotein L6		ENSG00000187608	49022.6	1.83931	0.25117	7.32296	2.42555e-13	3.79437e-11	ISG15	ISG15 ubiquitin like modifier
ENSG00000160685	1942.39	-0.709481	0.182819	-3.88079	0.000104116	0.0121952	ZBTB7B	zinc finger and BTB domain containing 7B		ENSG00000179044	197.945	3.14397	0.429461	7.32074	2.46605e-13	3.81533e-11	EXOC3L1	exocyst complex component 3 like 1
ENSG00000134317	366.94	-1.18162	0.30418	-3.88462	0.000102489	0.0121952	GRHL1	grainyhead like transcription factor 1		ENSG00000155287	1251.78	1.86274	0.254822	7.30997	2.67206e-13	4.08912e-11	SLC25A28	solute carrier family 25 member 28
ENSG00000173334	190.696	-1.55856	0.401781	-3.87912	0.000104833	0.0121952	TRIB1	tribbles pseudokinase 1		ENSG00000138685	89.6768	5.3361	0.730848	7.30124	2.85134e-13	4.31657e-11	FGF2	fibroblast growth factor 2
ENSG00000175197	193.53	1.55339	0.400285	3.8807	0.000104155	0.0121952	DDIT3	DNA damage inducible transcript 3		ENSG00000196116	1280.95	1.79748	0.247766	7.25475	4.02408e-13	6.02713e-11	TDRD7	tudor domain containing 7
ENSG00000013275	178.355	1.62568	0.422182	3.85066	0.000117801	0.0135596	PSMC4	proteasome 26S subunit, ATPase 4		ENSG00000184988	170.355	3.28527	0.453339	7.24682	4.26669e-13	6.32324e-11	TMEM106A	transmembrane protein 106A
ENSG00000125351	335.113	1.3231	0.344082	3.84529	0.000120409	0.0137153	UPF3B	UPF3B regulator of nonsense mediated mRNA decay		ENSG00000163162	2428.12	1.6033	0.226871	7.06702	1.58297e-12	2.2976e-10	RNF149	ring finger protein 149
ENSG00000101347	1047.72	0.966481	0.252356	3.82983	0.000128232	0.0144558	SAMHD1	SAM and HD domain containing deoxynucleoside triphosphate triphosphohydrolase 1		ENSG00000182393	137.261	8.15858	1.15428	7.06813	1.5703e-12	2.2976e-10	IFNL1	interferon lambda 1
ENSG00000124145	11264.9	0.559058	0.146516	3.81567	0.000135816	0.0151546	SDC4	syndecan 4		ENSG00000060491	6854.83	1.62642	0.230808	7.04662	1.8332e-12	2.63363e-10	OGFR	opioid growth factor receptor
ENSG00000221869	1382	-0.781993	0.205317	-3.80871	0.000139696	0.0152758	CEBPD	CCAAT enhancer binding protein delta		ENSG00000162654	132.166	8.06735	1.14761	7.02971	2.06959e-12	2.94321e-10	GBP4	guanylate binding protein 4
ENSG00000180739	550.812	-1.07656	0.282633	-3.80905	0.000139501	0.0152758	S1PR5	sphingosine-1-phosphate receptor 5		ENSG00000182782	1364.82	1.83343	0.261196	7.01939	2.2284e-12	3.13736e-10	HCAR2	hydroxycarboxylic acid receptor 2
ENSG00000115844	82.8987	-2.76622	0.727354	-3.80313	0.000142878	0.0153744	DLX2	distal-less homeobox 2		ENSG00000059728	1358.72	1.70936	0.24397	7.00645	2.44439e-12	3.40738e-10	MXD1	MAX dimerization protein 1
ENSG00000068137	678.758	-0.942158	0.247792	-3.80221	0.00014341	0.0153744	PLEKHH3	pleckstrin homology, MyTH4 and FERM domain containing H3		ENSG00000112343	1680.59	1.89494	0.271397	6.98216	2.90679e-12	4.01223e-10	TRIM38	tripartite motif containing 38
ENSG00000163694	796.094	1.10742	0.291546	3.79843	0.000145614	0.0154592	RBM47	RNA binding motif protein 47		ENSG00000181381	2112.87	1.78945	0.256344	6.98067	2.93778e-12	4.01563e-10	DDX60L	DExD/H-box 60 like
ENSG00000149923	8625.01	0.64673	0.17168	3.76708	0.000165171	0.0173668	PPP4C	protein phosphatase 4 catalytic subunit		ENSG00000130487	117.804	4.50801	0.647963	6.9572	3.47094e-12	4.69879e-10	KLHDC7B	kelch domain containing 7B
ENSG00000255398	79.518	2.27506	0.60436	3.76441	0.000166943	0.0173859	HCAR3	hydroxycarboxylic acid receptor 3		ENSG00000072121	697.418	2.01141	0.292149	6.88488	5.78371e-12	7.75513e-10	ZFYVE26	zinc finger FYVE-type containing 26
ENSG00000138166	835.318	-0.866864	0.231732	-3.74081	0.000183432	0.0189229	DUSP5	dual specificity phosphatase 5		ENSG00000147010	3082.46	1.53223	0.222777	6.87785	6.07616e-12	8.0704e-10	SH3KBP1	SH3 domain containing kinase binding protein 1
ENSG00000148339	466.898	1.0389	0.278378	3.73199	0.000189972	0.0194145	SLC25A25	solute carrier family 25 member 25		ENSG00000185507	689.405	1.88958	0.276352	6.83759	8.05378e-12	1.05971e-09	IRF7	interferon regulatory factor 7
ENSG00000025708	11070.4	0.624368	0.167569	3.72603	0.00019452	0.0196951	TYMP	thymidine phosphorylase		ENSG00000168310	470.486	2.0189	0.298859	6.75537	1.42467e-11	1.85722e-09	IRF2	interferon regulatory factor 2
ENSG00000125848	632.138	-0.918653	0.247248	-3.71551	0.000202795	0.0203446	FLRT3	fibronectin leucine rich transmembrane protein 3		ENSG00000130813	1311.98	1.68619	0.249885	6.74788	1.5002e-11	1.93774e-09	SHFL	shiftless antiviral inhibitor of ribosomal frameshifting
ENSG00000151461	961.273	0.911437	0.245829	3.70761	0.000209226	0.020799	UPF2	UPF2 regulator of nonsense mediated mRNA decay		ENSG00000180628	465.018	2.01074	0.299921	6.70424	2.02455e-11	2.59124e-09	PCGF5	polycomb group ring finger 5
ENSG00000198157	152.254	1.782	0.481064	3.70429	0.000211988	0.0208837	HMGN5	high mobility group nucleosome binding domain 5		ENSG00000162738	166.213	2.91151	0.434905	6.69459	2.16275e-11	2.74318e-09	VANGL2	VANGL planar cell polarity protein 2
ENSG00000249936	407.193	1.43391	0.387787	3.69769	0.000217575	0.0212427	RAC1P2	Rac family small GTPase 1 pseudogene 2		ENSG00000153147	2527.03	1.49654	0.226564	6.60536	3.96564e-11	4.98502e-09	SMARCA5	SWI/SNF related, matrix associated, actin dependent regulator of chromatin, subfamily a, member 5
ENSG00000158055	898.792	-0.942435	0.256173	-3.67889	0.000234247	0.0226681	GRHL3	grainyhead like transcription factor 3		ENSG00000279096	431.36	-2.08887	0.31631	-6.60387	4.00557e-11	4.99065e-09	AL356289.2	TEC
ENSG00000134531	22358.5	-0.547223	0.149153	-3.66888	0.000243611	0.0233675	EMP1	epithelial membrane protein 1		ENSG00000239713	109.032	3.81531	0.579965	6.57851	4.75175e-11	5.86841e-09	APOBEC3G	apolipoprotein B mRNA editing enzyme catalytic subunit 3G
ENSG00000176532	349.145	3.3268	0.910165	3.65516	0.000257019	0.0243734	PRR15	proline rich 15		ENSG00000115758	3101.49	-1.46404	0.223212	-6.55895	5.41869e-11	6.63388e-09	ODC1	ornithine decarboxylase 1
ENSG00000246705	3329.44	0.639594	0.175057	3.65363	0.000258556	0.0243734	H2AJ	H2A.J histone		ENSG00000185404	373.933	2.08448	0.318936	6.53572	6.33028e-11	7.61744e-09	SP140L	SP140 nuclear body protein like
ENSG00000265972	3622.59	0.59908	0.165207	3.62623	0.000287584	0.026371	TXNIP	thioredoxin interacting protein		ENSG00000128965	298.622	2.2888	0.350167	6.53631	6.30551e-11	7.61744e-09	CHAC1	ChaC glutathione specific gamma-glutamylcyclotransferase 1
ENSG00000142327	3448.54	0.625108	0.172498	3.62385	0.00029025	0.026371	RNPEPL1	arginyl aminopeptidase like 1		ENSG00000086061	7876.11	1.37992	0.212824	6.48386	8.94026e-11	1.06669e-08	DNAJA1	DnaJ heat shock protein family (Hsp40) member A1
ENSG00000171658	100.015	1.95937	0.540449	3.62544	0.000288471	0.026371	NMRAL2P	NmrA like redox sensor 2, pseudogene		ENSG00000226067	152.255	2.92622	0.45142	6.48226	9.03616e-11	1.06908e-08	LINC00623	long intergenic non-protein coding RNA 623
ENSG00000136819	1686.81	0.846545	0.233693	3.62247	0.000291805	0.026371	C9orf78	chromosome 9 open reading frame 78		ENSG00000135362	631.291	1.80667	0.279953	6.45346	1.09327e-10	1.28267e-08	PRR5L	proline rich 5 like
ENSG00000103044	1804.43	-0.667708	0.184289	-3.62316	0.000291022	0.026371	HAS3	hyaluronan synthase 3		ENSG00000156966	309.087	2.2132	0.34379	6.43766	1.21331e-10	1.41176e-08	B3GNT7	UDP-GlcNAc:betaGal beta-1,3-N-acetylglucosaminyltransferase 7
ENSG00000084112	368.542	-1.09707	0.304265	-3.60563	0.000311398	0.027911	SSH1	slingshot protein phosphatase 1		ENSG00000165312	608.468	1.78892	0.279882	6.39171	1.64042e-10	1.89308e-08	OTUD1	OTU deubiquitinase 1
ENSG00000183779	554.92	-0.956563	0.267156	-3.58053	0.000342891	0.0302381	ZNF703	zinc finger protein 703		ENSG00000197279	258.537	2.36063	0.370423	6.3728	1.85605e-10	2.12449e-08	ZNF165	zinc finger protein 165
ENSG00000105559	305.548	1.17626	0.328511	3.58059	0.00034282	0.0302381	PLEKHA4	pleckstrin homology domain containing A4		ENSG00000151014	530.006	1.84226	0.289326	6.36741	1.92243e-10	2.18274e-08	NOCT	nocturnin
ENSG00000197323	557.455	1.16968	0.329023	3.555	0.000377979	0.0330656	TRIM33	tripartite motif containing 33		ENSG00000123080	114.241	3.26324	0.512704	6.36475	1.95606e-10	2.20315e-08	CDKN2C	cyclin dependent kinase inhibitor 2C
ENSG00000071054	5526.45	0.618791	0.174342	3.54929	0.000386269	0.0335227	MAP4K4	mitogen-activated protein kinase kinase kinase kinase 4		ENSG00000099968	2070.57	1.45032	0.230389	6.29509	3.07221e-10	3.43283e-08	BCL2L13	BCL2 like 13
ENSG00000163220	54481.7	0.624841	0.17645	3.54117	0.000398357	0.0340315	S100A9	S100 calcium binding protein A9		ENSG00000137628	4284.02	1.59442	0.254104	6.27469	3.50321e-10	3.85325e-08	DDX60	DExD/H-box helicase 60
ENSG00000184207	2073.08	0.788416	0.222586	3.54208	0.000396991	0.0340315	PGP	phosphoglycolate phosphatase		ENSG00000183876	498.065	1.85717	0.295968	6.2749	3.4987e-10	3.85325e-08	ARSI	arylsulfatase family member I
ENSG00000121858	173.357	1.48727	0.420494	3.53695	0.00040477	0.0343113	TNFSF10	TNF superfamily member 10		ENSG00000110057	2119.71	1.48662	0.23699	6.27294	3.54283e-10	3.86663e-08	UNC93B1	unc-93 homolog B1, TLR signaling regulator
ENSG00000138764	366.803	-1.07246	0.304199	-3.52554	0.000422626	0.0355494	CCNG2	cyclin G2		ENSG00000188290	3673.01	1.55454	0.24822	6.26277	3.78198e-10	4.0836e-08	HES4	hes family bHLH transcription factor 4
ENSG00000159069	5469.88	0.580666	0.165168	3.5156	0.000438754	0.0366243	FBXW5	F-box and WD repeat domain containing 5		ENSG00000067066	2972.13	1.40187	0.22391	6.26087	3.82844e-10	4.0836e-08	SP100	SP100 nuclear antigen
ENSG00000142546	2850.86	0.61675	0.175725	3.50974	0.00044854	0.0371575	NOSIP	nitric oxide synthase interacting protein		ENSG00000170006	2972.51	1.41178	0.225493	6.26086	3.82865e-10	4.0836e-08	TMEM154	transmembrane protein 154
ENSG00000186847	1.264e+06	0.525951	0.150315	3.49898	0.000467035	0.0383987	KRT14	keratin 14		ENSG00000135899	2601.28	1.43747	0.229775	6.25599	3.9499e-10	4.18125e-08	SP110	SP110 nuclear body protein
ENSG00000185033	670.23	-0.929623	0.266991	-3.48185	0.000497967	0.0406363	SEMA4B	semaphorin 4B		ENSG00000105287	2840.59	1.39822	0.2244	6.23093	4.6366e-10	4.87155e-08	PRKD2	protein kinase D2
ENSG00000150991	30669.2	0.488598	0.140488	3.47786	0.000505436	0.0406393	UBC	ubiquitin C		ENSG00000128165	140.993	3.14674	0.505426	6.22591	4.78768e-10	4.99301e-08	ADM2	adrenomedullin 2
ENSG00000186832	303747	0.537775	0.154543	3.47978	0.000501832	0.0406393	KRT16	keratin 16		ENSG00000117226	1200.52	1.6119	0.259651	6.20795	5.36811e-10	5.55718e-08	GBP3	guanylate binding protein 3
ENSG00000111832	1682.07	0.750737	0.21661	3.46584	0.000528578	0.0421898	RWDD1	RWD domain containing 1		ENSG00000050344	174.667	2.58496	0.421009	6.13993	8.25604e-10	8.48444e-08	NFE2L3	nuclear factor, erythroid 2 like 3
ENSG00000108771	733.807	0.829078	0.241099	3.43874	0.000584425	0.0463094	DHX58	DExH-box helicase 58		ENSG00000155660	7682.07	1.34061	0.218961	6.1226	9.20586e-10	9.39197e-08	PDIA4	protein disulfide isomerase family A member 4
ENSG00000244509	2039.48	0.771081	0.224782	3.43035	0.000602804	0.047422	APOBEC3C	apolipoprotein B mRNA editing enzyme catalytic subunit 3C		ENSG00000059378	2519.16	1.39263	0.227909	6.11045	9.93531e-10	1.00633e-07	PARP12	poly(ADP-ribose) polymerase family member 12
ENSG00000143217	1842.16	-0.821121	0.239734	-3.42513	0.000614511	0.0479977	NECTIN4	nectin cell adhesion molecule 4		ENSG00000130589	7056.08	1.48509	0.243682	6.0944	1.09851e-09	1.10471e-07	HELZ2	helicase with zinc finger 2
ENSG00000182872	1767.52	0.675697	0.197515	3.42099	0.000623935	0.0480474	RBM10	RNA binding motif protein 10		ENSG00000113532	108.096	3.62144	0.594968	6.08679	1.15197e-09	1.15025e-07	ST8SIA4	ST8 alpha-N-acetyl-neuraminide alpha-2,8-sialyltransferase 4
ENSG00000150687	1449.87	0.730753	0.213582	3.42141	0.000622977	0.0480474	PRSS23	serine protease 23		ENSG00000102531	466.995	2.04219	0.338347	6.03577	1.58209e-09	1.56861e-07	FNDC3A	fibronectin type III domain containing 3A
										ENSG00000134363	5267.66	-1.44655	0.24007	-6.02551	1.6858e-09	1.65975e-07	FST	follistatin
										ENSG00000166317	107.892	3.12185	0.520526	5.99748	2.00401e-09	1.95934e-07	SYNPO2L	synaptopodin 2 like
										ENSG00000111801	100.375	3.30858	0.553757	5.97478	2.30405e-09	2.23715e-07	BTN3A3	butyrophilin subfamily 3 member A3
										ENSG00000163840	2161.82	1.36173	0.228896	5.94912	2.69584e-09	2.59964e-07	DTX3L	deltex E3 ubiquitin ligase 3L
										ENSG00000121067	855.534	1.54518	0.260309	5.93592	2.922e-09	2.79856e-07	SPOP	speckle type BTB/POZ protein
										ENSG00000168404	750.992	1.64238	0.277778	5.91258	3.368e-09	3.20392e-07	MLKL	mixed lineage kinase domain like pseudokinase
										ENSG00000132274	1548.34	1.52723	0.258977	5.89716	3.69809e-09	3.49432e-07	TRIM22	tripartite motif containing 22
										ENSG00000188313	2445.48	1.33399	0.227433	5.86545	4.47925e-09	4.20422e-07	PLSCR1	phospholipid scramblase 1
										ENSG00000205659	270.261	2.09018	0.357054	5.85397	4.79964e-09	4.47511e-07	LIN52	lin-52 DREAM MuvB core complex component
										ENSG00000076356	1660.19	1.48255	0.25389	5.83933	5.24109e-09	4.85456e-07	PLXNA2	plexin A2
										ENSG00000119630	538.602	1.86761	0.320345	5.83001	5.54241e-09	5.10011e-07	PGF	placental growth factor
										ENSG00000116663	972.416	1.49834	0.258396	5.79863	6.68576e-09	6.11226e-07	FBXO6	F-box protein 6
										ENSG00000164136	61.2253	4.53525	0.78387	5.78572	7.22021e-09	6.55828e-07	IL15	interleukin 15
										ENSG00000197646	372.965	2.02337	0.349798	5.78439	7.27742e-09	6.56787e-07	PDCD1LG2	programmed cell death 1 ligand 2
										ENSG00000125538	842.252	-1.57029	0.272179	-5.7693	7.95999e-09	7.13813e-07	IL1B	interleukin 1 beta
										ENSG00000178033	53.0482	5.04648	0.87638	5.75832	8.49548e-09	7.57012e-07	CALHM5	calcium homeostasis modulator family member 5
										ENSG00000156587	4024.03	1.33495	0.231929	5.75585	8.62086e-09	7.63353e-07	UBE2L6	ubiquitin conjugating enzyme E2 L6
										ENSG00000022567	493.773	1.73723	0.303344	5.72691	1.02278e-08	8.99981e-07	SLC45A4	solute carrier family 45 member 4
										ENSG00000176473	336.963	1.90146	0.334733	5.68054	1.34268e-08	1.17414e-06	WDR25	WD repeat domain 25
										ENSG00000168685	126.244	2.83927	0.501044	5.66671	1.45568e-08	1.26509e-06	IL7R	interleukin 7 receptor
										ENSG00000100650	1553.2	-1.46838	0.26011	-5.6452	1.64987e-08	1.42506e-06	SRSF5	serine and arginine rich splicing factor 5
										ENSG00000163568	52.3801	5.57266	0.988352	5.63833	1.71703e-08	1.47403e-06	AIM2	absent in melanoma 2
										ENSG00000071054	8661.19	1.20936	0.214638	5.63445	1.75617e-08	1.49849e-06	MAP4K4	mitogen-activated protein kinase kinase kinase kinase 4
										ENSG00000144136	1370.82	-1.43266	0.257124	-5.57187	2.52021e-08	2.13747e-06	SLC20A1	solute carrier family 20 member 1
										ENSG00000178685	3581.46	1.22799	0.221293	5.54913	2.87088e-08	2.42031e-06	PARP10	poly(ADP-ribose) polymerase family member 10
										ENSG00000138642	3902.37	1.25018	0.225382	5.54693	2.90729e-08	2.42328e-06	HERC6	HECT and RLD domain containing E3 ubiquitin protein ligase family member 6
										ENSG00000087494	4643.53	-1.20427	0.217109	-5.54684	2.90883e-08	2.42328e-06	PTHLH	parathyroid hormone like hormone
										ENSG00000156521	1857.25	1.29517	0.233937	5.53642	3.08725e-08	2.55678e-06	TYSND1	trypsin domain containing 1
										ENSG00000168961	227.284	2.23472	0.406108	5.50278	3.73853e-08	3.07806e-06	LGALS9	galectin 9
										ENSG00000167779	5869.78	1.42719	0.264239	5.40112	6.62258e-08	5.42089e-06	IGFBP6	insulin like growth factor binding protein 6
										ENSG00000265972	5891.41	1.23712	0.230685	5.36283	8.19279e-08	6.66742e-06	TXNIP	thioredoxin interacting protein
										ENSG00000164342	135.638	2.5992	0.484929	5.35997	8.32347e-08	6.73483e-06	TLR3	toll like receptor 3
										ENSG00000230234	65.5305	4.58086	0.85512	5.35698	8.46242e-08	6.80814e-06	AL162582.1	novel transcript
										ENSG00000169908	2672.55	-1.3707	0.256316	-5.34768	8.90884e-08	7.12656e-06	TM4SF1	transmembrane 4 L six family member 1
										ENSG00000096968	208.321	2.05798	0.385024	5.34509	9.03743e-08	7.18858e-06	JAK2	Janus kinase 2
										ENSG00000147454	552.337	1.5236	0.285204	5.34213	9.18596e-08	7.26568e-06	SLC25A37	solute carrier family 25 member 37
										ENSG00000144810	73.6301	3.31119	0.62214	5.32225	1.02492e-07	8.01657e-06	COL8A1	collagen type VIII alpha 1 chain
										ENSG00000150630	745.841	1.42093	0.266973	5.32237	1.02426e-07	8.01657e-06	VEGFC	vascular endothelial growth factor C
										ENSG00000109689	346.897	1.72665	0.324862	5.31503	1.06638e-07	8.29476e-06	STIM2	stromal interaction molecule 2
										ENSG00000164329	535.392	1.5594	0.294951	5.28698	1.24351e-07	9.61941e-06	TENT2	terminal nucleotidyltransferase 2
										ENSG00000120217	266.236	1.86381	0.35392	5.26619	1.39285e-07	1.06633e-05	CD274	CD274 molecule
										ENSG00000068079	2810.95	1.29812	0.246505	5.26609	1.3936e-07	1.06633e-05	IFI35	interferon induced protein 35
										ENSG00000155918	1492.48	1.26927	0.24265	5.23085	1.68732e-07	1.2841e-05	RAET1L	retinoic acid early transcript 1L
										ENSG00000158470	1203.75	1.38622	0.266287	5.20573	1.93232e-07	1.46265e-05	B4GALT5	beta-1,4-galactosyltransferase 5
										ENSG00000114127	294.644	1.81362	0.350153	5.1795	2.2248e-07	1.67503e-05	XRN1	5'-3' exoribonuclease 1
										ENSG00000163121	46.0495	6.60405	1.27978	5.16031	2.46546e-07	1.83898e-05	NEURL3	neuralized E3 ubiquitin protein ligase 3
										ENSG00000173786	4331.29	1.12391	0.217809	5.16006	2.46869e-07	1.83898e-05	CNP	2',3'-cyclic nucleotide 3' phosphodiesterase
										ENSG00000164211	480.628	1.51304	0.294749	5.13331	2.84683e-07	2.10318e-05	STARD4	StAR related lipid transfer domain containing 4
										ENSG00000133874	165.602	2.62086	0.510602	5.13289	2.85324e-07	2.10318e-05	RNF122	ring finger protein 122
										ENSG00000128228	2494.47	1.23803	0.242061	5.11453	3.14516e-07	2.30628e-05	SDF2L1	stromal cell derived factor 2 like 1
										ENSG00000003400	307.064	1.72827	0.338935	5.09911	3.41256e-07	2.4894e-05	CASP10	caspase 10
										ENSG00000163235	2573.35	-1.17694	0.23116	-5.09142	3.55384e-07	2.5791e-05	TGFA	transforming growth factor alpha
										ENSG00000124593	111.855	2.87556	0.567853	5.06391	4.10736e-07	2.96551e-05	AL365205.1	novel protein
										ENSG00000137198	137.469	2.79408	0.556142	5.02404	5.05944e-07	3.63428e-05	GMPR	guanosine monophosphate reductase
										ENSG00000136514	46.44	6.42492	1.28338	5.00626	5.54976e-07	3.96625e-05	RTP4	receptor transporter protein 4
										ENSG00000166123	705.026	1.38446	0.277449	4.98998	6.03841e-07	4.29368e-05	GPT2	glutamic--pyruvic transaminase 2
										ENSG00000198805	3558.28	1.17743	0.236095	4.98709	6.12949e-07	4.33654e-05	PNP	purine nucleoside phosphorylase
										ENSG00000135821	4676.1	-1.08168	0.21716	-4.98105	6.3241e-07	4.45185e-05	GLUL	glutamate-ammonia ligase
										ENSG00000184371	54.2538	3.6318	0.730612	4.9709	6.66441e-07	4.66807e-05	CSF1	colony stimulating factor 1
										ENSG00000103044	1920.33	-1.23139	0.24831	-4.95907	7.08329e-07	4.93691e-05	HAS3	hyaluronan synthase 3
										ENSG00000152457	346.538	1.663	0.336567	4.94106	7.76974e-07	5.38868e-05	DCLRE1C	DNA cross-link repair 1C
										ENSG00000151012	211.485	1.94691	0.394824	4.93109	8.17721e-07	5.64348e-05	SLC7A11	solute carrier family 7 member 11
										ENSG00000138035	1382.65	1.19222	0.242468	4.91702	8.78718e-07	6.03486e-05	PNPT1	polyribonucleotide nucleotidyltransferase 1
										ENSG00000124225	2421.5	-1.11004	0.226324	-4.90466	9.35901e-07	6.39638e-05	PMEPA1	prostate transmembrane protein, androgen induced 1
										ENSG00000164308	146.605	2.26865	0.463263	4.89711	9.72552e-07	6.61476e-05	ERAP2	endoplasmic reticulum aminopeptidase 2
										ENSG00000141582	1230.6	1.24627	0.254593	4.89514	9.82337e-07	6.64919e-05	CBX4	chromobox 4
										ENSG00000087495	391.734	-1.54164	0.317033	-4.86273	1.15778e-06	7.79923e-05	PHACTR3	phosphatase and actin regulator 3
										ENSG00000124226	1673.06	1.17916	0.242562	4.86128	1.16632e-06	7.81933e-05	RNF114	ring finger protein 114
										ENSG00000137767	2551.27	1.18499	0.245606	4.82474	1.40183e-06	9.35374e-05	SQOR	sulfide quinone oxidoreductase
										ENSG00000167767	2858.77	-1.09664	0.228854	-4.79187	1.65235e-06	0.000109733	KRT80	keratin 80
										ENSG00000011422	4881.58	1.04652	0.219002	4.77858	1.76542e-06	0.000116692	PLAUR	plasminogen activator, urokinase receptor
										ENSG00000161638	2491.46	1.08727	0.228718	4.75375	1.99674e-06	0.000131365	ITGA5	integrin subunit alpha 5
										ENSG00000137842	361.146	1.50616	0.318592	4.72756	2.27236e-06	0.000148802	TMEM62	transmembrane protein 62
										ENSG00000159231	158.782	2.01168	0.428241	4.69754	2.6331e-06	0.000171627	CBR3	carbonyl reductase 3
										ENSG00000146411	35.2916	6.04337	1.28681	4.69638	2.64807e-06	0.000171808	SLC2A12	solute carrier family 2 member 12
										ENSG00000179862	2940.25	-1.07095	0.228602	-4.68476	2.80288e-06	0.000180235	CITED4	Cbp/p300 interacting transactivator with Glu/Asp rich carboxy-terminal domain 4
										ENSG00000065809	249.577	1.74752	0.373027	4.68471	2.80358e-06	0.000180235	FAM107B	family with sequence similarity 107 member B
										ENSG00000196923	4225.76	1.12803	0.240911	4.68237	2.83581e-06	0.000180658	PDLIM7	PDZ and LIM domain 7
										ENSG00000166750	2480.76	1.0775	0.230076	4.68325	2.82358e-06	0.000180658	SLFN5	schlafen family member 5
										ENSG00000111331	4989.82	1.1751	0.251786	4.66705	3.05553e-06	0.000193779	OAS3	2'-5'-oligoadenylate synthetase 3
										ENSG00000120949	81.6208	2.69321	0.577349	4.66478	3.08942e-06	0.000195049	TNFRSF8	TNF receptor superfamily member 8
										ENSG00000168268	1217.94	-1.15112	0.247057	-4.65933	3.17237e-06	0.000199392	NT5DC2	5'-nucleotidase domain containing 2
										ENSG00000101255	643.273	1.3508	0.290726	4.64629	3.37956e-06	0.000211471	TRIB3	tribbles pseudokinase 3
										ENSG00000158773	1703.3	1.09847	0.236479	4.64513	3.39866e-06	0.000211724	USF1	upstream transcription factor 1
										ENSG00000156928	1217.73	1.40606	0.303444	4.63366	3.59259e-06	0.000222819	MALSU1	mitochondrial assembly of ribosomal large subunit 1
										ENSG00000136802	5085.86	-1.04146	0.225061	-4.62745	3.70193e-06	0.000228594	LRRC8A	leucine rich repeat containing 8 VRAC subunit A
										ENSG00000082701	1000.01	-1.1678	0.252602	-4.62311	3.78035e-06	0.000232417	GSK3B	glycogen synthase kinase 3 beta
										ENSG00000171522	55.0778	3.35031	0.72698	4.60853	4.05521e-06	0.000248231	PTGER4	prostaglandin E receptor 4
										ENSG00000155034	1432.13	-1.10464	0.240679	-4.58968	4.43926e-06	0.000270564	FBXL18	F-box and leucine rich repeat protein 18
										ENSG00000043143	617.848	1.37944	0.300861	4.585	4.53994e-06	0.000274325	JADE2	jade family PHD finger 2
										ENSG00000173821	1227.98	1.25316	0.273316	4.58502	4.53943e-06	0.000274325	RNF213	ring finger protein 213
										ENSG00000198729	2063.56	-1.06887	0.233899	-4.56981	4.88161e-06	0.00029371	PPP1R14C	protein phosphatase 1 regulatory inhibitor subunit 14C
										ENSG00000112576	3260.45	1.01478	0.222158	4.56782	4.92822e-06	0.000295253	CCND3	cyclin D3
										ENSG00000147852	117.262	2.29368	0.502581	4.5638	5.02357e-06	0.00029969	VLDLR	very low density lipoprotein receptor
										ENSG00000013374	1090.82	1.13983	0.249914	4.56088	5.09392e-06	0.000302605	NUB1	negative regulator of ubiquitin like proteins 1
										ENSG00000125089	1224.22	-1.14134	0.250409	-4.5579	5.16684e-06	0.000305647	SH3TC1	SH3 domain and tetratricopeptide repeats 1
										ENSG00000076067	1552.22	1.08713	0.238669	4.55499	5.23873e-06	0.000308603	RBMS2	RNA binding motif single stranded interacting protein 2
										ENSG00000185963	2745.74	-1.12587	0.247746	-4.54446	5.50761e-06	0.00032309	BICD2	BICD cargo adaptor 2
										ENSG00000166689	1093.14	1.16769	0.257231	4.53948	5.63935e-06	0.000329446	PLEKHA7	pleckstrin homology domain containing A7
										ENSG00000100226	1500.17	1.09474	0.241671	4.52988	5.90181e-06	0.000343354	GTPBP1	GTP binding protein 1
										ENSG00000072858	50.2359	4.07936	0.903366	4.51573	6.31001e-06	0.000365591	SIDT1	SID1 transmembrane family member 1
										ENSG00000182179	188.426	1.83221	0.406145	4.51122	6.44569e-06	0.000371922	UBA7	ubiquitin like modifier activating enzyme 7
										ENSG00000267534	219.953	1.67632	0.375391	4.46554	7.98684e-06	0.000458966	S1PR2	sphingosine-1-phosphate receptor 2
										ENSG00000172613	378.914	1.43485	0.322568	4.44822	8.65828e-06	0.000495528	RAD9A	RAD9 checkpoint clamp component A
										ENSG00000180233	567.586	1.25537	0.282303	4.4469	8.712e-06	0.000496584	ZNRF2	zinc and ring finger 2
										ENSG00000087074	1823.8	1.02899	0.232599	4.42387	9.69477e-06	0.000550374	PPP1R15A	protein phosphatase 1 regulatory subunit 15A
										ENSG00000120337	36.5956	4.03003	0.912636	4.41582	1.00628e-05	0.000568971	TNFSF18	TNF superfamily member 18
										ENSG00000079332	4165.75	0.962729	0.21896	4.39682	1.09846e-05	0.000618609	SAR1A	secretion associated Ras related GTPase 1A
										ENSG00000197943	147.154	1.95664	0.445892	4.38816	1.14313e-05	0.000641199	PLCG2	phospholipase C gamma 2
										ENSG00000172667	227.797	-1.60916	0.368494	-4.36685	1.26052e-05	0.000701457	ZMAT3	zinc finger matrin-type 3
										ENSG00000134352	600.129	1.25208	0.286704	4.36717	1.25869e-05	0.000701457	IL6ST	interleukin 6 signal transducer
										ENSG00000115641	986.462	-1.13578	0.261335	-4.34607	1.38596e-05	0.000768225	FHL2	four and a half LIM domains 2
										ENSG00000152990	453.055	-1.37049	0.315907	-4.33827	1.43607e-05	0.000792877	ADGRA3	adhesion G protein-coupled receptor A3
										ENSG00000106785	1841.96	1.01927	0.235099	4.33549	1.45433e-05	0.000799826	TRIM14	tripartite motif containing 14
										ENSG00000181634	63.3702	3.23972	0.748239	4.3298	1.49247e-05	0.000814435	TNFSF15	TNF superfamily member 15
										ENSG00000059804	533.617	-1.25585	0.290046	-4.32984	1.4922e-05	0.000814435	SLC2A3	solute carrier family 2 member 3
										ENSG00000117013	33.1442	7.01107	1.61989	4.32812	1.50386e-05	0.000817486	KCNQ4	potassium voltage-gated channel subfamily Q member 4
										ENSG00000002549	3573.44	0.951056	0.220168	4.31968	1.56257e-05	0.000846132	LAP3	leucine aminopeptidase 3
										ENSG00000174804	44.2448	3.40026	0.787554	4.31749	1.57813e-05	0.000851285	FZD4	frizzled class receptor 4
										ENSG00000145901	17652.3	0.920002	0.215095	4.2772	1.89262e-05	0.00101703	TNIP1	TNFAIP3 interacting protein 1
										ENSG00000214226	82.6301	2.65973	0.621969	4.2763	1.90024e-05	0.00101724	C17orf67	chromosome 17 open reading frame 67
										ENSG00000157657	136.267	1.99053	0.467017	4.26223	2.02394e-05	0.00107936	ZNF618	zinc finger protein 618
										ENSG00000116698	1845.84	1.02032	0.239968	4.25189	2.11971e-05	0.00112617	SMG7	SMG7 nonsense mediated mRNA decay factor
										ENSG00000235750	1175.46	1.05745	0.248783	4.2505	2.13294e-05	0.00112893	KIAA0040	KIAA0040
										ENSG00000172345	528.731	1.2181	0.287527	4.23646	2.27069e-05	0.00119734	STARD5	StAR related lipid transfer domain containing 5
										ENSG00000136114	252.304	1.59793	0.377374	4.23433	2.29234e-05	0.00120425	THSD1	thrombospondin type 1 domain containing 1
										ENSG00000204642	309.103	1.43548	0.339401	4.22944	2.34275e-05	0.00122616	HLA-F	major histocompatibility complex, class I, F
										ENSG00000055332	2226.76	0.990847	0.234933	4.21758	2.46936e-05	0.00128764	EIF2AK2	eukaryotic translation initiation factor 2 alpha kinase 2
										ENSG00000184898	69.6855	2.61257	0.620139	4.21288	2.52131e-05	0.00130987	RBM43	RNA binding motif protein 43
										ENSG00000136643	321.173	1.48159	0.351882	4.21047	2.54843e-05	0.00131909	RPS6KC1	ribosomal protein S6 kinase C1
										ENSG00000140280	113.914	2.0313	0.484619	4.19154	2.77072e-05	0.0014289	LYSMD2	LysM domain containing 2
										ENSG00000135679	1050.8	1.04776	0.250021	4.19067	2.78129e-05	0.00142911	MDM2	MDM2 proto-oncogene
										ENSG00000157111	178.24	1.70902	0.40832	4.18549	2.8455e-05	0.00145679	TMEM171	transmembrane protein 171
										ENSG00000120526	671.494	1.19193	0.284901	4.18368	2.86832e-05	0.00146316	NUDCD1	NudC domain containing 1
										ENSG00000183508	28.6515	5.79828	1.39057	4.16972	3.0498e-05	0.00155011	TENT5C	terminal nucleotidyltransferase 5C
										ENSG00000073756	777.696	-1.17909	0.28393	-4.15276	3.28495e-05	0.00166363	PTGS2	prostaglandin-endoperoxide synthase 2
										ENSG00000104783	321.26	-1.44075	0.348108	-4.1388	3.49125e-05	0.00175547	KCNN4	potassium calcium-activated channel subfamily N member 4
										ENSG00000188064	510.057	-1.19729	0.289226	-4.13962	3.47885e-05	0.00175547	WNT7B	Wnt family member 7B
										ENSG00000225492	28.5051	4.41273	1.06939	4.12641	3.68474e-05	0.00184617	GBP1P1	guanylate binding protein 1 pseudogene 1
										ENSG00000011590	105.509	7.6335	1.85117	4.1236	3.72991e-05	0.00186218	ZBTB32	zinc finger and BTB domain containing 32
										ENSG00000135250	823.467	1.07221	0.260803	4.11119	3.93625e-05	0.00195825	SRPK2	SRSF protein kinase 2
										ENSG00000165272	9932.43	-0.872276	0.212323	-4.10825	3.98666e-05	0.00197635	AQP3	aquaporin 3 (Gill blood group)
										ENSG00000006210	39.2324	3.42695	0.836024	4.09911	4.14742e-05	0.00204882	CX3CL1	C-X3-C motif chemokine ligand 1
										ENSG00000103966	3347.33	0.928071	0.226509	4.09729	4.18016e-05	0.00205778	EHD4	EH domain containing 4
										ENSG00000136717	937.734	1.06312	0.259879	4.09082	4.29858e-05	0.0021087	BIN1	bridging integrator 1
										ENSG00000132357	206.535	1.62697	0.39818	4.08601	4.38863e-05	0.0021454	CARD6	caspase recruitment domain family member 6
										ENSG00000138678	323.129	-1.34412	0.329039	-4.08499	4.40785e-05	0.00214734	GPAT3	glycerol-3-phosphate acyltransferase 3
										ENSG00000285744	17.2173	7.4991	1.83842	4.07909	4.52118e-05	0.00219496	AC083837.1	novel transcript
										ENSG00000205220	389.955	1.26007	0.310754	4.05488	5.01594e-05	0.00242679	PSMB10	proteasome 20S subunit beta 10
										ENSG00000143013	1130.64	1.01374	0.250627	4.04482	5.23643e-05	0.00252478	LMO4	LIM domain only 4
										ENSG00000122741	903.471	1.06356	0.263573	4.03519	5.45592e-05	0.00262163	DCAF10	DDB1 and CUL4 associated factor 10
										ENSG00000204138	869.003	1.03796	0.258291	4.01859	5.8548e-05	0.00279652	PHACTR4	phosphatase and actin regulator 4
										ENSG00000198854	25.1599	5.2987	1.31861	4.01839	5.85961e-05	0.00279652	C1orf68	chromosome 1 open reading frame 68
										ENSG00000082458	377.108	1.29919	0.323393	4.01736	5.8855e-05	0.00279939	DLG3	discs large MAGUK scaffold protein 3
										ENSG00000109321	11300.9	-0.870387	0.217408	-4.00346	6.24215e-05	0.00295903	AREG	amphiregulin
										ENSG00000100219	2470.96	0.909698	0.227373	4.0009	6.31011e-05	0.00298121	XBP1	X-box binding protein 1
										ENSG00000151117	1704.5	-0.936646	0.235376	-3.97936	6.90998e-05	0.0032537	TMEM86A	transmembrane protein 86A
										ENSG00000135318	2465.98	0.910456	0.229693	3.96379	7.37689e-05	0.00345047	NT5E	5'-nucleotidase ecto
										ENSG00000129566	217.573	1.61881	0.408353	3.96425	7.36286e-05	0.00345047	TEP1	telomerase associated protein 1
										ENSG00000132530	120.467	2.02456	0.511776	3.95595	7.62307e-05	0.00355381	XAF1	XIAP associated factor 1
										ENSG00000166598	12177.8	0.831759	0.210768	3.94632	7.93623e-05	0.00368759	HSP90B1	heat shock protein 90 beta family member 1
										ENSG00000111913	25.1853	4.64389	1.17816	3.94163	8.09297e-05	0.00374806	RIPOR2	RHO family interacting cell polarization regulator 2
										ENSG00000129474	2688.45	-0.944685	0.240036	-3.9356	8.29908e-05	0.00383091	AJUBA	ajuba LIM protein
										ENSG00000183709	26.3523	6.65744	1.69344	3.93131	8.44858e-05	0.00388717	IFNL2	interferon lambda 2
										ENSG00000139722	1627.8	-0.954642	0.242991	-3.92871	8.54032e-05	0.00391659	VPS37B	VPS37B subunit of ESCRT-I
										ENSG00000163637	97.1831	2.14393	0.545885	3.92743	8.58584e-05	0.00392468	PRICKLE2	prickle planar cell polarity protein 2
										ENSG00000136688	1003.88	-0.987434	0.252288	-3.91392	9.08092e-05	0.00413755	IL36G	interleukin 36 gamma
										ENSG00000116871	22385.1	-0.820444	0.20976	-3.91135	9.17817e-05	0.00416837	MAP7D1	MAP7 domain containing 1
										ENSG00000112033	2434.78	-0.884843	0.226624	-3.90445	9.44398e-05	0.0042753	PPARD	peroxisome proliferator activated receptor delta
										ENSG00000134531	25233.1	-0.81806	0.209616	-3.90266	9.51417e-05	0.00429327	EMP1	epithelial membrane protein 1
										ENSG00000172936	3056.09	0.906679	0.232958	3.89203	9.94097e-05	0.00447153	MYD88	MYD88 innate immune signal transduction adaptor
										ENSG00000029153	3041.83	0.889267	0.228752	3.88747	0.000101294	0.0045418	ARNTL2	aryl hydrocarbon receptor nuclear translocator like 2
										ENSG00000106070	25.1468	4.61453	1.19062	3.87575	0.000106298	0.00475102	GRB10	growth factor receptor bound protein 10
										ENSG00000125826	2858.73	0.863616	0.223424	3.86537	0.000110923	0.00494205	RBCK1	RANBP2-type and C3HC4-type zinc finger containing 1
										ENSG00000167034	41.3042	3.06639	0.793568	3.86405	0.000111523	0.00495309	NKX3-1	NK3 homeobox 1
										ENSG00000150961	457.897	1.24785	0.323942	3.85207	0.000117126	0.00518557	SEC24D	SEC24 homolog D, COPII coat complex component
										ENSG00000103196	464.438	-1.14955	0.299157	-3.84264	0.000121716	0.0053719	CRISPLD2	cysteine rich secretory protein LCCL domain containing 2
										ENSG00000172478	1932.34	-0.927127	0.241397	-3.84068	0.000122694	0.00539816	MAB21L4	mab-21 like 4
										ENSG00000139350	324.363	1.33123	0.347512	3.83074	0.000127761	0.00560357	NEDD1	NEDD1 gamma-tubulin ring complex targeting factor
										ENSG00000150991	42744.9	0.817511	0.213524	3.82866	0.00012884	0.00563336	UBC	ubiquitin C
										ENSG00000005810	388.66	1.31689	0.345751	3.80877	0.000139661	0.00608757	MYCBP2	MYC binding protein 2
										ENSG00000136451	284.502	1.31644	0.347971	3.78318	0.000154839	0.00672831	VEZF1	vascular endothelial zinc finger 1
										ENSG00000166801	302.69	1.265	0.334828	3.77806	0.000158056	0.006826	FAM111A	family with sequence similarity 111 member A
										ENSG00000136153	2913.49	-0.897095	0.237408	-3.7787	0.00015765	0.006826	LMO7	LIM domain 7
										ENSG00000118160	35.4073	3.44288	0.915497	3.76066	0.000169463	0.00729625	SLC8A2	solute carrier family 8 member A2
										ENSG00000177614	777.69	-1.00939	0.268683	-3.75679	0.000172105	0.00738738	PGBD5	piggyBac transposable element derived 5
										ENSG00000030110	2866.07	0.855463	0.227911	3.75349	0.000174391	0.00744954	BAK1	BCL2 antagonist/killer 1
										ENSG00000146278	538.401	1.07514	0.286462	3.75317	0.000174611	0.00744954	PNRC1	proline rich nuclear receptor coactivator 1
										ENSG00000171345	1297.07	-1.03666	0.27655	-3.74852	0.000177878	0.00756599	KRT19	keratin 19
										ENSG00000221926	2552.96	-0.92396	0.247769	-3.72912	0.00019215	0.00814844	TRIM16	tripartite motif containing 16
										ENSG00000104419	8019.33	-0.790383	0.212566	-3.7183	0.000200569	0.00847992	NDRG1	N-myc downstream regulated 1
										ENSG00000138496	2247.96	0.877662	0.236312	3.71399	0.000204013	0.0085997	PARP9	poly(ADP-ribose) polymerase family member 9
										ENSG00000153993	70.4202	2.21585	0.598518	3.70223	0.00021371	0.00898155	SEMA3D	semaphorin 3D
										ENSG00000128283	3156.13	-0.839847	0.227386	-3.69349	0.000221194	0.00926844	CDC42EP1	CDC42 effector protein 1
										ENSG00000146859	109.027	2.0145	0.54554	3.69267	0.00022191	0.00927082	TMEM140	transmembrane protein 140
										ENSG00000116679	564.278	-1.04443	0.282967	-3.69102	0.00022336	0.00927637	IVNS1ABP	influenza virus NS1A binding protein
										ENSG00000120539	401.068	1.14871	0.31121	3.6911	0.000223287	0.00927637	MASTL	microtubule associated serine/threonine kinase like
										ENSG00000126947	276.947	1.29267	0.350932	3.68352	0.000230035	0.00952548	ARMCX1	armadillo repeat containing X-linked 1
										ENSG00000196843	279.181	1.30157	0.353941	3.67736	0.000235658	0.00972971	ARID5A	AT-rich interaction domain 5A
										ENSG00000142973	389.972	1.17554	0.320947	3.66271	0.000249558	0.0102735	CYP4B1	cytochrome P450 family 4 subfamily B member 1
										ENSG00000092820	20124.3	-0.765701	0.209222	-3.65975	0.000252464	0.0103327	EZR	ezrin
										ENSG00000185070	533.451	1.14861	0.31384	3.65987	0.000252345	0.0103327	FLRT2	fibronectin leucine rich transmembrane protein 2
										ENSG00000064195	431.245	-1.3756	0.376478	-3.65386	0.000258329	0.0105421	DLX3	distal-less homeobox 3
										ENSG00000179111	53.7865	2.76755	0.757938	3.65142	0.000260797	0.010612	HES7	hes family bHLH transcription factor 7
										ENSG00000155275	378.46	1.14548	0.313784	3.65052	0.000261711	0.0106185	TRMT44	tRNA methyltransferase 44 homolog
										ENSG00000006555	345.451	1.1707	0.321614	3.64008	0.000272558	0.0110268	TTC22	tetratricopeptide repeat domain 22
										ENSG00000145050	2795.32	0.867171	0.238351	3.63821	0.00027454	0.0110752	MANF	mesencephalic astrocyte derived neurotrophic factor
										ENSG00000151883	203.283	1.39101	0.38283	3.6335	0.000279606	0.0112473	PARP8	poly(ADP-ribose) polymerase family member 8
										ENSG00000116668	43.083	2.79507	0.770957	3.62546	0.000288447	0.0115699	SWT1	SWT1 RNA endoribonuclease homolog
										ENSG00000183742	1335.92	-0.873008	0.24109	-3.62109	0.000293366	0.0117338	MACC1	MET transcriptional regulator MACC1
										ENSG00000105835	1519.16	0.900032	0.249081	3.61342	0.000302186	0.0120523	NAMPT	nicotinamide phosphoribosyltransferase
										ENSG00000064999	658.036	1.07624	0.297943	3.61225	0.000303552	0.0120726	ANKS1A	ankyrin repeat and sterile alpha motif domain containing 1A
										ENSG00000173269	97.7035	-1.90328	0.527506	-3.60807	0.000308483	0.0122342	MMRN2	multimerin 2
										ENSG00000185880	92.7764	1.89167	0.524924	3.60371	0.000313713	0.0124066	TRIM69	tripartite motif containing 69
										ENSG00000205336	2211.33	-0.836315	0.232404	-3.59854	0.000320004	0.0126153	ADGRG1	adhesion G protein-coupled receptor G1
										ENSG00000100209	226.754	1.35772	0.377363	3.59791	0.000320781	0.0126153	HSCB	HscB mitochondrial iron-sulfur cluster cochaperone
										ENSG00000145685	335.123	-1.18483	0.329581	-3.59495	0.000324458	0.0127243	LHFPL2	LHFPL tetraspan subfamily member 2
										ENSG00000139921	768.206	0.947284	0.264071	3.58723	0.000334207	0.0130341	TMX1	thioredoxin related transmembrane protein 1
										ENSG00000161133	27.146	3.69814	1.03082	3.58757	0.000333772	0.0130341	USP41	ubiquitin specific peptidase 41
										ENSG00000109101	80.4232	-2.04322	0.570192	-3.5834	0.000339154	0.0131905	FOXN1	forkhead box N1
										ENSG00000107864	72.0945	2.15139	0.600944	3.58002	0.000343569	0.0132888	CPEB3	cytoplasmic polyadenylation element binding protein 3
										ENSG00000132792	2447.24	0.832387	0.232473	3.58058	0.000342828	0.0132888	CTNNBL1	catenin beta like 1
										ENSG00000070601	31.8696	3.22863	0.903099	3.57506	0.000350151	0.0135062	FRMPD1	FERM and PDZ domain containing 1
										ENSG00000008513	136.202	-1.62533	0.455202	-3.57057	0.000356199	0.013702	ST3GAL1	ST3 beta-galactoside alpha-2,3-sialyltransferase 1
										ENSG00000071537	617.155	1.02932	0.288831	3.56376	0.000365584	0.0140247	SEL1L	SEL1L adaptor subunit of ERAD E3 ubiquitin ligase
										ENSG00000100065	2618.67	-0.83026	0.233398	-3.55728	0.000374716	0.014336	CARD10	caspase recruitment domain family member 10
										ENSG00000160179	199.215	1.42664	0.403925	3.53195	0.000412503	0.0157388	ABCG1	ATP binding cassette subfamily G member 1
										ENSG00000158711	283.898	1.29689	0.367396	3.52994	0.000415657	0.0158163	ELK4	ETS transcription factor ELK4
										ENSG00000041988	420.391	1.09264	0.31004	3.52421	0.000424754	0.0161189	THAP3	THAP domain containing 3
										ENSG00000206075	16853.5	-0.745328	0.2118	-3.51901	0.000433157	0.0163936	SERPINB5	serpin family B member 5
										ENSG00000168497	100.869	1.78626	0.507819	3.51752	0.000435602	0.0164419	CAVIN2	caveolae associated protein 2
										ENSG00000154227	1689.6	0.848095	0.241325	3.51432	0.00044088	0.0165966	CERS3	ceramide synthase 3
										ENSG00000099622	1904.47	-0.927627	0.264073	-3.51277	0.000443466	0.0166495	CIRBP	cold inducible RNA binding protein
										ENSG00000115525	104.253	-1.85859	0.529354	-3.51106	0.000446331	0.0166681	ST3GAL5	ST3 beta-galactoside alpha-2,3-sialyltransferase 5
										ENSG00000130303	1076.08	1.08375	0.308629	3.51149	0.000445603	0.0166681	BST2	bone marrow stromal cell antigen 2
										ENSG00000170745	133.374	1.64454	0.469339	3.50395	0.000458416	0.0170742	KCNS3	potassium voltage-gated channel modifier subfamily S member 3
										ENSG00000008083	534.411	-1.03086	0.294279	-3.50302	0.000460022	0.0170888	JARID2	jumonji and AT-rich interaction domain containing 2
										ENSG00000175764	520.286	1.02236	0.292097	3.50009	0.000465105	0.0172321	TTLL11	tubulin tyrosine ligase like 11
										ENSG00000152784	106.901	1.72918	0.494518	3.4967	0.000471049	0.0174066	PRDM8	PR/SET domain 8
										ENSG00000171346	3058.13	-0.862223	0.246739	-3.49447	0.000475006	0.0175068	KRT15	keratin 15
										ENSG00000100336	120.307	1.85161	0.530428	3.49078	0.000481621	0.0177043	APOL4	apolipoprotein L4
										ENSG00000104205	99.7595	1.8317	0.525985	3.48242	0.000496898	0.0181239	SGK3	serum/glucocorticoid regulated kinase family member 3
										ENSG00000250508	11.7217	6.94414	1.99333	3.48369	0.000494555	0.0181239	LINC02701	long intergenic non-protein coding RNA 2701
										ENSG00000178951	2274.62	-0.792637	0.227599	-3.4826	0.000496574	0.0181239	ZBTB7A	zinc finger and BTB domain containing 7A
										ENSG00000175130	5077.06	0.768923	0.221944	3.46449	0.000531245	0.0193266	MARCKSL1	MARCKS like 1
										ENSG00000065911	979.99	0.907644	0.262299	3.46034	0.000539496	0.0195762	MTHFD2	methylenetetrahydrofolate dehydrogenase (NADP+ dependent) 2, methenyltetrahydrofolate cyclohydrolase
										ENSG00000073067	537.873	0.994796	0.289343	3.43812	0.000585774	0.0212008	CYP2W1	cytochrome P450 family 2 subfamily W member 1
										ENSG00000196396	2016.25	-0.806218	0.234662	-3.43565	0.00059113	0.0213398	PTPN1	protein tyrosine phosphatase non-receptor type 1
										ENSG00000108654	5303.09	-0.740556	0.215746	-3.43254	0.000597956	0.0214761	DDX5	DEAD-box helicase 5
										ENSG00000049759	1132.3	-0.863564	0.251532	-3.43321	0.000596478	0.0214761	NEDD4L	NEDD4 like E3 ubiquitin protein ligase
										ENSG00000116977	541.946	0.977196	0.285248	3.42578	0.000613047	0.0219621	LGALS8	galectin 8
										ENSG00000143171	29.3316	3.20838	0.937692	3.42157	0.000622607	0.0222479	RXRG	retinoid X receptor gamma
										ENSG00000106100	145.978	1.58675	0.464839	3.41354	0.000641255	0.0228563	NOD1	nucleotide binding oligomerization domain containing 1
										ENSG00000137200	1723	0.875788	0.256808	3.41028	0.000648965	0.0230727	CMTR1	cap methyltransferase 1
										ENSG00000062194	1065.44	0.848257	0.249215	3.40372	0.000664747	0.0235742	GPBP1	GC-rich promoter binding protein 1
										ENSG00000134716	127.953	1.63698	0.482292	3.39418	0.00068835	0.02435	CYP2J2	cytochrome P450 family 2 subfamily J member 2
										ENSG00000069020	2852.92	0.760285	0.224092	3.39274	0.000691973	0.0244168	MAST4	microtubule associated serine/threonine kinase family member 4
										ENSG00000136874	297.247	1.17698	0.34759	3.38613	0.000708867	0.0249504	STX17	syntaxin 17
										ENSG00000105963	664.244	0.923021	0.273055	3.38035	0.000723941	0.0254174	ADAP1	ArfGAP with dual PH domains 1
										ENSG00000020577	532.671	-0.968467	0.286869	-3.37599	0.000735498	0.0257589	SAMD4A	sterile alpha motif domain containing 4A
										ENSG00000090861	2592.37	0.790815	0.234408	3.37368	0.000741716	0.0259122	AARS1	alanyl-tRNA synthetase 1
										ENSG00000123240	4831.49	0.735763	0.219297	3.35509	0.000793378	0.0276484	OPTN	optineurin
										ENSG00000122861	3229.76	-0.743606	0.221802	-3.35257	0.000800663	0.0278334	PLAU	plasminogen activator, urokinase
										ENSG00000198133	85.5048	1.81437	0.543283	3.33964	0.000838871	0.0290898	TMEM229B	transmembrane protein 229B
										ENSG00000163513	2729.15	-0.789146	0.236905	-3.33107	0.000865127	0.0299266	TGFBR2	transforming growth factor beta receptor 2
										ENSG00000196187	399.008	1.02321	0.308014	3.32194	0.000893931	0.0306967	TMEM63A	transmembrane protein 63A
										ENSG00000144655	473.597	1.0106	0.304122	3.32302	0.000890495	0.0306967	CSRNP1	cysteine and serine rich nuclear protein 1
										ENSG00000225431	23.336	3.57624	1.07638	3.32248	0.000892208	0.0306967	LINC01671	long intergenic non-protein coding RNA 1671
										ENSG00000090776	4707.37	-0.757022	0.228146	-3.31814	0.000906183	0.0310417	EFNB1	ephrin B1
										ENSG00000079215	221.684	1.25518	0.378366	3.31737	0.000908692	0.0310521	SLC1A3	solute carrier family 1 member 3
										ENSG00000175591	450.896	-0.991569	0.299214	-3.31391	0.000919996	0.0313623	P2RY2	purinergic receptor P2Y2
										ENSG00000242125	287.409	-1.12317	0.339732	-3.30604	0.00094626	0.0321797	SNHG3	small nucleolar RNA host gene 3
										ENSG00000164251	1174.03	-0.832793	0.252569	-3.29728	0.000976247	0.0331195	F2RL1	F2R like trypsin receptor 1
										ENSG00000122591	397.896	-1.01347	0.308343	-3.28683	0.00101321	0.0342908	FAM126A	family with sequence similarity 126 member A
										ENSG00000145375	139.832	1.48484	0.452218	3.28346	0.00102543	0.0346211	SPATA5	spermatogenesis associated 5
										ENSG00000115415	9635.36	0.750452	0.229036	3.27657	0.00105075	0.0353067	STAT1	signal transducer and activator of transcription 1
										ENSG00000187912	15.7818	5.95873	1.81841	3.27689	0.00104956	0.0353067	CLEC17A	C-type lectin domain containing 17A
										ENSG00000159388	1493.11	-0.835373	0.255535	-3.26911	0.00107888	0.036048	BTG2	BTG anti-proliferation factor 2
										ENSG00000281406	80.2145	-1.87992	0.574971	-3.26959	0.00107705	0.036048	BLACAT1	bladder cancer associated transcript 1
										ENSG00000163251	134.632	1.53806	0.470543	3.26868	0.00108049	0.036048	FZD5	frizzled class receptor 5
										ENSG00000125266	773.532	-0.864346	0.264515	-3.26766	0.0010844	0.0360929	EFNB2	ephrin B2
										ENSG00000073331	148.293	1.47791	0.452484	3.26623	0.00108991	0.0361908	ALPK1	alpha kinase 1
										ENSG00000117525	17510.1	-0.750118	0.23004	-3.26082	0.0011109	0.0366286	F3	coagulation factor III, tissue factor
										ENSG00000168906	1165.25	-0.829277	0.254254	-3.26161	0.00110783	0.0366286	MAT2A	methionine adenosyltransferase 2A
										ENSG00000165474	6770.68	-0.697273	0.21383	-3.26087	0.00111071	0.0366286	GJB2	gap junction protein beta 2
										ENSG00000163347	4698.95	-0.7421	0.22824	-3.2514	0.00114836	0.0377753	CLDN1	claudin 1
										ENSG00000100784	56.1478	2.2373	0.688262	3.25066	0.00115139	0.0377866	RPS6KA5	ribosomal protein S6 kinase A5
										ENSG00000111424	831.699	-0.847889	0.261135	-3.24694	0.00116652	0.0381941	VDR	vitamin D receptor
										ENSG00000130787	3409.98	0.721646	0.222315	3.24605	0.00117018	0.0382251	HIP1R	huntingtin interacting protein 1 related
										ENSG00000105245	456.141	-1.01865	0.31412	-3.24287	0.00118332	0.0385646	NUMBL	NUMB like endocytic adaptor protein
										ENSG00000134852	344.29	-1.091	0.336597	-3.24125	0.00119006	0.0386947	CLOCK	clock circadian regulator
										ENSG00000112096	1475.32	0.800581	0.247148	3.23928	0.00119834	0.0388742	SOD2	superoxide dismutase 2
										ENSG00000273445	17.2809	4.44802	1.37499	3.23494	0.0012167	0.0391272	AC133644.2	novel transcript
										ENSG00000138433	833.018	0.890587	0.275279	3.23522	0.00121549	0.0391272	CIR1	corepressor interacting with RBPJ, 1
										ENSG00000172243	9.98504	6.7087	2.07317	3.23596	0.00121234	0.0391272	CLEC7A	C-type lectin domain containing 7A
										ENSG00000167207	128.001	1.5433	0.477093	3.23481	0.00121725	0.0391272	NOD2	nucleotide binding oligomerization domain containing 2
										ENSG00000115325	61.1843	2.04682	0.63331	3.23194	0.00122952	0.0394314	DOK1	docking protein 1
										ENSG00000134294	3910.29	0.785576	0.243725	3.22321	0.00126763	0.0405613	SLC38A2	solute carrier family 38 member 2
										ENSG00000152749	307.536	1.07444	0.333499	3.22172	0.00127422	0.0406796	GPR180	G protein-coupled receptor 180
										ENSG00000178966	144.031	1.39783	0.4348	3.21489	0.00130497	0.0414732	RMI1	RecQ mediated genome instability 1
										ENSG00000125772	156.527	-1.38359	0.430332	-3.21517	0.00130365	0.0414732	GPCPD1	glycerophosphocholine phosphodiesterase 1
										ENSG00000117519	700.761	-0.877592	0.273274	-3.2114	0.00132092	0.041875	CNN3	calponin 3
										ENSG00000137752	827.506	0.896993	0.279414	3.21026	0.00132614	0.041875	CASP1	caspase 1
										ENSG00000152766	1139.58	-0.906328	0.28233	-3.21018	0.00132653	0.041875	ANKRD22	ankyrin repeat domain 22
										ENSG00000185722	650.512	1.01893	0.317701	3.2072	0.00134033	0.042216	ANKFY1	ankyrin repeat and FYVE domain containing 1
										ENSG00000142677	697.612	0.878341	0.274529	3.19944	0.00137693	0.043272	IL22RA1	interleukin 22 receptor subunit alpha 1
										ENSG00000178381	408.962	1.00619	0.314906	3.19522	0.00139724	0.0437151	ZFAND2A	zinc finger AN1-type containing 2A
										ENSG00000124193	2177.44	-0.752215	0.235381	-3.19573	0.00139476	0.0437151	SRSF6	serine and arginine rich splicing factor 6
										ENSG00000104951	32.0028	2.87592	0.90125	3.19104	0.00141764	0.0442549	IL4I1	interleukin 4 induced 1
										ENSG00000151914	1734.37	-0.890198	0.279085	-3.1897	0.00142419	0.044361	DST	dystonin
										ENSG00000075213	283.462	1.0866	0.341028	3.18626	0.00144127	0.0446745	SEMA3A	semaphorin 3A
										ENSG00000135148	970.083	0.811351	0.254624	3.18647	0.00144022	0.0446745	TRAFD1	TRAF-type zinc finger domain containing 1
										ENSG00000167105	229.614	1.18504	0.371981	3.18575	0.00144378	0.0446745	TMEM92	transmembrane protein 92
										ENSG00000116863	2606.67	0.7671	0.24092	3.18405	0.00145229	0.0448396	ADPRHL2	ADP-ribosylhydrolase like 2
										ENSG00000116691	1060.34	0.927334	0.291761	3.1784	0.00148089	0.0453958	MIIP	migration and invasion inhibitory protein
										ENSG00000163516	518.219	0.914602	0.287661	3.17944	0.0014756	0.0453958	ANKZF1	ankyrin repeat and zinc finger peptidyl tRNA hydrolase 1
										ENSG00000082269	422.564	0.96663	0.304168	3.17795	0.00148321	0.0453958	FAM135A	family with sequence similarity 135 member A
										ENSG00000183765	293.347	1.07809	0.339121	3.17907	0.00147746	0.0453958	CHEK2	checkpoint kinase 2
										ENSG00000175984	738.698	-0.846665	0.266973	-3.17135	0.00151732	0.0463392	DENND2C	DENN domain containing 2C
										ENSG00000124120	1086.89	-0.794273	0.251065	-3.16361	0.00155824	0.0474859	TTPAL	alpha tocopherol transfer protein like
										ENSG00000245848	373.863	-1.01535	0.321266	-3.16047	0.00157516	0.0478978	CEBPA	CCAAT enhancer binding protein alpha
										ENSG00000130066	3787.1	0.704388	0.222928	3.15971	0.00157926	0.0479189	SAT1	spermidine/spermine N1-acetyltransferase 1
										ENSG00000143457	273.767	1.09088	0.345435	3.15799	0.00158859	0.0480983	GOLPH3L	golgi phosphoprotein 3 like
										ENSG00000126705	676.019	-1.0212	0.323668	-3.15509	0.00160448	0.0484753	AHDC1	AT-hook DNA binding motif containing 1
										ENSG00000280798	155.45	-1.33495	0.423474	-3.15238	0.00161945	0.0487183	LINC00294	long intergenic non-protein coding RNA 294
										ENSG00000197632	24867.8	-0.658881	0.208996	-3.1526	0.00161821	0.0487183	SERPINB2	serpin family B member 2
										ENSG00000102580	1187.54	0.827658	0.262926	3.14788	0.00164462	0.0493701	DNAJC3	DnaJ heat shock protein family (Hsp40) member C3

## Sheet: pGL3 4hr vs H2O (n = 2)
ensembl_id	baseMean	log2FoldChange	lfcSE	stat	pvalue	padj
ENSG00000119922	6300.38	6.91858	0.182833	37.8409	0	0
ENSG00000119917	8658.1	3.48244	0.161188	21.6048	1.61787e-103	8.84571e-100
ENSG00000162772	946.687	4.06304	0.236662	17.1681	4.60262e-66	1.67765e-62
ENSG00000151014	1118.46	3.40161	0.220585	15.4208	1.18536e-53	3.24048e-50
ENSG00000125347	788.691	3.60809	0.248655	14.5104	1.04052e-47	2.27561e-44
ENSG00000165312	989.86	2.95687	0.231137	12.7927	1.80056e-37	3.28152e-34
ENSG00000128335	1856.58	2.55165	0.201082	12.6896	6.75069e-37	1.05455e-33
ENSG00000171522	239.607	5.81959	0.506355	11.4931	1.42878e-30	1.95296e-27
ENSG00000112773	397.124	4.01881	0.360412	11.1506	7.1118e-29	8.64083e-26
ENSG00000182782	1329.7	2.16755	0.205041	10.5713	4.04787e-26	4.42635e-23
ENSG00000105939	1554.31	1.86814	0.190742	9.7941	1.19358e-22	1.18653e-19
ENSG00000169245	164.484	5.18421	0.537526	9.64458	5.18248e-22	4.72253e-19
ENSG00000189120	1945.32	1.64404	0.18103	9.08163	1.06964e-19	8.99732e-17
ENSG00000087074	2126.19	1.73096	0.191589	9.03478	1.6433e-19	1.28353e-16
ENSG00000134321	1116.23	2.01656	0.224157	8.99617	2.33729e-19	1.70388e-16
ENSG00000138646	561.723	2.34457	0.262549	8.93	4.25996e-19	2.91141e-16
ENSG00000141682	3074.13	4.60647	0.522882	8.80978	1.25394e-18	8.06577e-16
ENSG00000182575	124.245	6.07153	0.722561	8.40279	4.36002e-17	2.64871e-14
ENSG00000011422	5177.74	1.59286	0.192527	8.2734	1.30192e-16	7.49287e-14
ENSG00000169248	139.482	4.86409	0.598788	8.12323	4.53951e-16	2.48198e-13
ENSG00000182393	167.915	8.65192	1.11359	7.76937	7.88774e-15	4.10726e-12
ENSG00000154734	944.153	-1.66343	0.220617	-7.53987	4.70442e-14	2.33831e-11
ENSG00000119630	542.654	2.22322	0.299203	7.43049	1.08199e-13	5.14417e-11
ENSG00000105327	190.571	3.10748	0.420254	7.39428	1.42176e-13	6.47789e-11
ENSG00000185745	5972.46	1.35239	0.185397	7.29457	2.99605e-13	1.31047e-10
ENSG00000107201	1578.82	1.49099	0.210129	7.09561	1.28783e-12	5.41632e-10
ENSG00000107984	1027.61	-1.48273	0.212896	-6.96457	3.29408e-12	1.3341e-09
ENSG00000113749	86.0654	4.65907	0.714712	6.5188	7.08706e-11	2.76775e-08
ENSG00000135362	537.798	1.84608	0.285138	6.47436	9.5217e-11	3.59034e-08
ENSG00000117036	987.572	1.39005	0.217561	6.38922	1.66732e-10	6.07737e-08
ENSG00000167550	75.3491	4.78174	0.769947	6.21048	5.28237e-10	1.86331e-07
ENSG00000275993	936.154	-1.31053	0.218636	-5.99414	2.04567e-09	6.99045e-07
ENSG00000173848	2697.68	-0.986831	0.169571	-5.81956	5.90035e-09	1.95516e-06
ENSG00000137193	1223.57	-1.18831	0.205768	-5.77498	7.69625e-09	2.47525e-06
ENSG00000079385	132.593	2.79191	0.48759	5.72595	1.02858e-08	3.21359e-06
ENSG00000124201	1756.69	1.09072	0.191177	5.7053	1.16136e-08	3.52764e-06
ENSG00000159388	1133.87	-1.18157	0.207382	-5.69755	1.21541e-08	3.59203e-06
ENSG00000106366	5807.85	-0.864691	0.15366	-5.62729	1.83063e-08	5.26787e-06
ENSG00000122861	2463.82	-1.04201	0.18631	-5.59288	2.23333e-08	6.26191e-06
ENSG00000099860	763.342	-1.37903	0.256217	-5.38229	7.35445e-08	2.01052e-05
ENSG00000100342	343.166	1.72462	0.327031	5.27357	1.33796e-07	3.56843e-05
ENSG00000145632	2664.72	-0.913795	0.174329	-5.24178	1.59038e-07	4.08258e-05
ENSG00000164308	157.459	2.63479	0.503097	5.23714	1.63081e-07	4.08258e-05
ENSG00000168209	2372.74	-1.16317	0.222157	-5.2358	1.64274e-07	4.08258e-05
ENSG00000176046	165.394	2.46445	0.471317	5.22886	1.70557e-07	4.14453e-05
ENSG00000164442	548.373	1.38381	0.269555	5.13368	2.8413e-07	6.75425e-05
ENSG00000152457	374.089	2.02758	0.40061	5.06124	4.16539e-07	9.69118e-05
ENSG00000011590	40.7256	6.16076	1.22006	5.04956	4.4282e-07	0.00010088
ENSG00000100219	2060.89	0.933777	0.185622	5.03053	4.89123e-07	0.000109154
ENSG00000115267	1666.07	0.984955	0.198646	4.95836	7.1092e-07	0.000155478
ENSG00000059728	828.512	1.11622	0.226164	4.93545	7.99672e-07	0.000171459
ENSG00000102554	1532.93	-0.934163	0.190995	-4.89104	1.00306e-06	0.000210932
ENSG00000163644	194.927	2.08782	0.43311	4.82052	1.43185e-06	0.00029542
ENSG00000163121	43.0837	6.35599	1.32029	4.8141	1.47865e-06	0.000299428
ENSG00000167779	3538.52	0.777768	0.162225	4.79437	1.63186e-06	0.000324444
ENSG00000162783	3394.81	-0.851258	0.17839	-4.7719	1.82499e-06	0.000356362
ENSG00000183709	44.8968	7.70511	1.61746	4.76371	1.90064e-06	0.000364623
ENSG00000051108	1242.85	1.09335	0.23023	4.74895	2.04474e-06	0.000385503
ENSG00000128965	209.161	1.9719	0.421337	4.6801	2.86739e-06	0.000531438
ENSG00000158246	2714.5	-0.795975	0.172658	-4.61013	4.02418e-06	0.000733406
ENSG00000187608	23404.8	0.650659	0.141908	4.58507	4.53843e-06	0.000813569
ENSG00000147454	437.721	1.42192	0.313979	4.5287	5.93482e-06	0.00104673
ENSG00000172183	597.401	1.24626	0.278265	4.47867	7.51097e-06	0.00130369
ENSG00000143878	1144.87	-0.915945	0.205297	-4.46155	8.13675e-06	0.00139024
ENSG00000135114	6388.04	2.76811	0.623484	4.43974	9.00683e-06	0.00151523
ENSG00000179271	5483.01	0.8262	0.190978	4.32615	1.51737e-05	0.002514
ENSG00000186174	983.419	-1.01164	0.236266	-4.28176	1.8542e-05	0.00302621
ENSG00000141579	505	-1.17836	0.275602	-4.27558	1.90638e-05	0.00306563
ENSG00000140105	3177.08	0.857195	0.201593	4.25211	2.1177e-05	0.00335609
ENSG00000167470	1360.93	-0.935947	0.220713	-4.24056	2.22964e-05	0.00348302
ENSG00000181634	54.2632	3.40224	0.80321	4.2358	2.27742e-05	0.00350755
ENSG00000142627	3182.76	-0.904167	0.215147	-4.20255	2.63921e-05	0.00400829
ENSG00000169252	666.42	-1.03228	0.245824	-4.19928	2.67766e-05	0.004011
ENSG00000175505	202.663	-1.7545	0.418778	-4.18956	2.79494e-05	0.00413009
ENSG00000118515	306.892	-1.35874	0.328662	-4.13414	3.56284e-05	0.00519463
ENSG00000236552	4100.43	0.722135	0.177088	4.07782	4.54598e-05	0.00648029
ENSG00000105373	8971.79	0.67742	0.166159	4.07694	4.56317e-05	0.00648029
ENSG00000175416	32128.4	0.619341	0.152275	4.06724	4.75727e-05	0.00666932
ENSG00000083857	1625.97	-0.788563	0.19591	-4.02512	5.69451e-05	0.00788221
ENSG00000143013	999.241	1.09234	0.271794	4.01901	5.8443e-05	0.00798842
ENSG00000223749	80.5112	-2.51358	0.627332	-4.00678	6.1553e-05	0.00830965
ENSG00000150093	5505.73	-0.690453	0.173249	-3.98533	6.73852e-05	0.00898606
ENSG00000198355	1068.62	-0.836812	0.210262	-3.97986	6.89566e-05	0.00908483
ENSG00000164086	2724.66	-0.687515	0.172925	-3.97579	7.01467e-05	0.00913159
ENSG00000114019	2361.16	-0.769613	0.195154	-3.94361	8.02626e-05	0.0103256
ENSG00000145901	12554.2	0.576219	0.146729	3.9271	8.59751e-05	0.0108331
ENSG00000164687	19380.8	0.707128	0.180138	3.92547	8.65594e-05	0.0108331
ENSG00000136802	4605.04	-0.652584	0.166316	-3.92375	8.71803e-05	0.0108331
ENSG00000163362	551.614	-1.03709	0.266189	-3.89606	9.77698e-05	0.0120125
ENSG00000221963	488.661	1.07505	0.276329	3.89046	0.000100054	0.0121566
ENSG00000160685	1942.39	-0.709481	0.182819	-3.88079	0.000104116	0.0121952
ENSG00000134317	366.94	-1.18162	0.30418	-3.88462	0.000102489	0.0121952
ENSG00000173334	190.696	-1.55856	0.401781	-3.87912	0.000104833	0.0121952
ENSG00000175197	193.53	1.55339	0.400285	3.8807	0.000104155	0.0121952
ENSG00000013275	178.355	1.62568	0.422182	3.85066	0.000117801	0.0135596
ENSG00000125351	335.113	1.3231	0.344082	3.84529	0.000120409	0.0137153
ENSG00000101347	1047.72	0.966481	0.252356	3.82983	0.000128232	0.0144558
ENSG00000124145	11264.9	0.559058	0.146516	3.81567	0.000135816	0.0151546
ENSG00000221869	1382	-0.781993	0.205317	-3.80871	0.000139696	0.0152758
ENSG00000180739	550.812	-1.07656	0.282633	-3.80905	0.000139501	0.0152758
ENSG00000115844	82.8987	-2.76622	0.727354	-3.80313	0.000142878	0.0153744
ENSG00000068137	678.758	-0.942158	0.247792	-3.80221	0.00014341	0.0153744
ENSG00000163694	796.094	1.10742	0.291546	3.79843	0.000145614	0.0154592
ENSG00000149923	8625.01	0.64673	0.17168	3.76708	0.000165171	0.0173668
ENSG00000255398	79.518	2.27506	0.60436	3.76441	0.000166943	0.0173859
ENSG00000138166	835.318	-0.866864	0.231732	-3.74081	0.000183432	0.0189229
ENSG00000148339	466.898	1.0389	0.278378	3.73199	0.000189972	0.0194145
ENSG00000025708	11070.4	0.624368	0.167569	3.72603	0.00019452	0.0196951
ENSG00000125848	632.138	-0.918653	0.247248	-3.71551	0.000202795	0.0203446
ENSG00000151461	961.273	0.911437	0.245829	3.70761	0.000209226	0.020799
ENSG00000198157	152.254	1.782	0.481064	3.70429	0.000211988	0.0208837
ENSG00000249936	407.193	1.43391	0.387787	3.69769	0.000217575	0.0212427
ENSG00000158055	898.792	-0.942435	0.256173	-3.67889	0.000234247	0.0226681
ENSG00000134531	22358.5	-0.547223	0.149153	-3.66888	0.000243611	0.0233675
ENSG00000176532	349.145	3.3268	0.910165	3.65516	0.000257019	0.0243734
ENSG00000246705	3329.44	0.639594	0.175057	3.65363	0.000258556	0.0243734
ENSG00000265972	3622.59	0.59908	0.165207	3.62623	0.000287584	0.026371
ENSG00000142327	3448.54	0.625108	0.172498	3.62385	0.00029025	0.026371
ENSG00000171658	100.015	1.95937	0.540449	3.62544	0.000288471	0.026371
ENSG00000136819	1686.81	0.846545	0.233693	3.62247	0.000291805	0.026371
ENSG00000103044	1804.43	-0.667708	0.184289	-3.62316	0.000291022	0.026371
ENSG00000084112	368.542	-1.09707	0.304265	-3.60563	0.000311398	0.027911
ENSG00000183779	554.92	-0.956563	0.267156	-3.58053	0.000342891	0.0302381
ENSG00000105559	305.548	1.17626	0.328511	3.58059	0.00034282	0.0302381
ENSG00000197323	557.455	1.16968	0.329023	3.555	0.000377979	0.0330656
ENSG00000071054	5526.45	0.618791	0.174342	3.54929	0.000386269	0.0335227
ENSG00000163220	54481.7	0.624841	0.17645	3.54117	0.000398357	0.0340315
ENSG00000184207	2073.08	0.788416	0.222586	3.54208	0.000396991	0.0340315
ENSG00000121858	173.357	1.48727	0.420494	3.53695	0.00040477	0.0343113
ENSG00000138764	366.803	-1.07246	0.304199	-3.52554	0.000422626	0.0355494
ENSG00000159069	5469.88	0.580666	0.165168	3.5156	0.000438754	0.0366243
ENSG00000142546	2850.86	0.61675	0.175725	3.50974	0.00044854	0.0371575
ENSG00000186847	1.264e+06	0.525951	0.150315	3.49898	0.000467035	0.0383987
ENSG00000185033	670.23	-0.929623	0.266991	-3.48185	0.000497967	0.0406363
ENSG00000150991	30669.2	0.488598	0.140488	3.47786	0.000505436	0.0406393
ENSG00000186832	303747	0.537775	0.154543	3.47978	0.000501832	0.0406393
ENSG00000111832	1682.07	0.750737	0.21661	3.46584	0.000528578	0.0421898
ENSG00000108771	733.807	0.829078	0.241099	3.43874	0.000584425	0.0463094
ENSG00000244509	2039.48	0.771081	0.224782	3.43035	0.000602804	0.047422
ENSG00000143217	1842.16	-0.821121	0.239734	-3.42513	0.000614511	0.0479977
ENSG00000182872	1767.52	0.675697	0.197515	3.42099	0.000623935	0.0480474
ENSG00000150687	1449.87	0.730753	0.213582	3.42141	0.000622977	0.0480474
ENSG00000145592	11415.6	0.535233	0.15756	3.397	0.000681278	0.0520474
ENSG00000108106	6360.92	0.551177	0.162333	3.39535	0.000685398	0.0520474
ENSG00000145715	576.168	-0.873555	0.25763	-3.39074	0.000697048	0.052567
ENSG00000181026	661.712	0.824613	0.243434	3.38741	0.000705548	0.0528436
ENSG00000205659	164.479	1.47683	0.436597	3.3826	0.000718037	0.0534132
ENSG00000135637	173.104	1.51813	0.449118	3.38024	0.000724219	0.0535091
ENSG00000138829	746.941	-0.803191	0.23825	-3.37121	0.000748378	0.0549229
ENSG00000100906	1802.89	0.626881	0.186195	3.3668	0.000760459	0.0554374
ENSG00000196843	234.564	1.33493	0.396755	3.36461	0.00076652	0.0555093
ENSG00000163235	2420.97	-0.619434	0.184366	-3.3598	0.000779978	0.0561123
ENSG00000171223	3948.07	-0.614313	0.183359	-3.35033	0.000807167	0.0576887
ENSG00000152784	96.1283	1.87692	0.560536	3.34844	0.000812685	0.0577059
ENSG00000279096	425.184	-1.21298	0.362471	-3.34641	0.000818657	0.0577549
ENSG00000116717	3054.76	-0.679777	0.20417	-3.32947	0.00087012	0.0602351
ENSG00000117525	15472.7	-0.479986	0.144104	-3.33083	0.00086588	0.0602351
ENSG00000135679	763.476	0.772091	0.231901	3.3294	0.000870337	0.0602351
ENSG00000186470	301.381	1.34876	0.406641	3.31682	0.000910467	0.0626161
ENSG00000142867	439.27	1.01038	0.304786	3.31505	0.000916283	0.0626222
ENSG00000006062	260.5	1.18906	0.359219	3.31012	0.000932568	0.0633393
ENSG00000140564	4224.04	-0.55905	0.168982	-3.30835	0.000938487	0.0633479
ENSG00000181333	1407.84	-0.724619	0.219734	-3.29771	0.000974773	0.0646988
ENSG00000178726	246.009	-1.22467	0.371216	-3.29908	0.000970021	0.0646988
ENSG00000189306	3133.72	0.607111	0.184125	3.29728	0.000976251	0.0646988
ENSG00000053747	13724	-0.531851	0.161409	-3.29505	0.000984027	0.0648213
ENSG00000133657	417.395	-0.94771	0.288413	-3.28595	0.0010164	0.0665532
ENSG00000122741	703.879	0.932512	0.285487	3.2664	0.00108926	0.070899
ENSG00000183696	8656.26	0.500361	0.153413	3.26152	0.00110817	0.0717033
ENSG00000129474	2434.31	-0.585329	0.179759	-3.25619	0.00112918	0.0726326
ENSG00000008323	555.907	0.857661	0.263811	3.25104	0.00114983	0.0735283
ENSG00000157895	706.114	0.857892	0.264031	3.2492	0.00115728	0.0735748
ENSG00000166913	10157.2	0.573128	0.176754	3.24251	0.00118481	0.0748897
ENSG00000138623	347.623	-1.14006	0.352105	-3.23783	0.00120443	0.0756921
ENSG00000115963	1327.55	-0.695045	0.21494	-3.23367	0.00122209	0.0763633
ENSG00000172922	1606.69	0.612279	0.18982	3.22557	0.00125721	0.0781116
ENSG00000184254	1479.44	-0.726817	0.22545	-3.22385	0.0012648	0.0781391
ENSG00000125652	1167.54	0.668306	0.207487	3.22095	0.00127765	0.0784896
ENSG00000131149	151.185	-1.46148	0.45407	-3.21864	0.00128802	0.0786844
ENSG00000169594	571.073	-0.842255	0.262012	-3.21457	0.00130641	0.0793644
ENSG00000164920	171.925	-1.36542	0.425127	-3.21178	0.00131914	0.0794137
ENSG00000167674	2394.03	0.597595	0.186096	3.21122	0.00132175	0.0794137
ENSG00000168615	976.395	-0.705817	0.220141	-3.2062	0.001345	0.0799323
ENSG00000103196	398.569	-0.941202	0.293526	-3.20654	0.00134342	0.0799323
ENSG00000114315	786.144	-0.764858	0.239439	-3.19438	0.00140133	0.0828297
ENSG00000126934	6967.83	0.617738	0.193595	3.19088	0.00141839	0.0833876
ENSG00000163659	914.709	0.702077	0.220385	3.18568	0.00144414	0.0844475
ENSG00000105849	446.639	0.946836	0.298437	3.17265	0.00151052	0.0878594
ENSG00000103257	15205.4	-0.483277	0.152532	-3.16837	0.00153297	0.0886934
ENSG00000124593	63.3701	2.13595	0.676425	3.1577	0.00159019	0.0910402
ENSG00000124942	7104.78	-0.521972	0.165253	-3.15862	0.00158517	0.0910402
ENSG00000177303	435.187	-0.903599	0.286398	-3.15504	0.00160475	0.0913957
ENSG00000178996	188.574	-1.27661	0.405489	-3.14832	0.00164211	0.0926902
ENSG00000087510	252.094	-1.12075	0.356029	-3.14791	0.00164444	0.0926902
ENSG00000144713	15865.1	0.457827	0.145606	3.14428	0.00166496	0.0933658
ENSG00000105722	1112.55	-0.675626	0.215477	-3.1355	0.00171563	0.0957166
ENSG00000099812	4281.32	0.519771	0.166124	3.12881	0.00175514	0.0974238
ENSG00000120129	1058.3	-0.73867	0.237206	-3.11404	0.00184546	0.101919
ENSG00000120899	817.403	-0.770677	0.248838	-3.0971	0.00195425	0.107385
ENSG00000039068	6528.04	-0.525184	0.169666	-3.0954	0.00196549	0.107463
ENSG00000185950	184.997	1.49585	0.48409	3.09001	0.00200147	0.108531
ENSG00000104998	1498.54	0.727914	0.235608	3.08951	0.00200487	0.108531
ENSG00000065618	24529.7	-0.562809	0.182501	-3.08387	0.0020433	0.109527
ENSG00000111057	3523.33	0.563945	0.182869	3.08386	0.0020433	0.109527
ENSG00000173120	897.2	-0.68656	0.22275	-3.0822	0.00205476	0.109604
ENSG00000115738	378.739	-0.922882	0.30135	-3.06249	0.00219505	0.116384
ENSG00000136153	2633.7	-0.530543	0.173308	-3.06126	0.00220405	0.116384
ENSG00000121067	502.023	0.834849	0.272832	3.05994	0.0022138	0.116384
ENSG00000077238	1392.68	-0.618258	0.202196	-3.05771	0.00223032	0.116692
ENSG00000072364	453.698	-0.874575	0.286184	-3.05599	0.00224316	0.116804
ENSG00000237499	194.476	1.38472	0.453825	3.05122	0.00227914	0.118116
ENSG00000141562	1026.74	0.699213	0.22931	3.0492	0.0022945	0.118351
ENSG00000143190	301.187	1.20442	0.396564	3.03714	0.00238837	0.119802
ENSG00000185479	153061	0.460313	0.151435	3.03967	0.00236836	0.119802
ENSG00000140406	548.894	-0.867555	0.285592	-3.03774	0.00238358	0.119802
ENSG00000103496	1730.84	0.646397	0.212686	3.03922	0.00237195	0.119802
ENSG00000179820	1084.21	-0.66707	0.219591	-3.03778	0.00238327	0.119802
ENSG00000183421	540.826	-0.81054	0.266739	-3.0387	0.00237599	0.119802
ENSG00000069020	2226.44	0.60583	0.200155	3.02681	0.0024715	0.122289
ENSG00000149823	2905.34	0.5186	0.171285	3.0277	0.0024642	0.122289
ENSG00000128228	1544.79	0.57565	0.190025	3.02934	0.00245088	0.122289
ENSG00000163202	1004.81	0.779987	0.258148	3.02148	0.00251544	0.123902
ENSG00000064195	375.961	-1.06415	0.352524	-3.01865	0.00253903	0.124504
ENSG00000003989	598.637	-0.847242	0.280831	-3.01691	0.00255368	0.124663
ENSG00000104524	48.9678	2.45987	0.816185	3.01386	0.00257943	0.12536
ENSG00000162413	1894.66	-0.544959	0.181231	-3.00699	0.00263848	0.126543
ENSG00000176092	2298.76	-0.531364	0.176689	-3.00734	0.00263549	0.126543
ENSG00000100311	205.681	-1.20055	0.398922	-3.00949	0.00261688	0.126543
ENSG00000134294	1974.46	-0.555548	0.185513	-2.99465	0.0027476	0.131201
ENSG00000261236	5115.17	0.537093	0.179598	2.99053	0.00278493	0.132405
ENSG00000162769	131.814	1.42883	0.478285	2.9874	0.00281364	0.133191
ENSG00000166317	54.7821	2.21123	0.74097	2.98423	0.00284289	0.133996
ENSG00000167526	68120.8	0.42426	0.142731	2.97244	0.00295445	0.138656
ENSG00000136717	664.214	0.724153	0.2441	2.96662	0.00301091	0.140702
ENSG00000196428	587.801	-0.751054	0.253398	-2.96393	0.00303741	0.141336
ENSG00000087494	4575.59	-0.47072	0.158912	-2.96214	0.00305511	0.141558
ENSG00000150938	1337.18	-0.612566	0.206967	-2.95972	0.00307914	0.142069
ENSG00000178035	5119.01	0.533762	0.180491	2.95728	0.0031037	0.142601
ENSG00000183684	4194.3	0.516096	0.174752	2.9533	0.00314394	0.143845
ENSG00000182580	1693.8	0.563216	0.19108	2.94754	0.00320314	0.145943
ENSG00000065057	667.705	0.717288	0.243616	2.94434	0.00323647	0.146243
ENSG00000213859	623.013	-0.751501	0.255181	-2.94497	0.00322987	0.146243
ENSG00000050405	3089.96	-0.491339	0.167025	-2.94171	0.00326407	0.146281
ENSG00000185551	403.087	-0.860111	0.292261	-2.94295	0.00325096	0.146281
ENSG00000006327	4773.16	-0.512409	0.17431	-2.93964	0.00328592	0.146659
ENSG00000143126	1326.32	-0.600326	0.204529	-2.93517	0.00333368	0.148186
ENSG00000116701	860.864	0.65373	0.223177	2.9292	0.00339838	0.149844
ENSG00000169683	687.248	0.754931	0.257619	2.93041	0.00338511	0.149844
ENSG00000137962	868.561	-0.655518	0.224242	-2.92326	0.00346387	0.152118
ENSG00000143546	14875.2	0.435991	0.149356	2.91913	0.00351007	0.152312
ENSG00000109321	10367.1	-0.458232	0.156946	-2.91968	0.00350391	0.152312
ENSG00000130811	6820.42	0.461297	0.157982	2.91993	0.00350114	0.152312
ENSG00000247556	1197.76	0.681504	0.233681	2.91639	0.00354111	0.153052
ENSG00000112033	2208.17	-0.513679	0.176257	-2.91438	0.00356396	0.153433
ENSG00000138119	2666.75	-0.497285	0.170992	-2.90823	0.00363484	0.155871
ENSG00000175634	2795.2	0.510314	0.175749	2.90365	0.00368843	0.157551
ENSG00000116584	1093.25	-0.653146	0.225712	-2.89371	0.00380715	0.160942
ENSG00000104368	701.256	-0.721057	0.249312	-2.89219	0.0038257	0.160942
ENSG00000138316	89.9006	-1.93937	0.670392	-2.8929	0.00381708	0.160942
ENSG00000220205	908.713	0.781929	0.270367	2.89211	0.00382669	0.160942
ENSG00000140519	10908.9	0.476511	0.165348	2.88187	0.0039532	0.165626
ENSG00000129116	1398.58	-0.610674	0.212108	-2.87907	0.00398855	0.166469
ENSG00000165494	124.518	-1.40626	0.490757	-2.86548	0.00416374	0.17312
ENSG00000163435	171.861	-1.19369	0.418012	-2.85564	0.00429507	0.177904
ENSG00000010256	8283.49	0.431884	0.151487	2.85095	0.00435883	0.178524
ENSG00000176473	190.265	1.13792	0.398925	2.85246	0.0043382	0.178524
ENSG00000101057	2138.57	0.521335	0.182864	2.85094	0.00435901	0.178524
ENSG00000163702	1832.35	0.602849	0.211825	2.84598	0.00442749	0.17998
ENSG00000099622	1721.35	-0.615022	0.216065	-2.84647	0.00442065	0.17998
ENSG00000137936	1537.24	-0.575218	0.202388	-2.84216	0.00448088	0.18099
ENSG00000169857	1453.78	0.577194	0.203106	2.84184	0.00448543	0.18099
ENSG00000086570	662.671	-0.703369	0.247874	-2.83761	0.00454532	0.182063
ENSG00000137203	1114.22	-0.586114	0.206531	-2.8379	0.00454109	0.182063
ENSG00000168453	4325.19	-0.45745	0.161722	-2.82862	0.00467486	0.18589
ENSG00000166794	4857.49	0.506812	0.179121	2.82944	0.00466299	0.18589
ENSG00000137393	902.995	-0.620135	0.219563	-2.8244	0.00473688	0.187673
ENSG00000115268	19633.1	0.413047	0.146509	2.81927	0.00481333	0.190014
ENSG00000053372	3216.23	0.487024	0.172886	2.81703	0.00484707	0.190657
ENSG00000145990	1035.41	0.691964	0.246044	2.81236	0.00491791	0.19275
ENSG00000169583	6038.05	0.43893	0.156336	2.80762	0.00499098	0.194915
ENSG00000156535	540.521	-0.817674	0.292049	-2.79978	0.00511374	0.196472
ENSG00000148154	599.677	-0.7086	0.25287	-2.80223	0.00507514	0.196472
ENSG00000172366	689.971	0.697556	0.24879	2.80379	0.00505057	0.196472
ENSG00000102890	2466.11	0.481219	0.171904	2.79934	0.00512068	0.196472
ENSG00000127804	711.538	0.794811	0.283856	2.80005	0.00510947	0.196472
ENSG00000175592	1956.03	-0.505311	0.180949	-2.79257	0.00522916	0.199933
ENSG00000171617	1474.17	0.534894	0.191843	2.78819	0.0053003	0.201309
ENSG00000164610	457.514	0.984294	0.353035	2.78809	0.00530197	0.201309
ENSG00000101665	226.049	-1.04049	0.37371	-2.78421	0.00536576	0.203026
ENSG00000135048	645.719	-0.712097	0.255979	-2.78186	0.00540488	0.203801
ENSG00000078124	534.383	0.91599	0.329556	2.77947	0.00544475	0.204599
ENSG00000175756	5775.77	0.449666	0.162811	2.76188	0.00574687	0.211589
ENSG00000124766	716.423	0.771365	0.279276	2.76202	0.00574455	0.211589
ENSG00000007866	681.961	-0.675221	0.244225	-2.76475	0.00569667	0.211589
ENSG00000196642	9094	0.43496	0.157358	2.76414	0.00570735	0.211589
ENSG00000101213	1221.68	0.578014	0.209209	2.76286	0.0057298	0.211589
ENSG00000104892	3620.18	0.48491	0.175425	2.76421	0.00570613	0.211589
ENSG00000116285	787.634	-0.741281	0.269207	-2.75357	0.00589489	0.214794
ENSG00000128590	223.05	1.02083	0.370862	2.75259	0.00591257	0.214794
ENSG00000089127	3753.25	0.47114	0.171069	2.75409	0.0058855	0.214794
ENSG00000103490	1337.42	0.562751	0.204303	2.75449	0.00587835	0.214794
ENSG00000166484	215.543	-1.19777	0.435313	-2.75151	0.00593212	0.214794
ENSG00000117394	8167.15	-0.407311	0.148597	-2.74104	0.00612456	0.22103
ENSG00000214530	5293.05	0.441553	0.161851	2.72815	0.00636909	0.228347
ENSG00000074181	1025.69	-0.593752	0.217639	-2.72815	0.00636897	0.228347
ENSG00000185650	2863.94	-0.460253	0.168777	-2.72698	0.00639162	0.228406
ENSG00000127129	38.654	-2.40274	0.882198	-2.72358	0.00645777	0.229272
ENSG00000108479	1523.9	0.552352	0.202786	2.72382	0.00645313	0.229272
ENSG00000152404	289.189	1.10173	0.40485	2.72133	0.00650194	0.230071
ENSG00000008382	554.531	0.701196	0.257765	2.7203	0.00652237	0.230071
ENSG00000144063	731.72	-0.642941	0.236469	-2.71893	0.00654939	0.230282
ENSG00000170421	913.368	0.747146	0.275113	2.71578	0.00661204	0.231739
ENSG00000025800	1740.09	0.572326	0.211133	2.71073	0.00671348	0.233182
ENSG00000074071	4217.17	0.445983	0.164476	2.71154	0.00669718	0.233182
ENSG00000074842	5096.87	0.421285	0.155424	2.71055	0.00671719	0.233182
ENSG00000077380	2686.66	0.500015	0.184643	2.70802	0.00676865	0.234225
ENSG00000130396	603.556	-0.682623	0.252327	-2.70531	0.0068241	0.234744
ENSG00000120885	1435.01	-0.678871	0.250951	-2.70519	0.00682659	0.234744
ENSG00000272886	313.531	0.94589	0.351343	2.69221	0.00709795	0.240341
ENSG00000181524	1377.99	0.624733	0.23188	2.69421	0.00705567	0.240341
ENSG00000095380	2225.73	0.515223	0.19138	2.69215	0.00709922	0.240341
ENSG00000139433	19389.3	0.398414	0.147874	2.69428	0.00705412	0.240341
ENSG00000136114	167.99	1.1569	0.429646	2.69268	0.007088	0.240341
ENSG00000128422	1.09305e+06	0.388502	0.144408	2.6903	0.00713874	0.240932
ENSG00000165283	3380.83	0.468393	0.17426	2.6879	0.00719033	0.241927
ENSG00000197785	3249.7	0.472026	0.175938	2.68291	0.0072985	0.24275
ENSG00000143842	212.331	-1.10288	0.411356	-2.68109	0.00733833	0.24275
ENSG00000144848	1130.08	0.563454	0.209981	2.68335	0.00728879	0.24275
ENSG00000011275	587.247	0.743537	0.277296	2.68139	0.00733178	0.24275
ENSG00000166106	853.181	0.618902	0.230656	2.68323	0.00729147	0.24275
ENSG00000101182	9398.59	0.40741	0.151982	2.68065	0.00734799	0.24275
ENSG00000137177	2118.31	-0.496951	0.185457	-2.67959	0.00737114	0.242781
ENSG00000160049	1514.4	0.528599	0.197758	2.67296	0.00751849	0.243713
ENSG00000127954	349.386	-0.833363	0.311671	-2.67385	0.00749858	0.243713
ENSG00000147065	3442.09	-0.459292	0.171733	-2.67446	0.00748494	0.243713
ENSG00000133874	77.401	1.61784	0.605408	2.67231	0.00753316	0.243713
ENSG00000151131	456.552	0.740772	0.277138	2.67294	0.00751903	0.243713
ENSG00000183751	3428.56	0.44013	0.164598	2.67397	0.00749595	0.243713
ENSG00000170561	413.713	-0.769535	0.288367	-2.6686	0.00761691	0.245395
ENSG00000164379	232.306	-1.02858	0.385522	-2.66802	0.00763004	0.245395
ENSG00000281181	570.837	1.95177	0.732151	2.6658	0.00768044	0.24614
ENSG00000142178	56.7513	-1.88871	0.708702	-2.66503	0.00769822	0.24614
ENSG00000250461	55.2765	1.89478	0.711478	2.66316	0.0077411	0.246204
ENSG00000132589	2727.6	0.510936	0.191866	2.66298	0.00774524	0.246204
ENSG00000197353	98.8498	-2.11614	0.7957	-2.65947	0.00782626	0.247065
ENSG00000026025	485.502	0.725147	0.272726	2.65888	0.0078401	0.247065
ENSG00000125998	672.379	-0.653685	0.245778	-2.65965	0.00782217	0.247065
ENSG00000078401	1526.84	-0.528557	0.198991	-2.65619	0.00790287	0.248327
ENSG00000144136	1393.42	-0.524883	0.197922	-2.65197	0.00800232	0.248595
ENSG00000131019	180.022	1.08973	0.410874	2.65222	0.00799648	0.248595
ENSG00000188856	806.54	-0.75062	0.283025	-2.65213	0.00799855	0.248595
ENSG00000142192	11676	-0.400103	0.150738	-2.6543	0.0079474	0.248595
ENSG00000118263	612.027	0.717411	0.270717	2.65005	0.0080481	0.249152
ENSG00000109475	9986.63	0.433451	0.16361	2.6493	0.00806583	0.249152
ENSG00000012211	236.885	-0.982684	0.371374	-2.64607	0.0081432	0.249428
ENSG00000148841	533.228	-0.751635	0.284002	-2.64658	0.00813107	0.249428
ENSG00000215041	159.417	-1.16573	0.44044	-2.64673	0.00812736	0.249428
ENSG00000254858	588.377	0.677354	0.2561	2.64488	0.00817193	0.249609
ENSG00000214026	1130.24	0.568792	0.215686	2.63713	0.00836106	0.253967
ENSG00000186395	8071.65	-0.502389	0.1905	-2.63721	0.0083591	0.253967
ENSG00000075426	1881.77	-0.5243	0.199537	-2.62759	0.00859933	0.259762
ENSG00000100036	379.6	0.801515	0.304966	2.62821	0.00858361	0.259762
ENSG00000104915	1381.05	0.52015	0.198215	2.62417	0.00868615	0.261661
ENSG00000103550	478.508	0.752702	0.287229	2.62057	0.0087784	0.263714
ENSG00000103266	2619.64	0.483695	0.184867	2.61645	0.00888485	0.265634
ENSG00000062038	6067.46	-0.439531	0.168002	-2.61622	0.00889091	0.265634
ENSG00000153406	125.038	1.46345	0.559756	2.61445	0.0089372	0.26629
ENSG00000115008	3084.65	0.49476	0.189413	2.61207	0.00899949	0.267417
ENSG00000103067	1244.9	-0.531859	0.203803	-2.60967	0.0090629	0.267845
ENSG00000183207	6455.95	0.406094	0.155567	2.61041	0.00904336	0.267845
ENSG00000165458	437.785	-0.759224	0.291408	-2.60536	0.00917775	0.270508
ENSG00000137693	924.479	-0.573668	0.220368	-2.60323	0.0092351	0.271467
ENSG00000166886	623.093	-0.644785	0.247969	-2.60027	0.0093151	0.273085
ENSG00000130731	2424.12	0.453201	0.174511	2.59697	0.00940499	0.274983
ENSG00000096696	27585.8	-0.366716	0.141432	-2.59287	0.00951789	0.276969
ENSG00000022567	273.011	0.926472	0.357344	2.59266	0.00952358	0.276969
ENSG00000106003	511.688	-0.699844	0.270068	-2.59136	0.00955968	0.277281
ENSG00000177508	1112.49	-0.537722	0.207853	-2.58703	0.00968059	0.279307
ENSG00000132510	276.948	-0.880451	0.340298	-2.5873	0.00967326	0.279307
ENSG00000138433	682.688	0.808207	0.3133	2.57966	0.00988976	0.279697
ENSG00000163739	194.232	-1.0593	0.410728	-2.57909	0.00990617	0.279697
ENSG00000183876	273.421	0.941636	0.365181	2.57854	0.00992175	0.279697
ENSG00000023445	260.8	0.896066	0.34719	2.58091	0.00985407	0.279697
ENSG00000095739	464.77	0.714106	0.276714	2.58067	0.00986102	0.279697
ENSG00000111596	811.228	0.65996	0.256025	2.57772	0.00994549	0.279697
ENSG00000130779	1501.68	-0.49444	0.191578	-2.58088	0.00985479	0.279697
ENSG00000104140	1823.96	-0.511359	0.198388	-2.57757	0.00994989	0.279697
ENSG00000161091	2669	0.464334	0.18001	2.57949	0.00989474	0.279697
ENSG00000130748	2019.02	0.461076	0.178648	2.58092	0.00985386	0.279697
ENSG00000116898	3363.18	0.431689	0.167986	2.56979	0.0101761	0.282434
ENSG00000138398	1314.08	0.592904	0.230617	2.57095	0.0101421	0.282434
ENSG00000173442	3203.93	0.504648	0.196368	2.56991	0.0101724	0.282434
ENSG00000221926	2373.41	-0.475721	0.185079	-2.57037	0.0101591	0.282434
ENSG00000186834	789.661	-0.605341	0.235562	-2.56978	0.0101764	0.282434
ENSG00000162244	29240.8	0.374427	0.145936	2.5657	0.0102968	0.285053
ENSG00000163219	145.71	1.19966	0.468198	2.56229	0.0103984	0.286413
ENSG00000168758	59.9634	-1.84479	0.719865	-2.5627	0.0103863	0.286413
ENSG00000173786	2636.61	0.435606	0.170142	2.56025	0.0104596	0.287375
ENSG00000188372	299.735	0.842036	0.329298	2.55706	0.010556	0.289298
ENSG00000149806	8580.64	0.403195	0.158049	2.55107	0.0107391	0.293581
ENSG00000051620	4567.21	0.425626	0.1671	2.54714	0.010861	0.296173
ENSG00000120688	493.826	0.820514	0.322657	2.54299	0.0109908	0.298967
ENSG00000179051	116.165	1.36696	0.537962	2.541	0.0110535	0.29921
ENSG00000186193	827.599	0.595662	0.234503	2.54011	0.0110818	0.29921
ENSG00000170310	943.662	0.551883	0.217237	2.54047	0.0110704	0.29921
ENSG00000215012	571.139	-0.673132	0.265307	-2.53718	0.011175	0.300981
ENSG00000157349	231.66	0.963893	0.380123	2.53574	0.0112211	0.301482
ENSG00000188042	1144.07	0.520395	0.205402	2.53355	0.0112914	0.302116
ENSG00000227097	3015.11	0.47655	0.188116	2.53328	0.0113	0.302116
ENSG00000119862	1771.15	0.485606	0.192357	2.5245	0.0115864	0.303933
ENSG00000175602	4524.1	0.420022	0.166157	2.52786	0.011476	0.303933
ENSG00000172890	1776.49	0.466562	0.184761	2.52522	0.0115626	0.303933
ENSG00000065809	149.451	1.13753	0.449906	2.52837	0.0114593	0.303933
ENSG00000103363	9912.15	0.370744	0.146716	2.52695	0.0115057	0.303933
ENSG00000130332	1838.87	0.482329	0.190909	2.52649	0.0115209	0.303933
ENSG00000167671	3300.17	0.414414	0.164165	2.52438	0.0115903	0.303933
ENSG00000152439	134.241	1.17509	0.464582	2.52935	0.0114273	0.303933
ENSG00000126391	970.409	-0.602414	0.239551	-2.51476	0.0119114	0.309384
ENSG00000084234	8092.1	-0.474197	0.188533	-2.5152	0.0118966	0.309384
ENSG00000179295	889.942	-0.579375	0.230245	-2.51634	0.0118582	0.309384
ENSG00000126822	1444.4	-0.49891	0.198379	-2.51493	0.0119055	0.309384
ENSG00000167114	3490.1	0.441522	0.175722	2.51262	0.0119838	0.310528
ENSG00000250182	89.6765	-1.64621	0.656886	-2.50608	0.0122078	0.311171
ENSG00000145824	1058.2	0.679759	0.271221	2.50629	0.0122006	0.311171
ENSG00000101997	940.046	0.595649	0.237344	2.50964	0.0120854	0.311171
ENSG00000148110	823.638	-0.616678	0.245937	-2.50746	0.0121601	0.311171
ENSG00000188229	30409.5	0.389692	0.155227	2.51047	0.0120569	0.311171
ENSG00000184363	24647.9	0.384802	0.153433	2.50794	0.0121438	0.311171
ENSG00000135503	231.671	-0.918667	0.366371	-2.50748	0.0121596	0.311171
ENSG00000145879	1775.64	0.501309	0.200171	2.50441	0.0122656	0.311194
ENSG00000139168	1198.16	0.628431	0.250922	2.50448	0.012263	0.311194
ENSG00000063169	127.496	-1.28086	0.511694	-2.50318	0.0123082	0.311552
ENSG00000196396	1812.16	-0.480328	0.19229	-2.49794	0.0124916	0.315464
ENSG00000113851	201.989	0.97365	0.390704	2.49204	0.0127011	0.317097
ENSG00000149809	1047.99	0.642756	0.257914	2.49213	0.0126978	0.317097
ENSG00000119705	1326.24	0.535848	0.215024	2.49204	0.0127013	0.317097
ENSG00000131873	266.654	-0.862497	0.345982	-2.49289	0.0126708	0.317097
ENSG00000206075	15403.7	-0.369708	0.148166	-2.49523	0.0125875	0.317097
ENSG00000153162	845.712	-0.620337	0.249037	-2.49095	0.0127404	0.317349
ENSG00000243449	1500.85	0.474986	0.190843	2.48888	0.0128145	0.317614
ENSG00000124466	28846.1	-0.383391	0.154082	-2.48823	0.0128382	0.317614
ENSG00000075275	684.827	-0.605823	0.243322	-2.4898	0.0127814	0.317614
ENSG00000031003	40.9592	-2.24388	0.903565	-2.48337	0.0130147	0.321254
ENSG00000165916	7656.95	0.388635	0.15668	2.48044	0.0131222	0.323177
ENSG00000100949	167.075	-1.04743	0.422485	-2.47922	0.0131671	0.323555
ENSG00000188157	8263.09	-0.418442	0.169154	-2.47373	0.0133712	0.32371
ENSG00000237039	48.3814	1.96008	0.791979	2.47492	0.0133266	0.32371
ENSG00000132466	528.575	0.75214	0.304082	2.47348	0.0133806	0.32371
ENSG00000164692	60.1447	1.74192	0.704219	2.47355	0.0133779	0.32371
ENSG00000198435	244.67	-0.905917	0.366044	-2.47488	0.013328	0.32371
ENSG00000148426	1386.45	-0.481954	0.194779	-2.47437	0.0133473	0.32371
ENSG00000198242	6663.45	0.43609	0.175983	2.47803	0.0132109	0.32371
ENSG00000071859	2092.71	0.476866	0.192873	2.47243	0.0134196	0.323938
ENSG00000156928	681.968	0.611709	0.24774	2.46916	0.0135432	0.325234
ENSG00000102103	1768.79	0.513531	0.208021	2.46864	0.0135626	0.325234
ENSG00000102898	3914.13	0.429073	0.173782	2.46903	0.0135479	0.325234
ENSG00000137221	258.529	-0.933097	0.378164	-2.46744	0.0136083	0.325567
ENSG00000188522	2030.39	-0.440505	0.17858	-2.46671	0.013636	0.325567
ENSG00000145220	1074.97	0.524749	0.21319	2.46142	0.013839	0.328183
ENSG00000013288	672.515	-0.680396	0.276317	-2.46237	0.0138021	0.328183
ENSG00000107104	448.613	-0.688424	0.279765	-2.46073	0.0138656	0.328183
ENSG00000198805	2109.23	0.437829	0.177895	2.46117	0.0138484	0.328183
ENSG00000105963	488.911	0.672492	0.273459	2.45921	0.0139243	0.328391
ENSG00000241494	575.705	0.725718	0.295133	2.45895	0.0139345	0.328391
ENSG00000164828	754.324	-0.571082	0.232411	-2.45721	0.0140022	0.328572
ENSG00000103024	1197.03	0.524111	0.213287	2.4573	0.0139986	0.328572
ENSG00000110719	1659.25	0.518297	0.211088	2.45536	0.0140742	0.329553
ENSG00000017483	1697.06	0.455361	0.185695	2.4522	0.0141987	0.331405
ENSG00000168672	403.531	-0.713915	0.291179	-2.45181	0.0142139	0.331405
ENSG00000147144	506.795	-0.666046	0.271811	-2.4504	0.0142697	0.331999
ENSG00000010438	3524.25	0.408395	0.166788	2.44859	0.0143416	0.332964
ENSG00000120725	1742.64	0.521651	0.213312	2.44549	0.0144655	0.335128
ENSG00000009335	1313.63	-0.482495	0.197484	-2.44321	0.0145572	0.335828
ENSG00000174109	432.053	0.695535	0.284613	2.4438	0.0145337	0.335828
ENSG00000197892	341.49	-0.759001	0.310953	-2.44089	0.0146511	0.336575
ENSG00000105640	37398.3	0.341245	0.139789	2.44113	0.0146412	0.336575
ENSG00000172939	1355.2	-0.496871	0.204154	-2.43381	0.014941	0.336952
ENSG00000172534	424.665	-0.693503	0.28507	-2.43275	0.0149846	0.336952
ENSG00000167136	926.895	0.553199	0.227228	2.43456	0.01491	0.336952
ENSG00000092841	31146.8	0.343734	0.141325	2.43222	0.0150065	0.336952
ENSG00000088986	13746.4	0.391454	0.160849	2.43367	0.0149465	0.336952
ENSG00000008710	130.488	-1.15241	0.473769	-2.43243	0.0149979	0.336952
ENSG00000153048	1667.81	0.462921	0.189885	2.4379	0.014773	0.336952
ENSG00000160888	1620.04	-0.520104	0.213744	-2.43331	0.0149616	0.336952
ENSG00000126456	2094.8	0.48613	0.199823	2.4328	0.0149824	0.336952
ENSG00000083845	21454.8	0.347231	0.142397	2.43848	0.0147493	0.336952
ENSG00000133477	1503.62	0.479772	0.19679	2.438	0.014769	0.336952
ENSG00000215788	289.34	-0.827175	0.340554	-2.42891	0.0151444	0.337262
ENSG00000075223	754.061	-0.615785	0.253675	-2.42745	0.0152053	0.337262
ENSG00000234545	255.514	0.951906	0.392082	2.42783	0.0151896	0.337262
ENSG00000147123	2797.08	0.409242	0.168421	2.42988	0.0151038	0.337262
ENSG00000182154	3285.14	0.417738	0.172072	2.42769	0.0151952	0.337262
ENSG00000150457	193.401	-0.988772	0.407131	-2.42863	0.0151558	0.337262
ENSG00000176946	1689.21	0.493957	0.203558	2.42662	0.0152402	0.33735
ENSG00000198515	252.152	1.08891	0.449735	2.42122	0.0154686	0.339657
ENSG00000090776	4275.27	-0.397655	0.164133	-2.42275	0.0154034	0.339657
ENSG00000167767	2809.62	-0.407043	0.168068	-2.4219	0.0154396	0.339657
ENSG00000108679	6663.53	-0.449278	0.185461	-2.42249	0.0154144	0.339657
ENSG00000188483	439.066	-0.684341	0.282826	-2.41966	0.0155352	0.34037
ENSG00000105135	3263.19	0.418674	0.173129	2.41827	0.0155944	0.34037
ENSG00000160570	501.776	-0.674991	0.27912	-2.41828	0.0155941	0.34037
ENSG00000063244	3299.17	-0.43743	0.181109	-2.41529	0.0157227	0.342486
ENSG00000116604	453.874	-0.697027	0.288955	-2.41223	0.0158553	0.344686
ENSG00000065526	314.246	-0.806425	0.334673	-2.40959	0.0159706	0.345819
ENSG00000122705	4811.23	0.376033	0.15603	2.41	0.0159523	0.345819
ENSG00000123240	3464.09	0.402625	0.167166	2.40854	0.0160165	0.346128
ENSG00000138101	818.165	0.577627	0.240238	2.40439	0.0161994	0.34737
ENSG00000134597	1188.27	1.40867	0.58578	2.40477	0.0161825	0.34737
ENSG00000110047	4606.35	-0.382505	0.159136	-2.40364	0.0162328	0.34737
ENSG00000176749	210.696	-0.939375	0.39078	-2.40385	0.0162236	0.34737
ENSG00000130702	2146.06	-0.438656	0.182383	-2.40514	0.0161663	0.34737
ENSG00000090273	6259.74	0.409675	0.170718	2.39971	0.016408	0.347973
ENSG00000149743	437.536	0.753056	0.313765	2.40007	0.0163921	0.347973
ENSG00000197345	1409.78	0.46595	0.194191	2.39944	0.0164201	0.347973
ENSG00000129194	1460.01	-0.465171	0.193802	-2.40023	0.0163846	0.347973
ENSG00000205744	530.151	-0.630528	0.26252	-2.40182	0.0163136	0.347973
ENSG00000169692	2492.6	0.426958	0.178002	2.39861	0.0164575	0.34809
ENSG00000058085	48012.8	-0.391752	0.163386	-2.39772	0.0164977	0.348266
ENSG00000127054	2904.77	0.411359	0.171879	2.39331	0.016697	0.351205
ENSG00000132612	2505.21	0.444882	0.185892	2.39322	0.0167011	0.351205
ENSG00000213190	137.385	-1.10631	0.462736	-2.39081	0.0168115	0.352417
ENSG00000162191	3104.31	0.395689	0.165571	2.38985	0.0168554	0.352417
ENSG00000104960	1598.22	0.485953	0.203287	2.39047	0.0168267	0.352417
ENSG00000135932	3579.22	-0.387162	0.162159	-2.38754	0.0169614	0.353956
ENSG00000114541	367.846	-0.729216	0.30564	-2.38587	0.0170389	0.353964
ENSG00000170525	327.542	-0.877788	0.367961	-2.38554	0.0170538	0.353964
ENSG00000012061	3020.4	0.408779	0.171364	2.38544	0.0170589	0.353964
ENSG00000130204	5265.23	0.413851	0.173604	2.38389	0.0171309	0.354785
ENSG00000156521	1070.92	0.503526	0.21135	2.38242	0.0171991	0.354878
ENSG00000167543	1775.53	0.445009	0.186845	2.3817	0.0172328	0.354878
ENSG00000197122	1281.92	-0.537178	0.225531	-2.38183	0.0172267	0.354878
ENSG00000070614	1954.36	-0.427017	0.180054	-2.37161	0.0177107	0.364035
ENSG00000123689	119.835	1.17138	0.494355	2.36952	0.0178111	0.365411
ENSG00000161011	198.909	1.00182	0.423381	2.36624	0.0179697	0.367073
ENSG00000198646	218.817	-0.887165	0.375001	-2.36577	0.0179928	0.367073
ENSG00000160256	2107.24	0.439763	0.185831	2.36647	0.0179588	0.367073
ENSG00000281406	69.2697	-1.51189	0.640396	-2.36087	0.0182322	0.367717
ENSG00000198561	2508.37	-0.405055	0.171586	-2.36065	0.0182429	0.367717
ENSG00000162129	719.834	0.568019	0.240311	2.36368	0.0180943	0.367717
ENSG00000123353	1938.32	0.441336	0.18677	2.36299	0.018128	0.367717
ENSG00000139514	1668.58	-0.448601	0.190224	-2.35827	0.0183601	0.367717
ENSG00000103254	1209.82	0.481588	0.204054	2.36011	0.0182697	0.367717
ENSG00000132507	35000.8	0.353214	0.149777	2.35826	0.0183606	0.367717
ENSG00000134762	3359.13	-0.387251	0.16413	-2.35941	0.0183042	0.367717
ENSG00000171222	2197.65	0.432017	0.182872	2.3624	0.0181571	0.367717
ENSG00000125651	4427.44	0.405916	0.172061	2.35913	0.0183176	0.367717
ENSG00000104419	7371.2	-0.395247	0.167703	-2.35683	0.0184316	0.367868
ENSG00000182584	64.5574	1.5757	0.66859	2.35675	0.0184355	0.367868
ENSG00000173156	12459.9	0.352162	0.149565	2.35458	0.0185437	0.369173
ENSG00000132002	8385.41	-0.349298	0.148379	-2.35409	0.0185684	0.369173
ENSG00000197110	53.2562	9.40884	4.00229	2.35087	0.0187298	0.371706
ENSG00000101311	1945.78	-0.439929	0.187303	-2.34876	0.0188363	0.373142
ENSG00000115758	3245.78	-0.423394	0.180751	-2.34242	0.019159	0.376928
ENSG00000213763	43.1654	-1.95753	0.835969	-2.34163	0.0191997	0.376928
ENSG00000165474	6075.3	-0.38501	0.164343	-2.34272	0.0191435	0.376928
ENSG00000241839	294.377	-0.840842	0.35879	-2.34355	0.0191012	0.376928
ENSG00000233493	1106.32	0.488009	0.208358	2.34216	0.0191724	0.376928
ENSG00000069275	3267.56	0.491301	0.210238	2.33688	0.0194452	0.381063
ENSG00000105186	408.897	-0.682461	0.292357	-2.33434	0.0195777	0.382973
ENSG00000137267	4643.61	0.366576	0.157111	2.33323	0.019636	0.383428
ENSG00000069329	2109.81	0.457438	0.196134	2.33227	0.0196865	0.38373
ENSG00000129473	732.231	-0.549225	0.235759	-2.3296	0.0198271	0.385626
ENSG00000051523	9249.01	0.351067	0.150757	2.32869	0.0198755	0.385626
ENSG00000099795	4174.23	0.371152	0.159401	2.32842	0.0198896	0.385626
ENSG00000104679	940.097	0.505896	0.217471	2.32627	0.0200041	0.386004
ENSG00000204839	117.216	1.26273	0.543064	2.3252	0.0200615	0.386004
ENSG00000136826	1666.18	0.433208	0.186156	2.32713	0.0199586	0.386004
ENSG00000166483	209.81	0.957684	0.412303	2.32277	0.0201915	0.386004
ENSG00000123364	344.964	-0.748248	0.322074	-2.32322	0.0201676	0.386004
ENSG00000140450	446.672	-0.671364	0.288696	-2.32551	0.0200448	0.386004
ENSG00000079462	760.38	0.564204	0.242856	2.3232	0.0201684	0.386004
ENSG00000133265	2971.74	0.388282	0.167083	2.32389	0.0201313	0.386004
ENSG00000135378	2582	0.486772	0.209659	2.32173	0.0202475	0.386399
ENSG00000082068	424.504	0.678874	0.292703	2.31933	0.0203772	0.388196
ENSG00000163902	5988.6	0.365744	0.157946	2.31562	0.0205791	0.390011
ENSG00000167112	864.046	0.525181	0.2268	2.31561	0.0205795	0.390011
ENSG00000072415	330.744	-0.736366	0.317979	-2.31577	0.020571	0.390011
ENSG00000143412	436.771	0.656072	0.28388	2.31109	0.020828	0.393954
ENSG00000126467	279.814	0.818942	0.354441	2.31052	0.0208596	0.393954
ENSG00000138814	1337.76	0.578372	0.250554	2.30838	0.0209782	0.395512
ENSG00000152104	698.191	0.690614	0.299272	2.30765	0.0210187	0.395593
ENSG00000109323	204.441	-0.924024	0.400792	-2.30549	0.0211391	0.397175
ENSG00000158042	1716.84	0.432221	0.187603	2.30391	0.0212278	0.398158
ENSG00000171421	836.055	0.526877	0.228789	2.30289	0.0212848	0.398544
ENSG00000244128	240.353	0.971242	0.422355	2.29959	0.0214717	0.400671
ENSG00000133597	662.153	0.56987	0.247783	2.29987	0.0214553	0.400671
ENSG00000123505	1176.78	-0.467877	0.203576	-2.29829	0.0215452	0.401357
ENSG00000137959	708.194	0.546274	0.238142	2.2939	0.0217964	0.404119
ENSG00000135111	160.958	0.991785	0.432384	2.29376	0.0218043	0.404119
ENSG00000065268	4182.71	0.368219	0.160467	2.29468	0.0217517	0.404119
ENSG00000212802	973.534	0.518895	0.226381	2.29213	0.0218982	0.405172
ENSG00000172531	7619.88	0.342552	0.149559	2.29042	0.0219971	0.406315
ENSG00000110057	1110.62	0.503306	0.219828	2.28954	0.0220478	0.406564
ENSG00000128309	2108.85	0.463763	0.202628	2.28874	0.0220944	0.406739
ENSG00000167394	240.293	0.872141	0.381323	2.28715	0.0221873	0.407761
ENSG00000163637	62.3308	1.64422	0.719428	2.28545	0.0222862	0.408758
ENSG00000134590	2194.7	-0.412936	0.180721	-2.28494	0.0223163	0.408758
ENSG00000175866	7227.42	0.348262	0.152461	2.28426	0.0223563	0.408805
ENSG00000279483	106.885	-1.44071	0.631787	-2.28037	0.0225859	0.412316
ENSG00000073712	225.931	-0.847839	0.371976	-2.27929	0.02265	0.412797
ENSG00000137975	2314.21	-0.48145	0.211495	-2.27641	0.0228215	0.41523
ENSG00000169504	1570	-0.447081	0.196808	-2.27166	0.0231068	0.418935
ENSG00000147799	148.756	-1.05034	0.462256	-2.2722	0.0230746	0.418935
ENSG00000171490	3768.49	0.365193	0.160799	2.27111	0.0231401	0.418935
ENSG00000133794	118.693	-1.12252	0.494497	-2.27003	0.0232057	0.419428
ENSG00000172197	68.3239	1.44914	0.639444	2.26625	0.0234359	0.42289
ENSG00000101474	1326.72	-0.538002	0.237474	-2.26552	0.0234807	0.423
ENSG00000198113	1032.79	-0.530874	0.234636	-2.26254	0.0236641	0.424401
ENSG00000091622	531.109	-0.59963	0.264972	-2.26299	0.0236363	0.424401
ENSG00000177663	567.595	-0.583406	0.257874	-2.26236	0.0236749	0.424401
ENSG00000163545	342.082	-2.0728	0.916584	-2.26144	0.0237318	0.424725
ENSG00000107164	509.478	-0.613633	0.27151	-2.26008	0.0238163	0.424847
ENSG00000089902	559.725	-0.613216	0.271267	-2.26056	0.0237863	0.424847
ENSG00000136542	556.751	-0.588617	0.260901	-2.25609	0.0240649	0.428102
ENSG00000148908	810.354	0.585428	0.25951	2.2559	0.0240771	0.428102
ENSG00000187583	1575.67	0.494188	0.219193	2.25458	0.02416	0.428879
ENSG00000136942	35478.5	0.315339	0.139989	2.2526	0.0242846	0.430252
ENSG00000017797	2008.67	0.468937	0.208222	2.2521	0.024316	0.430252
ENSG00000234964	3767.56	0.416024	0.184792	2.25131	0.0243661	0.430441
ENSG00000068078	878.842	-0.497773	0.221574	-2.24653	0.0246701	0.435108
ENSG00000188910	5743.02	-0.345956	0.154411	-2.24049	0.0250591	0.43771
ENSG00000176597	271.565	-0.775091	0.345922	-2.24065	0.0250487	0.43771
ENSG00000164405	3303.75	0.370508	0.165372	2.24046	0.0250613	0.43771
ENSG00000197081	1098.37	-0.468434	0.20897	-2.24163	0.024985	0.43771
ENSG00000139579	974.424	0.480388	0.214151	2.24321	0.024883	0.43771
ENSG00000276043	448.745	-0.642453	0.286824	-2.23988	0.0250986	0.43771
ENSG00000130165	2580.32	0.387246	0.172934	2.23928	0.0251378	0.43771
ENSG00000100403	1361.92	-0.47506	0.212033	-2.2405	0.0250586	0.43771
ENSG00000142583	357.949	0.697917	0.311767	2.23858	0.0251831	0.437801
ENSG00000115325	44.886	1.76022	0.786769	2.23728	0.0252681	0.437888
ENSG00000130669	1134.42	-0.476843	0.213107	-2.23758	0.0252486	0.437888
ENSG00000007520	3911.31	0.364308	0.162953	2.23565	0.0253744	0.439034
ENSG00000118523	243.766	-0.812843	0.363831	-2.23412	0.025475	0.439499
ENSG00000179832	1515.96	0.446588	0.199907	2.23398	0.0254846	0.439499
ENSG00000177548	1081.65	0.478092	0.214064	2.23341	0.0255219	0.439499
ENSG00000225921	2002.06	0.421676	0.189059	2.2304	0.0257211	0.440157
ENSG00000103152	921.95	0.488406	0.218927	2.2309	0.0256875	0.440157
ENSG00000205730	303.18	-0.74768	0.335141	-2.23094	0.0256852	0.440157
ENSG00000132359	623.646	-0.599999	0.268801	-2.23213	0.0256066	0.440157
ENSG00000197565	648.608	-0.547783	0.245805	-2.22853	0.0258455	0.441595
ENSG00000189343	2353.35	0.428252	0.192303	2.22697	0.0259493	0.442677
ENSG00000130147	422.311	-0.63814	0.287039	-2.22318	0.0262037	0.446321
ENSG00000262814	1288.84	0.440582	0.198325	2.22152	0.0263158	0.447533
ENSG00000187650	65.4159	1.57815	0.710793	2.22027	0.0264007	0.448279
ENSG00000099385	1492.86	0.442639	0.199507	2.21866	0.0265098	0.449434
ENSG00000149196	799.518	0.663278	0.299195	2.21688	0.0266316	0.450103
ENSG00000185022	1067.79	-0.495378	0.223432	-2.21713	0.0266139	0.450103
ENSG00000139289	3422.88	-0.363334	0.164006	-2.21537	0.0267348	0.45115
ENSG00000146592	71.7102	1.37686	0.622044	2.21344	0.0268673	0.452687
ENSG00000167085	4421.96	0.350382	0.15842	2.21172	0.0269859	0.453985
ENSG00000071967	301.104	-0.728914	0.329669	-2.21105	0.0270325	0.454071
ENSG00000162076	649.907	0.555256	0.251257	2.20991	0.0271111	0.454693
ENSG00000241837	768.68	0.519009	0.234953	2.20899	0.0271755	0.455076
ENSG00000143436	829.353	0.502706	0.227944	2.20539	0.0274265	0.455205
ENSG00000176788	3445.28	0.435499	0.197241	2.20795	0.027248	0.455205
ENSG00000197111	2627.73	0.389154	0.176442	2.20556	0.027415	0.455205
ENSG00000166595	2540.71	0.385566	0.1748	2.20576	0.0274011	0.455205
ENSG00000125731	2146.87	0.399683	0.181237	2.2053	0.027433	0.455205
ENSG00000069399	315.66	-0.715426	0.324159	-2.20702	0.0273124	0.455205
ENSG00000126524	1584.73	-0.433319	0.1967	-2.20294	0.0275992	0.455572
ENSG00000111371	1289.64	-0.441018	0.200149	-2.20344	0.0275636	0.455572
ENSG00000104131	2008.25	0.415308	0.188512	2.20308	0.027589	0.455572
ENSG00000172009	2855.73	0.398205	0.180787	2.20262	0.0276218	0.455572
ENSG00000179059	331.758	-0.748255	0.340174	-2.19962	0.0278337	0.456314
ENSG00000008018	3452.58	0.391438	0.177887	2.20049	0.0277724	0.456314
ENSG00000189431	259.138	-0.781712	0.355348	-2.19985	0.0278177	0.456314
ENSG00000051128	4283.89	0.351637	0.15984	2.19993	0.0278117	0.456314
ENSG00000148660	591.981	0.620374	0.282207	2.19829	0.0279283	0.45718
ENSG00000148400	863.332	-0.492251	0.224085	-2.19672	0.0280406	0.457648
ENSG00000198886	9073.5	-0.342974	0.156126	-2.19678	0.0280365	0.457648
ENSG00000244398	1535.9	0.449444	0.204675	2.19589	0.0280997	0.457928
ENSG00000160818	1750.7	0.425482	0.1941	2.19207	0.0283744	0.461717
ENSG00000100075	3839.82	0.35381	0.161505	2.19071	0.0284731	0.462635
ENSG00000219607	44.8888	-1.73882	0.794465	-2.18867	0.028621	0.464349
ENSG00000178149	566.253	0.621629	0.284666	2.18371	0.0289836	0.464852
ENSG00000163293	471.574	-0.624413	0.285957	-2.18359	0.0289922	0.464852
ENSG00000027697	576.745	-0.574663	0.26308	-2.18437	0.0289352	0.464852
ENSG00000147010	1521.54	0.415599	0.190124	2.18594	0.0288199	0.464852
ENSG00000101940	2586.49	0.372414	0.170532	2.18383	0.0289744	0.464852
ENSG00000067829	1230.44	0.438403	0.200724	2.18411	0.0289542	0.464852
ENSG00000184281	2453.07	0.37657	0.172221	2.18655	0.0287754	0.464852
ENSG00000140990	2719.68	0.379559	0.173566	2.18683	0.0287547	0.464852
ENSG00000185104	851.857	0.493838	0.226382	2.18143	0.0291515	0.466722
ENSG00000158615	460.467	-0.608806	0.279205	-2.18049	0.0292208	0.467149
ENSG00000115042	725.703	0.51831	0.237778	2.17981	0.0292716	0.467278
ENSG00000112715	331.503	0.687593	0.315801	2.1773	0.0294582	0.469571
ENSG00000128641	2068.83	-0.400574	0.184137	-2.17542	0.0295988	0.471125
ENSG00000136688	1285.83	0.474221	0.21825	2.17284	0.0297925	0.471581
ENSG00000160799	1384.05	0.423494	0.19479	2.17411	0.0296972	0.471581
ENSG00000167768	24465.2	0.324787	0.149483	2.17274	0.0298	0.471581
ENSG00000172590	2473.09	0.378215	0.174033	2.17324	0.0297623	0.471581
ENSG00000115307	2664.18	0.392622	0.180811	2.17144	0.0298976	0.472216
ENSG00000204922	676.531	0.625987	0.288332	2.17106	0.0299264	0.472216
ENSG00000103035	1023.03	0.482706	0.222413	2.17031	0.0299834	0.472432
ENSG00000182827	610.49	-0.545029	0.251411	-2.16788	0.0301681	0.474659
ENSG00000104907	1504.2	0.44728	0.206551	2.16547	0.030352	0.476866
ENSG00000181788	775.297	-0.508145	0.234925	-2.16301	0.0305406	0.478203
ENSG00000071537	265.084	-0.759193	0.351048	-2.16265	0.0305683	0.478203
ENSG00000205076	1535.14	0.410798	0.189892	2.16333	0.0305159	0.478203
ENSG00000105825	2416.46	-0.399669	0.184871	-2.16188	0.0306275	0.478446
ENSG00000105705	814.154	0.560094	0.25919	2.16094	0.0307003	0.478898
ENSG00000173674	2388.49	0.391864	0.181427	2.1599	0.0307806	0.479467
ENSG00000172315	430.201	0.612936	0.283981	2.15837	0.0308988	0.480624
ENSG00000240376	835.977	0.528479	0.24501	2.15697	0.0310079	0.481635
ENSG00000147684	2005.99	0.408627	0.189551	2.15577	0.0311017	0.482408
ENSG00000117395	4280.71	0.366318	0.170013	2.15465	0.0311892	0.48308
ENSG00000172500	2249.1	0.378144	0.175552	2.15403	0.0312381	0.483152
ENSG00000154133	126.523	1.07331	0.499167	2.15019	0.0315399	0.486445
ENSG00000169635	132.377	-1.01525	0.472134	-2.15034	0.0315281	0.486445
ENSG00000197632	22488.3	-0.325837	0.151579	-2.14961	0.0315859	0.486468
ENSG00000189337	462.517	0.624211	0.291517	2.14125	0.0322542	0.48896
ENSG00000116883	88.1392	-1.23945	0.580828	-2.13393	0.0328482	0.48896
ENSG00000185966	449.372	0.597134	0.279225	2.13854	0.0324727	0.48896
ENSG00000160691	3655.59	-0.406781	0.190055	-2.14033	0.032328	0.48896
ENSG00000173163	1213.19	0.488869	0.228312	2.14123	0.0322551	0.48896
ENSG00000074054	929.156	-0.468027	0.21908	-2.13633	0.0326529	0.48896
ENSG00000170266	506.409	-0.61694	0.288566	-2.13795	0.032521	0.48896
ENSG00000170088	420.92	0.631497	0.296367	2.13079	0.0331062	0.48896
ENSG00000197279	109.702	1.08513	0.509344	2.13046	0.0331339	0.48896
ENSG00000198729	2034.81	-0.380641	0.178507	-2.13236	0.0329772	0.48896
ENSG00000122591	357.324	-0.685511	0.321112	-2.1348	0.0327773	0.48896
ENSG00000198363	1268.18	-0.456695	0.21391	-2.13499	0.032762	0.48896
ENSG00000151500	359.035	0.670307	0.312822	2.14277	0.0321314	0.48896
ENSG00000226200	37.0721	1.98144	0.923542	2.14547	0.031915	0.48896
ENSG00000122863	231.259	-0.847457	0.395262	-2.14404	0.0320296	0.48896
ENSG00000172819	1679.55	-0.396338	0.185963	-2.13128	0.0330662	0.48896
ENSG00000139318	243.912	-0.782475	0.366868	-2.13285	0.0329367	0.48896
ENSG00000174437	2749.11	-0.364611	0.169939	-2.14554	0.0319093	0.48896
ENSG00000157227	5164.21	-0.38206	0.178878	-2.13587	0.0326903	0.48896
ENSG00000100592	1219.43	0.580841	0.271392	2.14022	0.0323367	0.48896
ENSG00000119682	319.715	-0.710981	0.331534	-2.14452	0.0319913	0.48896
ENSG00000137878	96.146	-1.17177	0.548509	-2.13628	0.0326569	0.48896
ENSG00000169189	1058.97	0.451576	0.210346	2.14683	0.0318071	0.48896
ENSG00000159210	1027.22	0.462082	0.216464	2.13468	0.0327872	0.48896
ENSG00000118046	2406.28	0.37295	0.174919	2.13213	0.0329964	0.48896
ENSG00000064961	2283.03	0.388696	0.182354	2.13154	0.0330444	0.48896
ENSG00000095066	878.826	0.500618	0.234806	2.13205	0.0330028	0.48896
ENSG00000105701	18126.9	0.311817	0.145734	2.13963	0.032385	0.48896
ENSG00000105281	2999.1	0.3693	0.17284	2.13666	0.0326256	0.48896
ENSG00000105438	4257.86	0.348839	0.162751	2.14339	0.0320817	0.48896
ENSG00000142541	72796.6	0.296564	0.138714	2.13795	0.0325207	0.48896
ENSG00000187240	38.4364	-1.84165	0.864677	-2.12987	0.0331824	0.489016
ENSG00000054967	154.79	-1.03698	0.487257	-2.1282	0.0333206	0.490391
ENSG00000137767	1503.05	0.412409	0.193951	2.12636	0.0334732	0.491975
ENSG00000127824	26947.1	0.316307	0.148805	2.12565	0.0335321	0.492179
ENSG00000227372	97.9516	-1.29251	0.608415	-2.12438	0.0336381	0.492713
ENSG00000185641	631.78	0.540271	0.254635	2.12174	0.0338592	0.492713
ENSG00000146648	916.328	-0.463675	0.218473	-2.12234	0.0338091	0.492713
ENSG00000089597	2912.85	-0.360559	0.169839	-2.12294	0.0337586	0.492713
ENSG00000120686	795.439	-0.60562	0.285475	-2.12145	0.0338839	0.492713
ENSG00000120675	1183.16	0.440089	0.207386	2.12208	0.0338312	0.492713
ENSG00000174951	172.072	-0.888986	0.418891	-2.12224	0.0338177	0.492713
ENSG00000142273	2992.45	0.397963	0.187826	2.11878	0.0341087	0.495324
ENSG00000105185	2250.96	0.386414	0.182547	2.1168	0.0342772	0.49711
ENSG00000144677	1174.54	0.447661	0.211838	2.11322	0.034582	0.498884
ENSG00000124429	1126.53	-0.489005	0.231362	-2.11359	0.0345504	0.498884
ENSG00000136938	4231.58	0.34935	0.165268	2.11384	0.0345291	0.498884
ENSG00000072736	106.697	1.34476	0.635957	2.11454	0.0344688	0.498884
ENSG00000007384	340.401	-0.661175	0.31305	-2.11204	0.0346831	0.499684
ENSG00000127580	397.925	0.619214	0.293503	2.10974	0.034881	0.501873
ENSG00000141582	734.864	0.529698	0.251257	2.10819	0.0350141	0.503127
ENSG00000178028	793.992	0.511111	0.242684	2.10608	0.0351973	0.504433
ENSG00000068650	193.094	-0.845623	0.401493	-2.10619	0.0351875	0.504433
ENSG00000130940	361.823	-0.643058	0.305885	-2.10228	0.0355285	0.505198
ENSG00000163162	1179.89	0.45429	0.215923	2.10394	0.0353834	0.505198
ENSG00000232112	834.15	0.479029	0.227761	2.10321	0.0354478	0.505198
ENSG00000006704	335.143	-0.657602	0.312921	-2.1015	0.0355974	0.505198
ENSG00000164713	2006.79	0.421137	0.20039	2.10159	0.0355891	0.505198
ENSG00000164951	325.261	0.670277	0.318992	2.10124	0.0356203	0.505198
ENSG00000120008	384.494	-0.624697	0.297261	-2.10151	0.0355962	0.505198
ENSG00000127616	4734.52	0.353775	0.16819	2.10343	0.0354282	0.505198
ENSG00000101132	364.872	0.664064	0.316177	2.10029	0.0357032	0.505719
ENSG00000039650	1498.68	0.436815	0.208134	2.09872	0.0358415	0.507021
ENSG00000102030	1151.94	0.428382	0.204225	2.0976	0.0359408	0.507768
ENSG00000127914	117.84	-1.06073	0.506042	-2.09613	0.036071	0.507938
ENSG00000156675	580.804	-0.556703	0.265617	-2.09589	0.0360921	0.507938
ENSG00000100292	138.203	-0.967361	0.46149	-2.09617	0.0360673	0.507938
ENSG00000105538	602.096	0.524118	0.25028	2.09413	0.0362486	0.509483
ENSG00000129657	977.34	-0.448743	0.214343	-2.09358	0.0362977	0.509519
ENSG00000160932	296.734	-0.795806	0.380649	-2.09066	0.0365589	0.512528
ENSG00000164182	1070.53	0.441229	0.211658	2.08463	0.0371027	0.519485
ENSG00000163923	382.246	0.645871	0.310517	2.07999	0.0375268	0.520274
ENSG00000109606	1272.14	-0.421637	0.202603	-2.0811	0.037425	0.520274
ENSG00000069011	983.12	0.44828	0.215274	2.08237	0.0373088	0.520274
ENSG00000177613	155.467	-0.930024	0.44669	-2.08204	0.0373391	0.520274
ENSG00000203485	3218.8	0.351543	0.169023	2.07985	0.0375397	0.520274
ENSG00000161513	2194.77	0.366691	0.176178	2.08136	0.0374007	0.520274
ENSG00000225663	1761.19	0.382877	0.184039	2.08042	0.0374875	0.520274
ENSG00000197182	91.5851	1.15779	0.556261	2.08138	0.037399	0.520274
ENSG00000166908	1019.34	-0.441297	0.212314	-2.07851	0.037662	0.520649
ENSG00000076928	2142.09	-0.389026	0.187139	-2.07881	0.0376352	0.520649
ENSG00000159461	1905.37	0.385694	0.18565	2.07753	0.0377525	0.521242
ENSG00000145982	504.396	0.5755	0.277124	2.07669	0.0378306	0.521661
ENSG00000184731	443.81	-0.609015	0.29339	-2.07578	0.0379139	0.522152
ENSG00000198918	8439.73	0.314418	0.151541	2.0748	0.0380049	0.522746
ENSG00000010030	47.6662	1.57556	0.759731	2.07384	0.0380945	0.523321
ENSG00000146066	487.929	0.559212	0.269747	2.0731	0.0381632	0.523607
ENSG00000071889	1303.24	0.421487	0.203371	2.07251	0.0382181	0.523703
ENSG00000150990	809.056	0.470875	0.227347	2.07117	0.0383429	0.524756
ENSG00000142669	13132.7	-0.359904	0.173958	-2.06891	0.0385542	0.525673
ENSG00000131375	174.831	-0.913017	0.4412	-2.06939	0.0385093	0.525673
ENSG00000148690	371.122	0.6685	0.323041	2.0694	0.0385089	0.525673
ENSG00000160789	37515.3	0.312132	0.151148	2.06507	0.0389161	0.527075
ENSG00000115310	6681.17	-0.312612	0.151257	-2.06676	0.0387566	0.527075
ENSG00000111912	182.836	0.834112	0.404148	2.06388	0.0390294	0.527075
ENSG00000102265	2387.74	0.376768	0.182508	2.06439	0.0389805	0.527075
ENSG00000107863	607.469	-0.516094	0.249986	-2.06449	0.0389713	0.527075
ENSG00000124107	34937	0.289174	0.14006	2.06464	0.0389574	0.527075
ENSG00000105518	501.835	0.609973	0.295567	2.06374	0.0390426	0.527075
ENSG00000179943	352.774	0.640442	0.310236	2.06437	0.0389826	0.527075
ENSG00000106211	135324	0.300577	0.14583	2.06115	0.0392889	0.529746
ENSG00000010278	4089.25	-0.346047	0.16816	-2.05784	0.0396055	0.532761
ENSG00000136149	338.532	-0.68603	0.333545	-2.05678	0.0397074	0.532761
ENSG00000095906	2429.08	0.365071	0.177439	2.05744	0.0396436	0.532761
ENSG00000169727	3825.24	0.336419	0.16354	2.0571	0.0396768	0.532761
ENSG00000179178	401.211	0.602933	0.293329	2.05548	0.0398327	0.533677
ENSG00000171425	702.023	0.487713	0.237323	2.05506	0.0398732	0.533677
ENSG00000148926	1635.31	0.403576	0.196726	2.05146	0.0402225	0.536382
ENSG00000140465	178.746	-0.845774	0.412205	-2.05183	0.0401865	0.536382
ENSG00000101084	1132.87	0.450342	0.219415	2.05246	0.0401247	0.536382
ENSG00000160072	2707.56	0.349555	0.170574	2.04929	0.0404337	0.53658
ENSG00000113558	3648.44	0.355152	0.173249	2.04995	0.0403694	0.53658
ENSG00000148429	292.851	-0.685458	0.334291	-2.05048	0.0403173	0.53658
ENSG00000080824	22156.4	0.320653	0.156452	2.04953	0.04041	0.53658
ENSG00000121766	996.555	0.437416	0.213848	2.04545	0.0408102	0.539528
ENSG00000162923	648.051	-0.529761	0.258955	-2.04576	0.0407795	0.539528
ENSG00000138375	565.385	0.579184	0.283129	2.04566	0.0407901	0.539528
ENSG00000165632	307.752	0.735283	0.359636	2.04452	0.0409025	0.539528
ENSG00000071655	3029.31	0.348773	0.170557	2.04491	0.040864	0.539528
ENSG00000067334	1776.96	0.383548	0.188927	2.03014	0.0423422	0.540331
ENSG00000163001	649.589	0.496129	0.244382	2.03013	0.0423429	0.540331
ENSG00000136689	12962.2	-0.338093	0.165902	-2.03791	0.041559	0.540331
ENSG00000118246	776.418	0.516427	0.253811	2.03469	0.0418821	0.540331
ENSG00000172936	1537.58	-0.401361	0.196626	-2.04124	0.0412269	0.540331
ENSG00000163964	585.721	0.552982	0.271157	2.03934	0.0414159	0.540331
ENSG00000186212	176.805	-0.850667	0.418607	-2.03214	0.0421399	0.540331
ENSG00000106400	4996.52	0.324111	0.159467	2.03247	0.0421065	0.540331
ENSG00000268104	1234.69	-0.42189	0.206635	-2.04171	0.0411801	0.540331
ENSG00000180879	4284.68	0.321857	0.158536	2.03018	0.0423379	0.540331
ENSG00000165282	535.645	-0.534942	0.262939	-2.03447	0.0419043	0.540331
ENSG00000138835	161.244	-0.960324	0.471652	-2.03609	0.0417418	0.540331
ENSG00000185475	300.05	0.749971	0.368099	2.03742	0.0416079	0.540331
ENSG00000174851	3404.87	0.350327	0.17217	2.03477	0.0418741	0.540331
ENSG00000107960	759.419	0.515528	0.2535	2.03364	0.0419875	0.540331
ENSG00000176171	890.382	0.463151	0.228091	2.03055	0.0423003	0.540331
ENSG00000133112	25220.9	0.295316	0.144525	2.04336	0.041017	0.540331
ENSG00000065054	1253.86	0.445118	0.218645	2.03581	0.0417698	0.540331
ENSG00000068079	1579.11	0.384142	0.188623	2.03656	0.0416942	0.540331
ENSG00000182040	67.5894	-1.30935	0.644969	-2.03009	0.0423469	0.540331
ENSG00000119541	1302.06	-0.418664	0.205344	-2.03884	0.041466	0.540331
ENSG00000125898	471.26	-0.556631	0.273948	-2.03188	0.0421654	0.540331
ENSG00000125817	4233.18	0.336838	0.165897	2.03041	0.0423149	0.540331
ENSG00000198816	510.596	0.594245	0.290974	2.04226	0.0411255	0.540331
ENSG00000090013	2343.44	0.360428	0.176513	2.04194	0.0411579	0.540331
ENSG00000105568	9343.24	0.302231	0.148273	2.03835	0.0415152	0.540331
ENSG00000180257	56.8328	1.46286	0.718356	2.03641	0.0417097	0.540331
ENSG00000100065	2452.37	-0.349815	0.172062	-2.03308	0.0420443	0.540331
ENSG00000152102	1046.9	-0.427083	0.210466	-2.02922	0.0424355	0.54083
ENSG00000171729	661.193	-0.507845	0.25061	-2.02644	0.0427201	0.540867
ENSG00000153207	289.623	-0.67277	0.332529	-2.0232	0.043053	0.540867
ENSG00000068697	3697.73	-0.352692	0.174069	-2.02617	0.0427478	0.540867
ENSG00000008324	286.254	0.67798	0.33449	2.02691	0.0426718	0.540867
ENSG00000120742	4380.23	0.327404	0.161837	2.02304	0.043069	0.540867
ENSG00000169223	4867.61	0.328116	0.161844	2.02736	0.0426255	0.540867
ENSG00000096060	1908.94	-0.368468	0.181768	-2.02713	0.0426492	0.540867
ENSG00000164976	398.811	-0.591099	0.292201	-2.02292	0.0430814	0.540867
ENSG00000148600	64.1747	-1.34305	0.663008	-2.02569	0.0427967	0.540867
ENSG00000131652	451.535	0.580604	0.28621	2.02859	0.0424996	0.540867
ENSG00000155592	65.8719	1.37921	0.680986	2.02531	0.0428359	0.540867
ENSG00000205220	249.191	0.715682	0.35354	2.02433	0.0429359	0.540867
ENSG00000104980	1244.9	0.407243	0.201202	2.02405	0.0429646	0.540867
ENSG00000086504	3185.28	0.33316	0.164733	2.02243	0.0431324	0.540886
ENSG00000128567	56.4542	1.41254	0.699189	2.02026	0.0433569	0.541389
ENSG00000134954	944.308	-0.437463	0.216553	-2.02012	0.0433706	0.541389
ENSG00000166747	655.58	-0.511639	0.253109	-2.02142	0.0432364	0.541389
ENSG00000127666	900.245	-0.544632	0.269477	-2.02107	0.0432726	0.541389
ENSG00000170385	534.062	-0.539806	0.267415	-2.01861	0.0435279	0.542733
ENSG00000143368	1353.51	-0.41914	0.207784	-2.01719	0.0436752	0.542841
ENSG00000116996	352.609	0.67474	0.33451	2.0171	0.0436854	0.542841
ENSG00000139428	967.436	0.436935	0.216522	2.01797	0.0435943	0.542841
ENSG00000173548	1049.55	-0.424962	0.210774	-2.0162	0.0437793	0.543387
ENSG00000205629	1281.32	0.410016	0.203409	2.01572	0.0438288	0.543387
ENSG00000116273	247.232	-0.783557	0.388924	-2.01468	0.0439381	0.544125
ENSG00000179526	2363.63	0.351067	0.174409	2.01289	0.0441261	0.545836
ENSG00000109787	475.084	-0.602461	0.299536	-2.01131	0.0442926	0.546043
ENSG00000107223	10583.3	0.294015	0.146145	2.01181	0.0442404	0.546043
ENSG00000100425	321.105	-0.65144	0.323819	-2.01174	0.0442473	0.546043
ENSG00000214485	2248.55	0.370021	0.18407	2.01022	0.0444078	0.546768
ENSG00000129933	315.365	-0.645409	0.32113	-2.00981	0.0444514	0.546768
ENSG00000051382	205.9	-0.797268	0.397651	-2.00495	0.0449688	0.54948
ENSG00000204628	28039.6	0.30392	0.151551	2.0054	0.0449202	0.54948
ENSG00000185813	1822.74	0.366429	0.182763	2.00494	0.0449694	0.54948
ENSG00000133250	415.201	0.610633	0.30457	2.0049	0.0449734	0.54948
ENSG00000167641	727.682	0.507137	0.252665	2.00715	0.0447334	0.54948
ENSG00000073169	1486.73	0.383828	0.191283	2.0066	0.0447926	0.54948
ENSG00000138678	313.083	-0.647304	0.323252	-2.00248	0.0452333	0.550196
ENSG00000127080	148.74	-0.90344	0.450958	-2.00338	0.0451364	0.550196
ENSG00000167965	1838.84	0.384601	0.192021	2.00291	0.0451866	0.550196
ENSG00000269388	42.7419	1.69675	0.847183	2.00282	0.0451968	0.550196
ENSG00000166188	108.233	-1.04875	0.524125	-2.00095	0.0453976	0.551581
ENSG00000141574	363.411	0.646438	0.323232	1.99992	0.0455088	0.552319
ENSG00000177989	330.634	0.642237	0.321363	1.99848	0.0456646	0.553595
ENSG00000196639	244.401	-0.755444	0.378166	-1.99765	0.0457542	0.554066
ENSG00000008517	4081.59	0.321789	0.161295	1.99503	0.0460395	0.556905
ENSG00000173465	1302.37	0.394989	0.198124	1.99364	0.046191	0.55812
ENSG00000134461	208.736	0.760122	0.381929	1.99022	0.0465668	0.562038
ENSG00000123146	279.575	0.744986	0.374411	1.98975	0.046618	0.562038
ENSG00000120162	305.769	-0.66884	0.336276	-1.98896	0.0467056	0.562473
ENSG00000131797	51.1285	-1.74784	0.879661	-1.98695	0.0469276	0.564526
ENSG00000136754	972.367	-0.427028	0.215031	-1.98589	0.0470457	0.565324
ENSG00000184602	427.785	-0.573045	0.288948	-1.98322	0.0473434	0.568276
ENSG00000002587	520.331	-0.53565	0.270287	-1.98179	0.0475031	0.56882
ENSG00000171401	66132.2	0.304121	0.153546	1.98065	0.0476305	0.56882
ENSG00000141551	1975.15	-0.397372	0.200552	-1.98139	0.0475478	0.56882
ENSG00000064666	3569.16	-0.336777	0.170035	-1.98064	0.0476322	0.56882
ENSG00000025770	1617.96	0.40152	0.202738	1.98049	0.0476487	0.56882
ENSG00000151779	608.854	0.527915	0.266754	1.97903	0.0478126	0.570154
ENSG00000127589	249.485	-0.707128	0.357474	-1.97812	0.0479149	0.570751
ENSG00000108840	825.715	0.492918	0.249338	1.97691	0.0480522	0.571763
ENSG00000100284	1434.36	0.38181	0.193182	1.97642	0.0481071	0.571795
ENSG00000239857	399.052	0.575111	0.291193	1.97501	0.0482665	0.572391
ENSG00000136813	1361.02	0.395581	0.200266	1.97528	0.0482366	0.572391
ENSG00000188549	1332.36	-0.411315	0.208304	-1.97459	0.0483143	0.572391
ENSG00000140545	1221.03	-0.465248	0.235747	-1.97351	0.0484374	0.573228
ENSG00000150456	127.208	0.937008	0.475197	1.97183	0.0486288	0.574872
ENSG00000138641	387.704	-0.585294	0.296961	-1.97095	0.0487301	0.575447
ENSG00000173214	202.128	0.967961	0.491285	1.97026	0.0488081	0.575746
ENSG00000115211	993.761	0.428877	0.217817	1.96898	0.0489551	0.576179
ENSG00000114982	326.509	-0.706383	0.358915	-1.96811	0.0490556	0.576179
ENSG00000114302	1261.28	0.469797	0.238541	1.96946	0.0489003	0.576179
ENSG00000152767	348.583	0.651979	0.331197	1.96856	0.0490042	0.576179
ENSG00000103495	766.465	0.488299	0.248178	1.96753	0.0491218	0.576337
ENSG00000185189	202.716	-0.77838	0.396082	-1.9652	0.0493912	0.578591
ENSG00000256393	54.6864	-1.46932	0.747935	-1.9645	0.0494726	0.578591
ENSG00000013364	8874.59	0.303724	0.154581	1.96482	0.0494347	0.578591
ENSG00000164053	437.791	0.556322	0.283263	1.96397	0.0495331	0.578641
ENSG00000173727	53.3551	1.55746	0.793188	1.96355	0.0495826	0.578641
ENSG00000006016	81.835	-1.35954	0.692828	-1.9623	0.0497274	0.579711
ENSG00000110013	232.679	-0.805356	0.410535	-1.96172	0.0497945	0.579876
ENSG00000169242	535.145	-0.565014	0.288153	-1.96081	0.0499007	0.580494
ENSG00000128016	886.01	-0.433785	0.221454	-1.95881	0.0501356	0.582607
ENSG00000182220	1022.99	-0.440544	0.225012	-1.95787	0.0502454	0.583262
ENSG00000178919	47.6896	-1.60803	0.822152	-1.95588	0.0504791	0.584116
ENSG00000173269	92.1417	-1.12796	0.576438	-1.95678	0.0503731	0.584116
ENSG00000176915	2098.86	-0.350621	0.179248	-1.95607	0.050457	0.584116
ENSG00000168924	3180.59	0.335874	0.171788	1.95517	0.050563	0.584468
ENSG00000120697	454.985	0.56545	0.28929	1.95461	0.0506285	0.584607
ENSG00000151498	197.317	-0.76609	0.392123	-1.9537	0.0507368	0.585239
ENSG00000169991	2196.49	-0.344342	0.176343	-1.95269	0.0508568	0.585469
ENSG00000168398	156.862	-0.855432	0.438093	-1.95263	0.0508638	0.585469
ENSG00000135074	487.193	-0.533073	0.273425	-1.94961	0.0512222	0.588356
ENSG00000050820	391.246	0.572049	0.293404	1.9497	0.0512121	0.588356
ENSG00000030419	149.666	-0.875355	0.449241	-1.94852	0.0513528	0.589238
ENSG00000068001	550.905	-0.523324	0.269517	-1.94171	0.0521718	0.59119
ENSG00000106049	225.594	-0.752785	0.387392	-1.94321	0.0519902	0.59119
ENSG00000241685	1179.21	0.432921	0.222574	1.94506	0.0517673	0.59119
ENSG00000131725	147.184	-0.871641	0.448092	-1.94523	0.0517475	0.59119
ENSG00000110717	3172.69	0.324689	0.16715	1.9425	0.0520763	0.59119
ENSG00000049130	119.497	-0.978972	0.503488	-1.94438	0.0518497	0.59119
ENSG00000057704	537.114	-0.508491	0.261872	-1.94175	0.0521672	0.59119
ENSG00000125691	17136.8	0.32063	0.165006	1.94314	0.0519997	0.59119
ENSG00000166479	303.762	-0.658276	0.338755	-1.94322	0.051989	0.59119
ENSG00000125991	3661.82	0.320432	0.164912	1.94305	0.0520099	0.59119
ENSG00000198900	1264.96	-0.398699	0.204961	-1.94524	0.0517461	0.59119
ENSG00000104859	626.316	-0.485452	0.249789	-1.94345	0.0519621	0.59119
ENSG00000117407	618.284	-0.515145	0.265531	-1.94006	0.0523729	0.592855
ENSG00000130921	238.671	0.699188	0.360591	1.939	0.0525008	0.593688
ENSG00000173402	1390.91	-0.384299	0.198302	-1.93795	0.0526297	0.594531
ENSG00000167772	4066	0.354061	0.182765	1.93725	0.052715	0.594879
ENSG00000163171	461.75	0.537796	0.277848	1.93558	0.0529192	0.596387
ENSG00000150630	412.509	0.557833	0.288261	1.93517	0.0529697	0.596387
ENSG00000256269	969.512	0.4376	0.226171	1.93482	0.0530122	0.596387
ENSG00000185507	308.096	0.634579	0.328297	1.93294	0.0532432	0.59837
ENSG00000119004	227.184	0.862237	0.44657	1.9308	0.0535081	0.600114
ENSG00000165949	289.844	-0.713459	0.3695	-1.93088	0.0534982	0.600114
ENSG00000105671	1494.47	0.377539	0.195616	1.93	0.0536074	0.600611
ENSG00000117751	494.198	-0.617702	0.320306	-1.92847	0.0537962	0.601015
ENSG00000163453	1016.2	-0.461137	0.239065	-1.92892	0.0537411	0.601015
ENSG00000197724	168.327	-0.817021	0.423683	-1.92838	0.0538083	0.601015
ENSG00000196739	230.082	0.764936	0.39695	1.92703	0.0539758	0.602271
ENSG00000185344	151.937	-0.847941	0.440296	-1.92584	0.054124	0.603308
ENSG00000163634	1339.2	0.437971	0.227555	1.92468	0.0542689	0.604308
ENSG00000114346	179.405	-0.786428	0.408816	-1.92367	0.0543957	0.604489
ENSG00000173575	300.866	-0.636412	0.330809	-1.92381	0.0543788	0.604489
ENSG00000198218	424.431	-0.556649	0.289656	-1.92176	0.0546365	0.605608
ENSG00000095564	79.7884	-1.1574	0.602097	-1.92229	0.0545698	0.605608
ENSG00000197771	619.498	-0.477342	0.248469	-1.92113	0.0547149	0.605608
ENSG00000168259	1513.46	0.391519	0.203799	1.92111	0.054718	0.605608
ENSG00000158109	1863.46	0.363494	0.189415	1.91904	0.0549794	0.605922
ENSG00000065361	1122.04	0.515778	0.2686	1.92025	0.0548267	0.605922
ENSG00000229117	15004.9	0.30084	0.156745	1.9193	0.0549464	0.605922
ENSG00000139410	186.379	0.785682	0.409565	1.91833	0.0550691	0.605922
ENSG00000102804	758.718	-0.455583	0.237497	-1.91827	0.0550769	0.605922
ENSG00000161677	2411.49	0.335523	0.174911	1.91825	0.0550788	0.605922
ENSG00000150403	534.18	-0.507381	0.26462	-1.9174	0.0551876	0.606509
ENSG00000123080	36.8199	1.64945	0.860881	1.91601	0.0553642	0.60695
ENSG00000153006	6007	1.71612	0.895989	1.91534	0.0554498	0.60695
ENSG00000165912	3598.09	0.316949	0.165468	1.91546	0.0554335	0.60695
ENSG00000087191	3812.68	0.329202	0.171843	1.91571	0.0554022	0.60695
ENSG00000079332	2631.95	0.33588	0.175559	1.91321	0.0557212	0.607394
ENSG00000108219	1724.25	-0.360838	0.188471	-1.91456	0.0555493	0.607394
ENSG00000134905	1681.75	0.367377	0.192024	1.91318	0.0557245	0.607394
ENSG00000176842	264.284	-0.718212	0.375337	-1.91351	0.0556822	0.607394
ENSG00000154914	237.411	-0.6997	0.365956	-1.91198	0.0558791	0.607394
ENSG00000105137	326.946	0.637997	0.333643	1.91221	0.0558487	0.607394
ENSG00000160194	1098.42	0.431019	0.225363	1.91255	0.0558053	0.607394
ENSG00000101882	242.727	0.683288	0.357529	1.91114	0.0559868	0.60796
ENSG00000187193	287.901	0.71921	0.376492	1.91029	0.0560957	0.608538
ENSG00000185215	72.7135	-1.19379	0.625406	-1.90883	0.0562841	0.609977
ENSG00000143367	1412.32	-0.418157	0.219115	-1.90839	0.0563407	0.609986
ENSG00000230937	2502.86	0.363717	0.190733	1.90694	0.0565279	0.611407
ENSG00000182749	1017.86	0.410068	0.215258	1.90501	0.056779	0.612004
ENSG00000126062	968.897	0.410962	0.21575	1.9048	0.0568056	0.612004
ENSG00000181789	2785	0.325256	0.170872	1.9035	0.0569748	0.612004
ENSG00000145425	16183.2	0.273278	0.143413	1.90552	0.056712	0.612004
ENSG00000120217	138.23	0.894538	0.469912	1.90363	0.0569583	0.612004
ENSG00000106771	512.05	0.526142	0.276289	1.90432	0.0568683	0.612004
ENSG00000111012	198.544	-0.767403	0.402989	-1.90428	0.056874	0.612004
ENSG00000160712	132.045	-0.897039	0.471752	-1.90151	0.0572357	0.612762
ENSG00000091409	6654.14	-0.305139	0.160494	-1.90125	0.0572695	0.612762
ENSG00000167653	56.312	1.5723	0.826668	1.90198	0.0571744	0.612762
ENSG00000100296	751.491	0.441561	0.23223	1.9014	0.0572502	0.612762
ENSG00000163513	2545.13	-0.327767	0.172626	-1.89872	0.0576019	0.612856
ENSG00000096433	1193.93	-0.405078	0.213143	-1.9005	0.0573672	0.612856
ENSG00000136997	2774.42	0.34783	0.183187	1.89877	0.0575948	0.612856
ENSG00000170955	897.313	0.425541	0.223933	1.9003	0.0573933	0.612856
ENSG00000127152	179.645	-0.785888	0.413826	-1.89908	0.0575544	0.612856
ENSG00000130313	2475.16	0.32604	0.171725	1.89862	0.0576146	0.612856
ENSG00000138081	167.813	-0.80077	0.422126	-1.89699	0.0578289	0.614538
ENSG00000163472	2573.44	-0.352798	0.18605	-1.89626	0.057926	0.614972
ENSG00000160124	515.196	0.517414	0.273201	1.89389	0.058239	0.616499
ENSG00000107263	471.432	-0.518776	0.273892	-1.89409	0.0582135	0.616499
ENSG00000008294	894.759	-0.417463	0.220377	-1.89431	0.0581842	0.616499
ENSG00000168994	500.41	-0.508856	0.268915	-1.89225	0.0584574	0.617688
ENSG00000170027	3674.03	-0.316157	0.167093	-1.8921	0.0584776	0.617688
ENSG00000050165	920.724	-0.450769	0.238278	-1.89178	0.0585208	0.617688
ENSG00000163156	1020.73	0.412002	0.21874	1.88352	0.0596293	0.618943
ENSG00000132698	6122.23	0.300402	0.159507	1.88331	0.0596585	0.618943
ENSG00000224259	2054.39	1.05264	0.55845	1.88493	0.059439	0.618943
ENSG00000115183	417.501	-0.557293	0.29525	-1.88753	0.0590889	0.618943
ENSG00000144655	324.614	0.602948	0.31932	1.88823	0.0589957	0.618943
ENSG00000173011	492.294	-0.526423	0.278556	-1.88983	0.0587813	0.618943
ENSG00000186468	12836.3	0.280581	0.148498	1.88946	0.0588307	0.618943
ENSG00000120437	1603.24	0.377776	0.200477	1.88438	0.0595134	0.618943
ENSG00000127947	822.254	-0.426413	0.226009	-1.88671	0.0591999	0.618943
ENSG00000166598	8025.38	0.291499	0.15447	1.88709	0.0591482	0.618943
ENSG00000041357	3400.06	0.313753	0.16634	1.88622	0.0592654	0.618943
ENSG00000131650	154.81	-0.861844	0.456964	-1.88602	0.059292	0.618943
ENSG00000067365	326.153	0.60432	0.320844	1.88353	0.0596286	0.618943
ENSG00000167508	5284.28	0.297268	0.157827	1.8835	0.0596325	0.618943
ENSG00000049283	428.97	-0.541248	0.287337	-1.88367	0.0596094	0.618943
ENSG00000198231	1194.71	-0.385683	0.204345	-1.88741	0.0591055	0.618943
ENSG00000141873	930.482	0.411356	0.217819	1.88852	0.0589557	0.618943
ENSG00000105676	987.45	0.40244	0.213297	1.88676	0.0591928	0.618943
ENSG00000164465	396.334	-0.587588	0.312236	-1.88187	0.0598536	0.61979
ENSG00000139180	376.892	0.560872	0.297996	1.88214	0.0598166	0.61979
ENSG00000227081	1468.04	0.363554	0.193412	1.87968	0.0601513	0.622284
ENSG00000100413	1744.11	0.347767	0.185067	1.87914	0.060225	0.622457
ENSG00000275342	41.8964	-1.63714	0.871778	-1.87793	0.0603901	0.622704
ENSG00000127554	589.243	0.496537	0.264406	1.87794	0.06039	0.622704
ENSG00000086544	1990.98	-0.337518	0.179789	-1.8773	0.0604766	0.622704
ENSG00000104881	3447.39	-0.312534	0.166469	-1.87742	0.06046	0.622704
ENSG00000168096	131.397	-1.04932	0.559832	-1.87436	0.0608814	0.626283
ENSG00000179091	5170.03	0.293579	0.156741	1.87302	0.0610653	0.627584
ENSG00000204947	37.7235	-2.03899	1.08928	-1.87188	0.0612236	0.62862
ENSG00000099942	657.236	-0.489961	0.261929	-1.87059	0.0614024	0.629864
ENSG00000196505	134.835	-0.874699	0.467788	-1.86986	0.061503	0.630305
ENSG00000180611	254.687	0.657664	0.351961	1.86857	0.0616828	0.631555
ENSG00000213442	3768.05	0.300952	0.161161	1.8674	0.0618461	0.632044
ENSG00000099899	809.653	0.445255	0.238431	1.86744	0.0618402	0.632044
ENSG00000205531	262.324	0.689834	0.369631	1.86628	0.0620025	0.633051
ENSG00000165175	676.162	-0.494568	0.265146	-1.86526	0.0621444	0.633907
ENSG00000108599	144.274	-0.84148	0.451429	-1.86404	0.0623167	0.635073
ENSG00000148450	982.768	0.403344	0.216497	1.86305	0.0624559	0.635307
ENSG00000108773	791.29	0.427217	0.229284	1.86326	0.0624253	0.635307
ENSG00000189001	43398.8	0.259793	0.139577	1.86129	0.0627037	0.637235
ENSG00000214160	1143.05	0.390073	0.209679	1.86033	0.0628385	0.637834
ENSG00000187498	478.999	-0.535706	0.288007	-1.86004	0.0628793	0.637834
ENSG00000119396	1173.82	-0.380964	0.20491	-1.85918	0.0630019	0.638485
ENSG00000162736	820.122	-0.488954	0.263071	-1.85864	0.063078	0.638665
ENSG00000213445	1016.99	0.451594	0.243095	1.85769	0.0632137	0.638856
ENSG00000005007	2711.2	-0.32162	0.173117	-1.85782	0.0631948	0.638856
ENSG00000147889	589.905	0.487411	0.262581	1.85623	0.0634206	0.640355
ENSG00000124587	832.661	0.426585	0.230232	1.85285	0.0639039	0.643075
ENSG00000140299	420.874	-0.542443	0.292612	-1.85379	0.0637688	0.643075
ENSG00000134444	242.781	-0.675755	0.364631	-1.85325	0.0638459	0.643075
ENSG00000088038	81.7333	-1.09946	0.593436	-1.8527	0.0639252	0.643075
ENSG00000118620	37.2574	-1.60661	0.867553	-1.85189	0.0640422	0.643659
ENSG00000116560	4255.06	-0.293523	0.158623	-1.85044	0.0642506	0.643942
ENSG00000170477	38909	0.283567	0.153309	1.84965	0.0643647	0.643942
ENSG00000183077	318.343	0.601855	0.325177	1.85085	0.0641911	0.643942
ENSG00000185504	1041.22	0.390631	0.211152	1.85	0.0643137	0.643942
ENSG00000142409	1386.28	0.395341	0.213617	1.8507	0.064213	0.643942
ENSG00000090661	556.786	0.475258	0.257086	1.84863	0.0645113	0.644818
ENSG00000104129	348.94	0.593014	0.320928	1.84781	0.0646294	0.64482
ENSG00000011332	161.744	0.82224	0.444936	1.848	0.064603	0.64482
ENSG00000166860	41.5484	-1.62167	0.877937	-1.84713	0.0647279	0.645214
ENSG00000210135	2485.89	1.46737	0.794603	1.84667	0.0647956	0.645301
ENSG00000162738	55.6837	1.32324	0.717133	1.84518	0.0650109	0.645683
ENSG00000158552	856.396	0.410874	0.222663	1.84527	0.0649982	0.645683
ENSG00000130159	1155.63	0.400691	0.217155	1.84518	0.0650112	0.645683
ENSG00000117602	344.481	-0.585873	0.317824	-1.84339	0.0652723	0.647352
ENSG00000108582	224.478	-0.688165	0.373484	-1.84256	0.0653936	0.647352
ENSG00000131941	155.125	-0.806045	0.437319	-1.84315	0.0653067	0.647352
ENSG00000176531	1328.97	0.397909	0.215973	1.8424	0.065416	0.647352
ENSG00000134882	1126.39	0.378857	0.205722	1.8416	0.0655337	0.64793
ENSG00000102189	287.73	-0.613929	0.333502	-1.84086	0.0656426	0.648421
ENSG00000171443	693.567	0.440452	0.239388	1.83991	0.0657818	0.64921
ENSG00000105677	2577.41	0.32155	0.17483	1.83922	0.0658831	0.649622
ENSG00000135404	8236.83	0.274405	0.149359	1.83722	0.0661773	0.651706
ENSG00000105173	279.366	-0.629796	0.342844	-1.83698	0.0662135	0.651706
ENSG00000142676	28079.7	0.258207	0.140602	1.83643	0.0662936	0.651907
ENSG00000167723	74.0539	-1.13306	0.617442	-1.83509	0.0664922	0.653272
ENSG00000161618	1297.09	0.362875	0.197817	1.8344	0.0665952	0.653697
ENSG00000120253	371.07	0.551082	0.300791	1.83211	0.0669353	0.654943
ENSG00000178896	900.752	0.409256	0.223401	1.83193	0.0669617	0.654943
ENSG00000139644	12249.8	0.287791	0.157017	1.83287	0.0668217	0.654943
ENSG00000267795	840.123	0.426922	0.233032	1.83203	0.0669464	0.654943
ENSG00000143382	1447.38	-0.356317	0.194668	-1.83039	0.0671922	0.655016
ENSG00000177156	8652.51	0.272741	0.148966	1.83089	0.0671165	0.655016
ENSG00000126749	1717.64	0.338535	0.184876	1.83115	0.0670789	0.655016
ENSG00000101040	484.623	0.593661	0.324356	1.83028	0.0672088	0.655016
ENSG00000146540	4949.84	0.284954	0.155766	1.82937	0.0673449	0.655758
ENSG00000143315	258.584	0.778482	0.426118	1.82692	0.0677122	0.657688
ENSG00000180822	473.194	0.525161	0.287635	1.82579	0.0678824	0.657688
ENSG00000180182	133.812	-0.864548	0.47373	-1.82498	0.0680041	0.657688
ENSG00000152137	1353.56	-0.359001	0.196718	-1.82495	0.0680086	0.657688
ENSG00000185896	7588.95	-0.325222	0.178219	-1.82485	0.0680242	0.657688
ENSG00000100601	120.82	-0.893258	0.489038	-1.82656	0.0677661	0.657688
ENSG00000223496	1093.85	0.378308	0.20713	1.82643	0.0677857	0.657688
ENSG00000196365	2975.88	0.303846	0.166387	1.82614	0.0678297	0.657688
ENSG00000259330	324.196	-0.598733	0.328207	-1.82426	0.0681133	0.657967
ENSG00000177600	16059.5	0.263108	0.14432	1.82308	0.0682909	0.659101
ENSG00000049323	555.243	-0.469368	0.257747	-1.82104	0.0686008	0.659998
ENSG00000163319	344.328	0.589594	0.324076	1.81931	0.0688642	0.659998
ENSG00000198055	1506.93	0.357989	0.196773	1.81929	0.0688668	0.659998
ENSG00000102034	482.031	-0.510747	0.280728	-1.81937	0.0688554	0.659998
ENSG00000139291	265.773	0.644251	0.353635	1.8218	0.0684858	0.659998
ENSG00000240342	15611.6	0.261112	0.143513	1.81944	0.0688451	0.659998
ENSG00000229809	385.127	0.538453	0.295873	1.81988	0.0687769	0.659998
ENSG00000189159	12540.4	0.269027	0.147754	1.82078	0.0686396	0.659998
ENSG00000170465	16594.1	0.325309	0.178893	1.81845	0.0689948	0.660646
ENSG00000197641	1118.66	-0.424641	0.233571	-1.81803	0.069059	0.660683
ENSG00000007541	1242.09	0.393016	0.216295	1.81704	0.069211	0.661108
ENSG00000006015	1576.47	0.345066	0.189956	1.81656	0.0692849	0.661108
ENSG00000090006	641.898	-0.454242	0.250005	-1.81693	0.0692274	0.661108
ENSG00000204138	562.286	0.474745	0.261561	1.81505	0.0695164	0.662739
ENSG00000141012	347	-0.563852	0.310754	-1.81446	0.0696066	0.663021
ENSG00000070081	767.747	0.454463	0.25071	1.8127	0.0698778	0.665025
ENSG00000110375	72.7731	-1.28221	0.708349	-1.81014	0.0702748	0.667987
ENSG00000140464	2978.53	0.309534	0.171023	1.8099	0.0703112	0.667987
ENSG00000068323	1024.58	-0.393205	0.217411	-1.80858	0.0705163	0.668194
ENSG00000120889	937.849	-0.404256	0.223468	-1.80901	0.0704496	0.668194
ENSG00000151117	1650.94	-0.338966	0.18739	-1.80888	0.0704692	0.668194
ENSG00000111897	1058.94	-0.389562	0.215456	-1.80808	0.0705939	0.66835
ENSG00000198837	156.366	-0.800355	0.443037	-1.80652	0.0708369	0.670071
ENSG00000168386	161.259	-0.810865	0.448991	-1.80597	0.070923	0.670306
ENSG00000041802	584.023	0.468917	0.260403	1.80073	0.0717452	0.673998
ENSG00000067225	82062.9	0.251261	0.139492	1.80126	0.0716625	0.673998
ENSG00000108819	574.021	-0.485308	0.269343	-1.80183	0.0715729	0.673998
ENSG00000125844	10428.9	0.308514	0.171296	1.80106	0.071693	0.673998
ENSG00000125743	5592.56	0.278661	0.154735	1.80089	0.0717202	0.673998
ENSG00000130724	3945.82	0.28864	0.1602	1.80175	0.0715849	0.673998
ENSG00000070010	1591.23	0.350094	0.19436	1.80126	0.0716616	0.673998
ENSG00000172301	905.286	0.395002	0.219448	1.79998	0.0718636	0.674531
ENSG00000066044	1064.42	-0.387014	0.215067	-1.79951	0.0719388	0.674657
ENSG00000179085	606.388	0.485268	0.269902	1.79794	0.0721858	0.674781
ENSG00000205339	1398.22	-0.354424	0.197136	-1.79786	0.0721988	0.674781
ENSG00000135373	466.44	-0.495621	0.27558	-1.79846	0.0721036	0.674781
ENSG00000132792	1638.01	0.33705	0.187468	1.79791	0.0721915	0.674781
ENSG00000090097	1591.86	0.348493	0.193982	1.79652	0.0724114	0.675613
ENSG00000183828	522.064	0.478654	0.266431	1.79654	0.072409	0.675613
ENSG00000169718	3413.82	0.297725	0.165767	1.79604	0.0724879	0.67575
ENSG00000131746	10639.9	-0.262308	0.146087	-1.79556	0.072564	0.675884
ENSG00000204120	348.314	-0.575309	0.320693	-1.79396	0.0728203	0.677117
ENSG00000124788	249.859	-0.638719	0.356002	-1.79414	0.0727904	0.677117
ENSG00000111142	1949.72	0.32766	0.182764	1.79281	0.0730039	0.678248
ENSG00000241794	1467.65	0.361501	0.201704	1.79224	0.073095	0.678518
ENSG00000204160	848.831	-0.399571	0.223489	-1.78788	0.0737959	0.678695
ENSG00000135862	1994.47	-0.340903	0.190406	-1.7904	0.073389	0.678695
ENSG00000172201	289.259	-0.606686	0.339167	-1.78875	0.0736547	0.678695
ENSG00000102384	35.449	-1.62348	0.908043	-1.78789	0.0737943	0.678695
ENSG00000185963	2799.24	-0.306515	0.17147	-1.78757	0.0738449	0.678695
ENSG00000127084	41.2283	-1.59133	0.89062	-1.78676	0.0739757	0.678695
ENSG00000132274	563.728	-0.468402	0.262106	-1.78707	0.0739256	0.678695
ENSG00000149357	2791.8	0.307471	0.172016	1.78746	0.0738639	0.678695
ENSG00000120690	371.253	-0.571322	0.319326	-1.78915	0.0735906	0.678695
ENSG00000133243	2283.4	0.372519	0.207912	1.79172	0.0731784	0.678695
ENSG00000105401	10287.6	0.276132	0.154341	1.7891	0.0735986	0.678695
ENSG00000105514	853.982	-0.410007	0.229475	-1.78672	0.073983	0.678695
ENSG00000269378	393.789	-0.558276	0.311827	-1.79034	0.0733996	0.678695
ENSG00000128185	1392.91	0.348674	0.194675	1.79106	0.0732838	0.678695
ENSG00000143375	209.704	-0.696016	0.389717	-1.78595	0.0741068	0.679261
ENSG00000114861	598.215	1.57793	0.884074	1.78484	0.0742868	0.679771
ENSG00000175886	53.8748	1.31642	0.737526	1.78492	0.074275	0.679771
ENSG00000174839	155.522	-0.78896	0.442378	-1.78345	0.0745128	0.681187
ENSG00000087495	406.133	-0.51663	0.289733	-1.78312	0.0745662	0.681187
ENSG00000127452	169.998	-0.814968	0.457211	-1.78248	0.0746712	0.681577
ENSG00000100116	563.979	0.474686	0.266504	1.78116	0.0748863	0.682971
ENSG00000197530	1654.14	0.341833	0.192001	1.78037	0.0750148	0.683383
ENSG00000119979	467.344	0.490804	0.275714	1.78012	0.0750565	0.683383
ENSG00000075391	192.609	-0.704808	0.396249	-1.7787	0.0752887	0.683897
ENSG00000008952	3436.3	1.42784	0.802565	1.77909	0.0752245	0.683897
ENSG00000249859	75.4898	-1.11239	0.625418	-1.77863	0.0753005	0.683897
ENSG00000155330	276.899	0.610704	0.343513	1.77782	0.075433	0.684531
ENSG00000184292	19558.1	-0.252293	0.142059	-1.77598	0.0757361	0.685709
ENSG00000115221	586.21	-0.477455	0.268854	-1.77589	0.075751	0.685709
ENSG00000100029	4208.2	0.282691	0.159162	1.77613	0.0757121	0.685709
ENSG00000122033	432.613	0.584158	0.329032	1.77538	0.0758345	0.685898
ENSG00000133773	456.776	0.503286	0.283608	1.77458	0.0759672	0.68653
ENSG00000110442	703.451	0.428252	0.241389	1.77411	0.0760442	0.686658
ENSG00000281490	40.9227	1.49116	0.841046	1.77299	0.0762307	0.687208
ENSG00000089159	2123.42	-0.313867	0.177026	-1.773	0.0762292	0.687208
ENSG00000251493	924.03	-0.391672	0.220987	-1.77238	0.076332	0.687554
ENSG00000116691	714.687	0.420038	0.237097	1.77158	0.0764636	0.688172
ENSG00000144036	601.638	-0.448553	0.253369	-1.77036	0.076668	0.689302
ENSG00000145494	3139.15	0.2922	0.165113	1.76969	0.0767782	0.689302
ENSG00000023318	1520.11	0.362769	0.204963	1.76993	0.0767394	0.689302
ENSG00000197226	128.511	-0.842857	0.476504	-1.76883	0.0769216	0.689602
ENSG00000141580	969.178	-0.398306	0.225193	-1.76874	0.0769377	0.689602
ENSG00000153214	291.249	-0.586698	0.332802	-1.76291	0.0779163	0.691388
ENSG00000197756	19795.4	0.253748	0.143724	1.76552	0.0774757	0.691388
ENSG00000076201	728.357	-0.422256	0.239004	-1.76673	0.0772736	0.691388
ENSG00000113580	385.103	-0.522825	0.296498	-1.76334	0.0778437	0.691388
ENSG00000155918	841.001	0.442149	0.250691	1.76372	0.0777791	0.691388
ENSG00000137054	446.777	0.498952	0.282823	1.76418	0.0777011	0.691388
ENSG00000165689	785.227	0.403639	0.228882	1.76352	0.077812	0.691388
ENSG00000134575	443.019	0.502396	0.284342	1.76687	0.0772502	0.691388
ENSG00000111640	58089.5	0.250583	0.141862	1.76639	0.0773311	0.691388
ENSG00000139645	823.931	-0.404861	0.229688	-1.76265	0.077959	0.691388
ENSG00000169660	238.502	0.636524	0.360734	1.76452	0.0776438	0.691388
ENSG00000100364	6681.96	0.2816	0.159537	1.7651	0.0775462	0.691388
ENSG00000210140	1840.18	1.33836	0.759275	1.76268	0.0779544	0.691388
ENSG00000119203	748.832	0.418873	0.237778	1.76161	0.0781344	0.692382
ENSG00000013588	7199.44	-0.267203	0.151725	-1.7611	0.078222	0.692597
ENSG00000051596	1139.47	-0.372579	0.211656	-1.7603	0.0783566	0.693227
ENSG00000095015	35.1834	-1.55622	0.88434	-1.75975	0.07845	0.693396
ENSG00000059804	522.706	-0.4819	0.274086	-1.75821	0.0787124	0.693396
ENSG00000125249	280.45	-0.592083	0.336707	-1.75845	0.0786708	0.693396
ENSG00000108448	428.626	-0.510744	0.290302	-1.75935	0.0785178	0.693396
ENSG00000101447	424.538	-0.501585	0.285324	-1.75795	0.0787561	0.693396
ENSG00000173875	348.551	0.668701	0.380328	1.75822	0.0787097	0.693396
ENSG00000163629	767.091	-0.41055	0.233649	-1.75712	0.078897	0.694078
ENSG00000188290	1774.6	0.33327	0.191032	1.74458	0.0810588	0.695285
ENSG00000242485	2487.78	0.30112	0.171835	1.75238	0.079708	0.695285
ENSG00000162545	7185.07	0.286741	0.164239	1.74588	0.0808323	0.695285
ENSG00000173846	369.752	-0.545167	0.312344	-1.74541	0.0809139	0.695285
ENSG00000121851	134.579	0.813004	0.465348	1.74709	0.0806219	0.695285
ENSG00000159377	4259.61	0.282373	0.160911	1.75484	0.0792874	0.695285
ENSG00000163344	2326.61	0.304693	0.173815	1.75297	0.0796067	0.695285
ENSG00000179833	335.762	-0.564534	0.322818	-1.74877	0.0803305	0.695285
ENSG00000155066	3866.47	-0.281772	0.160752	-1.75283	0.0796307	0.695285
ENSG00000145012	411.425	0.573891	0.327493	1.75238	0.079709	0.695285
ENSG00000198589	402.498	-0.51687	0.296281	-1.74453	0.0810675	0.695285
ENSG00000211445	379.754	-0.631063	0.361492	-1.74572	0.0808603	0.695285
ENSG00000112655	970.912	-0.401311	0.228769	-1.75422	0.0793921	0.695285
ENSG00000057657	116.229	-0.871765	0.497929	-1.75078	0.0799837	0.695285
ENSG00000272047	975.532	-0.388858	0.222645	-1.74654	0.0807175	0.695285
ENSG00000146457	1353.95	0.344876	0.196692	1.75339	0.0795358	0.695285
ENSG00000157800	187.809	-0.705654	0.403512	-1.74878	0.080329	0.695285
ENSG00000164897	1204.78	0.355337	0.203505	1.74609	0.0807958	0.695285
ENSG00000107262	1636.68	-0.381586	0.218699	-1.7448	0.0810197	0.695285
ENSG00000188986	2564.74	0.322638	0.184525	1.74848	0.0803809	0.695285
ENSG00000149115	6922.03	-0.265374	0.15123	-1.75477	0.0792987	0.695285
ENSG00000149761	709.326	0.426357	0.24358	1.75038	0.0800526	0.695285
ENSG00000168061	496.288	0.50801	0.291081	1.74525	0.0809411	0.695285
ENSG00000122386	566.853	0.452724	0.25889	1.74871	0.0803406	0.695285
ENSG00000140854	755.805	0.427048	0.24412	1.74934	0.080232	0.695285
ENSG00000189051	96.9254	-0.974173	0.558153	-1.74535	0.0809237	0.695285
ENSG00000108848	3037.11	1.43205	0.820441	1.74546	0.0809041	0.695285
ENSG00000168502	134.543	-0.859833	0.49115	-1.75065	0.0800058	0.695285
ENSG00000228300	2120.51	0.310101	0.176939	1.75259	0.0796727	0.695285
ENSG00000125730	313.917	-0.577284	0.328971	-1.75482	0.0792908	0.695285
ENSG00000181029	81.3255	1.03988	0.596199	1.74418	0.0811282	0.695285
ENSG00000160113	1720.59	0.398207	0.22805	1.74614	0.0807862	0.695285
ENSG00000245848	346.704	-0.550001	0.31534	-1.74415	0.0811325	0.695285
ENSG00000169288	597.321	0.442272	0.25405	1.74089	0.0817031	0.696355
ENSG00000164114	179.839	0.775244	0.445278	1.74103	0.0816778	0.696355
ENSG00000131435	1859.43	0.316644	0.181885	1.7409	0.0817007	0.696355
ENSG00000068971	565.145	-0.461456	0.264839	-1.7424	0.0814379	0.696355
ENSG00000142507	4609.37	0.278714	0.159929	1.74273	0.0813801	0.696355
ENSG00000123144	4897.36	0.274901	0.157791	1.74219	0.0814761	0.696355
ENSG00000100226	908.022	0.381431	0.219012	1.7416	0.0815792	0.696355
ENSG00000196923	2441.28	0.299474	0.172195	1.73916	0.0820074	0.696683
ENSG00000151348	1513.15	-0.359315	0.206582	-1.73933	0.0819764	0.696683
ENSG00000108010	2000	0.311263	0.178905	1.73983	0.0818892	0.696683
ENSG00000237493	210.141	0.716486	0.412044	1.73886	0.0820601	0.696683
ENSG00000089916	218.724	-0.673256	0.386943	-1.73993	0.0818705	0.696683
ENSG00000091317	887.75	-0.409247	0.235463	-1.73805	0.0822026	0.69681
ENSG00000227008	71.3009	-1.14363	0.657869	-1.73839	0.082142	0.69681
ENSG00000171680	1382.19	-0.373719	0.215416	-1.73487	0.082763	0.696919
ENSG00000158417	20235.1	1.66702	0.960967	1.73473	0.082789	0.696919
ENSG00000071051	756.033	-0.403112	0.232159	-1.73636	0.0825003	0.696919
ENSG00000144476	197.379	-0.708878	0.40861	-1.73485	0.0827667	0.696919
ENSG00000168385	3142.89	-0.288099	0.165892	-1.73666	0.0824468	0.696919
ENSG00000170549	78.9757	-1.07398	0.619077	-1.73481	0.0827744	0.696919
ENSG00000176973	181.146	0.706319	0.407102	1.73499	0.0827424	0.696919
ENSG00000196700	440.333	-0.538876	0.310348	-1.73636	0.0825002	0.696919
ENSG00000100243	5520.85	-0.293213	0.168826	-1.73678	0.0824268	0.696919
ENSG00000100393	228.743	-0.659672	0.380357	-1.73435	0.0828563	0.696949
ENSG00000137094	223.344	0.645207	0.372134	1.7338	0.0829534	0.697229
ENSG00000148180	12520.9	0.259583	0.149777	1.73312	0.0830736	0.697393
ENSG00000100097	8488.25	0.257253	0.148446	1.73297	0.0831005	0.697393
ENSG00000135749	177.302	0.800931	0.462763	1.73076	0.0834947	0.699628
ENSG00000132017	504.093	-0.491449	0.283915	-1.73097	0.0834565	0.699628
ENSG00000154764	511.365	-0.459766	0.265715	-1.7303	0.0835767	0.699779
ENSG00000131171	266.772	-0.6238	0.360903	-1.72844	0.0839093	0.702026
ENSG00000121644	467.845	-0.475561	0.275277	-1.72757	0.0840653	0.702648
ENSG00000185670	57.5522	-1.32052	0.764496	-1.72731	0.0841122	0.702648
ENSG00000265107	502.062	-0.461578	0.267445	-1.72588	0.0843691	0.70306
ENSG00000241852	130.822	-0.852082	0.493622	-1.72618	0.0843143	0.70306
ENSG00000064115	1387.61	-0.368596	0.213604	-1.7256	0.0844187	0.70306
ENSG00000076604	1152.12	-0.372584	0.215843	-1.72618	0.0843146	0.70306
ENSG00000161813	290.18	-0.581991	0.337368	-1.72509	0.0845109	0.703293
ENSG00000214193	501.737	-0.462936	0.268509	-1.7241	0.0846905	0.703455
ENSG00000213341	164.966	-0.741876	0.430433	-1.72356	0.0847878	0.703455
ENSG00000198604	1679.42	1.32727	0.769627	1.72456	0.0846063	0.703455
ENSG00000099330	242.727	0.630249	0.365638	1.72369	0.0847631	0.703455
ENSG00000168214	1209.55	1.18704	0.689664	1.72119	0.0852166	0.704342
ENSG00000181885	951.353	0.381625	0.221634	1.72187	0.0850923	0.704342
ENSG00000125775	1438.73	-0.362741	0.210711	-1.72151	0.0851588	0.704342
ENSG00000167748	171.498	0.768108	0.446195	1.72146	0.0851666	0.704342
ENSG00000157540	260.755	-0.63013	0.365811	-1.72255	0.0849692	0.704342
ENSG00000171603	5930.77	-0.267469	0.155623	-1.7187	0.0856695	0.704452
ENSG00000163209	3208.09	0.297403	0.173091	1.71819	0.0857622	0.704452
ENSG00000117475	508.138	-0.467364	0.27172	-1.72002	0.0854287	0.704452
ENSG00000174428	184.184	0.734624	0.427316	1.71916	0.0855856	0.704452
ENSG00000174684	111.272	-0.938236	0.545382	-1.72033	0.0853728	0.704452
ENSG00000103507	1401.38	0.333112	0.193943	1.71757	0.0858743	0.704452
ENSG00000100979	900.934	-0.406414	0.236517	-1.71833	0.0857367	0.704452
ENSG00000032444	3100.45	0.29788	0.173412	1.71776	0.0858404	0.704452
ENSG00000161888	308.732	0.606549	0.352785	1.71931	0.0855573	0.704452
ENSG00000160469	137.878	2.72057	1.58321	1.71839	0.0857253	0.704452
ENSG00000130725	3195.63	0.295883	0.172323	1.71703	0.0859738	0.70474
ENSG00000118508	793.579	0.403592	0.235145	1.71635	0.0860974	0.705225
ENSG00000116260	7880.68	-0.293635	0.1714	-1.71316	0.0866838	0.708436
ENSG00000148308	1762.69	0.317241	0.185172	1.71322	0.0866725	0.708436
ENSG00000126005	1393.91	-0.339719	0.198264	-1.71347	0.0866267	0.708436
ENSG00000130489	43.9759	1.38768	0.810478	1.71218	0.0868637	0.709376
ENSG00000171488	171.485	-0.722756	0.422395	-1.71109	0.0870645	0.709426
ENSG00000131187	370.012	0.529578	0.309479	1.71119	0.087046	0.709426
ENSG00000153786	758.272	-0.444383	0.259603	-1.71178	0.0869372	0.709426
ENSG00000162981	1414.78	-0.379587	0.221939	-1.71032	0.0872059	0.709521
ENSG00000177731	251.775	-0.673024	0.393494	-1.71038	0.0871961	0.709521
ENSG00000173540	1236.74	0.342448	0.20032	1.70951	0.0873567	0.709717
ENSG00000174547	1438.39	0.33587	0.196474	1.70949	0.0873597	0.709717
ENSG00000166949	664.066	-0.417739	0.244482	-1.70867	0.0875124	0.709902
ENSG00000161996	138.207	-0.787133	0.460665	-1.70869	0.0875086	0.709902
ENSG00000143622	305.039	-0.563033	0.329803	-1.70718	0.0877884	0.710125
ENSG00000123933	2015.07	0.305448	0.178879	1.70757	0.0877162	0.710125
ENSG00000163110	1369.04	0.339575	0.19895	1.70683	0.0878529	0.710125
ENSG00000135269	1055.08	-0.369815	0.21656	-1.70768	0.0876956	0.710125
ENSG00000173020	1894.33	-0.334554	0.196016	-1.70677	0.0878645	0.710125
ENSG00000137834	48.6888	-1.28182	0.75136	-1.706	0.0880076	0.710756
ENSG00000123975	1020.95	0.380372	0.223104	1.70491	0.088212	0.711881
ENSG00000124688	253.931	-0.628772	0.368924	-1.70434	0.0883177	0.712208
ENSG00000135940	3259.56	0.283353	0.166303	1.70384	0.0884114	0.712438
ENSG00000058272	489.66	0.533902	0.313461	1.70325	0.0885215	0.7128
ENSG00000117118	1378.12	0.34107	0.200376	1.70215	0.0887268	0.713928
ENSG00000197548	634.008	0.443614	0.260688	1.7017	0.0888108	0.714078
ENSG00000086015	810.041	0.388022	0.228067	1.70135	0.0888766	0.714082
ENSG00000178685	1981.79	0.304991	0.179407	1.69999	0.089132	0.715559
ENSG00000187720	282.269	-0.575535	0.338614	-1.69968	0.0891912	0.715559
ENSG00000148337	2132.3	0.323071	0.190158	1.69896	0.0893267	0.715595
ENSG00000176387	531.648	0.4606	0.271086	1.69909	0.0893027	0.715595
ENSG00000135930	2306.57	0.30064	0.177006	1.69847	0.0894185	0.715806
ENSG00000125633	175.094	-0.719199	0.42405	-1.69602	0.0898815	0.716234
ENSG00000164091	1014.83	-0.37096	0.218595	-1.69702	0.0896926	0.716234
ENSG00000152661	892.972	-0.383762	0.226137	-1.69703	0.0896908	0.716234
ENSG00000196453	748.264	0.406431	0.23955	1.69664	0.0897649	0.716234
ENSG00000197150	1730.97	0.313117	0.184619	1.69602	0.0898829	0.716234
ENSG00000078596	52.3619	-1.29695	0.764826	-1.69575	0.089933	0.716234
ENSG00000137509	363.76	-0.520184	0.30688	-1.69508	0.0900609	0.716234
ENSG00000004478	5745.71	0.261553	0.154119	1.69708	0.0896814	0.716234
ENSG00000153774	571.173	0.43613	0.257292	1.69507	0.0900614	0.716234
ENSG00000151693	312.587	-0.555302	0.328352	-1.69118	0.0908021	0.716704
ENSG00000213523	1587.73	0.32021	0.189331	1.69127	0.0907847	0.716704
ENSG00000133710	10542.6	0.262378	0.155101	1.69165	0.0907118	0.716704
ENSG00000146083	238.69	-0.64314	0.380252	-1.69135	0.0907693	0.716704
ENSG00000198818	584.578	0.43065	0.254926	1.68931	0.0911596	0.716704
ENSG00000089289	943.569	0.391493	0.231077	1.69421	0.0902249	0.716704
ENSG00000276430	153.612	0.809702	0.478272	1.69297	0.0904606	0.716704
ENSG00000133121	89.433	-0.954245	0.564503	-1.69042	0.0909485	0.716704
ENSG00000123179	1278.57	0.407774	0.241128	1.69111	0.0908156	0.716704
ENSG00000140479	344.718	-0.552207	0.326892	-1.68926	0.0911692	0.716704
ENSG00000159111	435.192	-0.480817	0.28446	-1.69028	0.0909738	0.716704
ENSG00000124120	1009.69	-0.358965	0.212088	-1.69253	0.0905454	0.716704
ENSG00000099804	3010.47	0.291147	0.172345	1.68933	0.0911566	0.716704
ENSG00000179115	3017.8	0.282589	0.167098	1.69116	0.0908069	0.716704
ENSG00000104872	1289.09	0.368389	0.217595	1.693	0.0904557	0.716704
ENSG00000063241	1165.09	0.345564	0.204556	1.68934	0.0911549	0.716704
ENSG00000073792	2174.56	0.329278	0.194984	1.68874	0.0912687	0.716971
ENSG00000011304	3917.21	-0.281294	0.166703	-1.6874	0.0915273	0.718486
ENSG00000121390	489.72	-0.466575	0.27666	-1.68646	0.0917081	0.718874
ENSG00000187244	798.749	-0.401886	0.238289	-1.68655	0.0916907	0.718874
ENSG00000188690	1513.78	0.323217	0.191696	1.68609	0.0917781	0.718907
ENSG00000084623	8293	0.249522	0.148351	1.68197	0.092574	0.719351
ENSG00000117461	96.5031	0.924152	0.549511	1.68177	0.0926132	0.719351
ENSG00000163468	11201.3	0.245399	0.145696	1.68432	0.0921199	0.719351
ENSG00000158710	20875.3	-0.273724	0.162428	-1.6852	0.0919495	0.719351
ENSG00000125089	1231.43	-0.347359	0.206556	-1.68167	0.0926322	0.719351
ENSG00000177854	109.004	0.862282	0.51211	1.68378	0.0922235	0.719351
ENSG00000172172	839.412	0.388116	0.230628	1.68287	0.092401	0.719351
ENSG00000230453	518.066	1.87676	1.11571	1.68211	0.0925469	0.719351
ENSG00000130956	358.378	0.524072	0.311076	1.68471	0.0920444	0.719351
ENSG00000158483	99.91	0.971119	0.577043	1.68292	0.0923897	0.719351
ENSG00000099282	131.033	0.823312	0.488968	1.68377	0.0922253	0.719351
ENSG00000184009	76036.9	-0.254837	0.151565	-1.68138	0.0926901	0.719351
ENSG00000079432	570.761	-0.462447	0.27493	-1.68205	0.0925586	0.719351
ENSG00000163050	89.3875	0.940286	0.559566	1.68038	0.0928826	0.71989
ENSG00000163655	1234.27	0.338016	0.201556	1.67703	0.0935361	0.71989
ENSG00000172667	350.224	0.545565	0.325075	1.67827	0.0932941	0.71989
ENSG00000179046	154.243	0.871132	0.519886	1.67562	0.0938128	0.71989
ENSG00000037474	1231.87	-0.341973	0.203677	-1.679	0.0931521	0.71989
ENSG00000268592	113.774	-0.88971	0.530042	-1.67856	0.0932369	0.71989
ENSG00000126522	846.345	0.376833	0.224853	1.67591	0.0937561	0.71989
ENSG00000173715	415.83	0.492646	0.293933	1.67605	0.0937288	0.71989
ENSG00000188997	156.265	-0.736839	0.439176	-1.67778	0.0933908	0.71989
ENSG00000138326	17317	0.253859	0.151424	1.67648	0.0936444	0.71989
ENSG00000103043	1020.97	0.358285	0.213598	1.67738	0.0934674	0.71989
ENSG00000105556	425.601	-0.536612	0.320098	-1.6764	0.09366	0.71989
ENSG00000171105	57.7519	1.17019	0.697941	1.67663	0.0936153	0.71989
ENSG00000130816	844.642	-0.400792	0.238751	-1.6787	0.0932105	0.71989
ENSG00000105258	351.755	0.515648	0.30708	1.6792	0.0931138	0.71989
ENSG00000104884	653.256	0.410358	0.244515	1.67825	0.0932978	0.71989
ENSG00000143641	2103.27	-0.311218	0.185797	-1.67504	0.0939258	0.720008
ENSG00000142002	2204.44	0.357144	0.213237	1.67487	0.0939599	0.720008
ENSG00000198399	293.111	-0.591124	0.353063	-1.67427	0.094077	0.7204
ENSG00000102125	519.817	0.484957	0.289772	1.67358	0.0942129	0.720937
ENSG00000160688	848.266	0.390179	0.233229	1.67294	0.0943385	0.721393
ENSG00000125037	1369.29	0.362436	0.216717	1.67239	0.0944467	0.721715
ENSG00000131584	1265.21	0.33895	0.203274	1.66745	0.095425	0.721948
ENSG00000116478	2110.8	-0.300793	0.179989	-1.67117	0.0946876	0.721948
ENSG00000198369	204.248	-0.659682	0.395281	-1.66889	0.0951386	0.721948
ENSG00000124380	273.537	0.569154	0.341457	1.66684	0.0955468	0.721948
ENSG00000177311	270.34	-0.582754	0.349741	-1.66624	0.0956649	0.721948
ENSG00000092820	19325.4	-0.240774	0.144491	-1.66636	0.0956425	0.721948
ENSG00000232818	47.9694	1.3213	0.793019	1.66617	0.0956802	0.721948
ENSG00000151150	150.307	-0.745269	0.447126	-1.6668	0.0955544	0.721948
ENSG00000060237	720.852	-0.394623	0.236273	-1.67019	0.094881	0.721948
ENSG00000182512	1393.62	0.335277	0.201258	1.66591	0.0957316	0.721948
ENSG00000135720	546.814	-0.434276	0.259976	-1.67045	0.0948304	0.721948
ENSG00000159713	84.4335	-1.09343	0.655483	-1.66813	0.0952895	0.721948
ENSG00000141098	1204.46	-0.345898	0.207225	-1.66919	0.0950799	0.721948
ENSG00000186187	559.852	0.439165	0.26297	1.67002	0.094916	0.721948
ENSG00000136444	245.891	0.596981	0.357337	1.67064	0.0947926	0.721948
ENSG00000166619	1167.29	-0.355159	0.212878	-1.66837	0.0952426	0.721948
ENSG00000101109	281.546	-0.569714	0.341769	-1.66696	0.0955234	0.721948
ENSG00000099785	1035.38	0.350719	0.210408	1.66685	0.0955436	0.721948
ENSG00000142534	25913.6	0.236366	0.141672	1.66841	0.095235	0.721948
ENSG00000176485	212.914	0.628195	0.377185	1.66548	0.0958167	0.722092
ENSG00000184887	1355.05	0.325599	0.195598	1.66463	0.0959859	0.722869
ENSG00000107581	4575.56	-0.261148	0.157043	-1.6629	0.0963319	0.722888
ENSG00000100664	2063.4	-0.309867	0.186357	-1.66276	0.0963602	0.722888
ENSG00000137801	25339.4	-0.252742	0.151991	-1.66287	0.0963379	0.722888
ENSG00000140548	488.684	-0.451129	0.271118	-1.66396	0.0961208	0.722888
ENSG00000102974	360.61	-0.50941	0.306088	-1.66426	0.0960599	0.722888
ENSG00000105357	2985.8	0.319549	0.192194	1.66264	0.0963851	0.722888
ENSG00000131653	1993.07	0.302666	0.182079	1.66227	0.0964579	0.722938
ENSG00000109089	1240.02	-0.333242	0.200545	-1.66169	0.0965757	0.722982
ENSG00000141401	2360.1	0.29672	0.178576	1.66159	0.0965959	0.722982
ENSG00000142937	27957	0.234729	0.14134	1.66073	0.0967672	0.723768
ENSG00000132881	147.746	0.743523	0.448235	1.65878	0.09716	0.724879
ENSG00000159527	293.607	-0.563738	0.339822	-1.65892	0.0971318	0.724879
ENSG00000155729	183.027	-0.671279	0.40516	-1.65683	0.0975546	0.724879
ENSG00000021826	84.5188	-1.01721	0.613864	-1.65706	0.0975069	0.724879
ENSG00000233016	395.353	-0.581246	0.350782	-1.657	0.0975195	0.724879
ENSG00000109881	858.924	1.4544	0.877775	1.65691	0.0975375	0.724879
ENSG00000087884	111.826	0.837885	0.505487	1.65758	0.0974026	0.724879
ENSG00000134291	1047.19	0.348434	0.210317	1.65671	0.0975786	0.724879
ENSG00000137815	2030.28	1.22758	0.73978	1.65939	0.0970377	0.724879
ENSG00000002834	3154.56	-0.278885	0.168299	-1.65708	0.0975032	0.724879
ENSG00000074964	398.557	-0.580119	0.351403	-1.65086	0.0987664	0.72522
ENSG00000084636	1107.7	-0.364913	0.220998	-1.6512	0.0986974	0.72522
ENSG00000160055	189.449	0.655374	0.397744	1.64773	0.0994081	0.72522
ENSG00000137942	131.69	-0.780245	0.473863	-1.64656	0.0996484	0.72522
ENSG00000116539	134.192	-0.774816	0.470144	-1.64804	0.0993442	0.72522
ENSG00000157992	249.695	0.579744	0.352244	1.64586	0.0997924	0.72522
ENSG00000119878	333.199	0.521199	0.316592	1.64628	0.0997063	0.72522
ENSG00000115561	876.758	-0.381453	0.231206	-1.64984	0.098976	0.72522
ENSG00000163466	15853	0.262493	0.15871	1.65392	0.0981441	0.72522
ENSG00000144591	1175.74	0.351309	0.213203	1.64777	0.0994005	0.72522
ENSG00000175182	286.443	-0.584414	0.353978	-1.65099	0.0987404	0.72522
ENSG00000047315	547.347	-0.437632	0.265059	-1.65107	0.0987234	0.72522
ENSG00000242802	775.863	-0.458592	0.277652	-1.65168	0.0986005	0.72522
ENSG00000205763	100.284	0.933468	0.565506	1.65068	0.0988045	0.72522
ENSG00000148335	954.898	0.357083	0.215811	1.65461	0.0980037	0.72522
ENSG00000148925	632.95	-0.405968	0.246704	-1.64557	0.0998521	0.72522
ENSG00000149131	203.956	-0.799681	0.484505	-1.65051	0.0988381	0.72522
ENSG00000162298	313.23	-0.54519	0.330653	-1.64883	0.0991832	0.72522
ENSG00000110400	5338.1	-0.263592	0.160014	-1.6473	0.0994954	0.72522
ENSG00000178372	3372.88	0.268986	0.163378	1.6464	0.0996815	0.72522
ENSG00000283000	37.4352	-1.47332	0.894048	-1.64793	0.0993678	0.72522
ENSG00000107679	538.906	-0.450781	0.273867	-1.64599	0.0997666	0.72522
ENSG00000111361	999.455	0.361584	0.219643	1.64623	0.0997157	0.72522
ENSG00000069974	202.949	0.636686	0.386357	1.64792	0.0993687	0.72522
ENSG00000103227	454.037	0.467379	0.282956	1.65177	0.0985809	0.72522
ENSG00000188803	50.4929	-1.21982	0.739076	-1.65047	0.098847	0.72522
ENSG00000141027	1484.75	1.39811	0.848835	1.6471	0.099538	0.72522
ENSG00000182963	240.815	-0.609095	0.368986	-1.65073	0.0987946	0.72522
ENSG00000169696	730.762	0.428326	0.258953	1.65407	0.098114	0.72522
ENSG00000125826	1861.56	0.300594	0.181702	1.65433	0.0980612	0.72522
ENSG00000101161	3621.78	0.291075	0.176383	1.65024	0.0988934	0.72522
ENSG00000105429	564.089	-0.436456	0.265252	-1.64544	0.0998794	0.72522
ENSG00000100360	412.888	0.536223	0.325257	1.64861	0.0992269	0.72522
ENSG00000186654	392.311	0.497922	0.300749	1.65561	0.0978017	0.72522
ENSG00000185436	228.792	-0.604055	0.367211	-1.64498	0.0999737	0.725423
ENSG00000087365	4953.65	0.271493	0.165081	1.64461	0.100051	0.725502
ENSG00000144867	1076.67	0.342841	0.208856	1.64152	0.10069	0.725965
ENSG00000127418	221.234	-0.644777	0.392343	-1.6434	0.100299	0.725965
ENSG00000071205	458.657	0.452789	0.276078	1.64008	0.100989	0.725965
ENSG00000113282	517.533	-0.450528	0.274645	-1.6404	0.100922	0.725965
ENSG00000071462	2062.7	0.309616	0.188497	1.64255	0.100475	0.725965
ENSG00000196937	1042.69	-0.368771	0.224652	-1.64152	0.10069	0.725965
ENSG00000273820	66.5193	1.07772	0.657224	1.63981	0.101044	0.725965
ENSG00000139746	701.636	1.21108	0.737285	1.64262	0.100462	0.725965
ENSG00000185418	233.267	-0.600918	0.366291	-1.64055	0.100891	0.725965
ENSG00000180096	35.4155	1.42938	0.869817	1.64331	0.100319	0.725965
ENSG00000197879	6575.97	0.262184	0.159829	1.64041	0.100921	0.725965
ENSG00000108298	20520.4	0.235611	0.143465	1.6423	0.100529	0.725965
ENSG00000167862	880.373	0.3778	0.23038	1.6399	0.101026	0.725965
ENSG00000198899	6617.76	-0.251052	0.152971	-1.64117	0.100762	0.725965
ENSG00000133687	282.567	-0.57167	0.348712	-1.63938	0.101135	0.726139
ENSG00000214309	75.5766	0.999821	0.610051	1.63891	0.101231	0.726306
ENSG00000123562	3683.09	-0.268639	0.164005	-1.63799	0.101424	0.726306
ENSG00000165275	58.2885	-1.12836	0.688857	-1.63802	0.101417	0.726306
ENSG00000198171	2330.39	0.290224	0.177153	1.63827	0.101366	0.726306
ENSG00000085552	690.054	-0.461828	0.28202	-1.63757	0.101511	0.726455
ENSG00000140006	87.7327	-1.03869	0.634419	-1.63723	0.101582	0.726489
ENSG00000052749	1729.53	0.320201	0.195618	1.63687	0.101659	0.72656
ENSG00000169231	563.379	0.428236	0.262181	1.63336	0.102393	0.727058
ENSG00000188846	19378.1	0.232652	0.142387	1.63394	0.102272	0.727058
ENSG00000204642	178.396	0.666661	0.407802	1.63477	0.102098	0.727058
ENSG00000196313	152.985	-0.72827	0.445643	-1.6342	0.102217	0.727058
ENSG00000185825	7948.42	0.243118	0.148825	1.63359	0.102346	0.727058
ENSG00000136770	976.161	0.408307	0.249842	1.63427	0.102203	0.727058
ENSG00000230291	114.944	-0.865751	0.529275	-1.63573	0.101896	0.727058
ENSG00000072042	3493.26	1.33954	0.819756	1.63407	0.102245	0.727058
ENSG00000035664	97.985	0.885545	0.541314	1.63592	0.101857	0.727058
ENSG00000108559	635.44	0.432828	0.26481	1.63448	0.102158	0.727058
ENSG00000153391	425.726	0.464299	0.284377	1.63269	0.102535	0.727593
ENSG00000101361	3129.31	0.269515	0.165116	1.63228	0.102621	0.727732
ENSG00000138069	3073.16	-0.270536	0.166045	-1.62929	0.103251	0.728003
ENSG00000063978	800.26	-0.375518	0.230553	-1.62877	0.103362	0.728003
ENSG00000010017	356.785	-0.499719	0.306965	-1.62793	0.103539	0.728003
ENSG00000218426	546.468	0.544562	0.334674	1.62714	0.103707	0.728003
ENSG00000002586	3602.06	-0.318982	0.195636	-1.63049	0.102998	0.728003
ENSG00000179632	2469.59	0.281847	0.173123	1.62801	0.103522	0.728003
ENSG00000166337	640.573	0.469543	0.288695	1.62643	0.103858	0.728003
ENSG00000149179	559.016	0.421753	0.259226	1.62697	0.103744	0.728003
ENSG00000172932	577.374	-0.415681	0.254759	-1.63166	0.10275	0.728003
ENSG00000172375	94.6748	-0.921182	0.566303	-1.62666	0.10381	0.728003
ENSG00000136738	197.916	-0.636957	0.390967	-1.62918	0.103274	0.728003
ENSG00000122971	514.532	0.448776	0.275722	1.62764	0.103602	0.728003
ENSG00000087302	1988.2	0.297255	0.182365	1.63	0.103102	0.728003
ENSG00000166145	4968.47	-0.294245	0.180468	-1.63046	0.103004	0.728003
ENSG00000091164	1393.23	0.324288	0.199182	1.6281	0.103505	0.728003
ENSG00000183617	1295.32	0.325178	0.199702	1.62831	0.103459	0.728003
ENSG00000105248	998.27	0.378356	0.232349	1.62839	0.103441	0.728003
ENSG00000188130	353.369	0.498146	0.305372	1.63128	0.102832	0.728003
ENSG00000175216	679.766	-0.390802	0.240422	-1.62549	0.104059	0.728948
ENSG00000168067	449.684	0.47726	0.293949	1.62362	0.104457	0.730545
ENSG00000133103	138.562	-0.802405	0.494165	-1.62376	0.104427	0.730545
ENSG00000103249	741.433	0.394001	0.24269	1.62348	0.104488	0.730545
ENSG00000023909	151.849	-0.71696	0.442161	-1.62149	0.104912	0.730692
ENSG00000143476	47.7279	-1.24175	0.766175	-1.62071	0.10508	0.730692
ENSG00000239305	184.53	0.652258	0.402355	1.6211	0.104996	0.730692
ENSG00000240184	148.967	-0.729259	0.449722	-1.62158	0.104894	0.730692
ENSG00000130821	1430	0.327375	0.201761	1.62259	0.104678	0.730692
ENSG00000198853	186.674	-0.652273	0.402496	-1.62057	0.10511	0.730692
ENSG00000204175	125.01	0.778411	0.479845	1.62221	0.104758	0.730692
ENSG00000099284	781.512	0.371538	0.229112	1.62164	0.10488	0.730692
ENSG00000178464	937.005	0.366957	0.226224	1.62209	0.104783	0.730692
ENSG00000171853	580.383	0.414311	0.256466	1.61546	0.106211	0.730725
ENSG00000164051	367.375	-0.500627	0.309292	-1.61862	0.105528	0.730725
ENSG00000163681	545.488	-0.419502	0.259803	-1.61469	0.106377	0.730725
ENSG00000173706	234.597	-0.59398	0.367641	-1.61565	0.10617	0.730725
ENSG00000084093	154.954	-0.716142	0.443395	-1.61513	0.106282	0.730725
ENSG00000085224	262.421	0.57197	0.354309	1.61433	0.106456	0.730725
ENSG00000104660	554.217	0.458924	0.283525	1.61864	0.105525	0.730725
ENSG00000235173	567.743	0.413283	0.255753	1.61594	0.106107	0.730725
ENSG00000122694	463.105	0.484057	0.299399	1.61676	0.10593	0.730725
ENSG00000148411	308.556	-0.547708	0.339064	-1.61536	0.106234	0.730725
ENSG00000149187	1150.77	0.420361	0.260253	1.6152	0.106268	0.730725
ENSG00000162222	189.944	0.640163	0.396472	1.61465	0.106387	0.730725
ENSG00000263465	755.479	0.431868	0.267584	1.61395	0.106538	0.730725
ENSG00000109917	1704.55	0.299958	0.185139	1.62017	0.105195	0.730725
ENSG00000238266	2116.74	-0.285739	0.176948	-1.61482	0.106349	0.730725
ENSG00000139517	245.758	0.597605	0.370323	1.61374	0.106584	0.730725
ENSG00000174405	114.881	-0.812311	0.501737	-1.619	0.105448	0.730725
ENSG00000197774	260.76	-0.575367	0.356312	-1.61478	0.106358	0.730725
ENSG00000108256	623.732	-0.399619	0.247425	-1.61511	0.106286	0.730725
ENSG00000126464	278.778	-0.552901	0.341874	-1.61727	0.10582	0.730725
ENSG00000100350	70.7386	-1.02859	0.636771	-1.61532	0.106241	0.730725
ENSG00000157557	1153.61	0.334916	0.207541	1.61374	0.106585	0.730725
ENSG00000156990	1059.61	0.337315	0.209103	1.61315	0.106712	0.730781
ENSG00000141458	399.925	-0.470942	0.291952	-1.61308	0.106727	0.730781
ENSG00000170677	472.948	-0.460458	0.285517	-1.61272	0.106806	0.730868
ENSG00000081913	124.493	-0.785434	0.487133	-1.61236	0.106884	0.73094
ENSG00000136930	6420.37	0.244222	0.15151	1.61191	0.106981	0.731145
ENSG00000168090	3918.1	0.264222	0.163996	1.61114	0.107148	0.731645
ENSG00000285533	53.1284	1.18822	0.737582	1.61096	0.107187	0.731645
ENSG00000122140	1284.28	0.339303	0.210695	1.6104	0.10731	0.732024
ENSG00000159140	2380.69	0.99351	0.617223	1.60964	0.107475	0.732696
ENSG00000115457	11723.4	-0.287622	0.178744	-1.60913	0.107589	0.73287
ENSG00000169976	3045.32	0.267037	0.165973	1.60891	0.107635	0.73287
ENSG00000136059	1531.63	0.310526	0.193047	1.60855	0.107715	0.732956
ENSG00000116670	785.902	0.372089	0.231821	1.60507	0.108478	0.733241
ENSG00000127463	1119.94	-0.33917	0.211099	-1.60669	0.108123	0.733241
ENSG00000076356	820.12	0.367496	0.228971	1.60499	0.108496	0.733241
ENSG00000132305	1513.78	0.32586	0.203297	1.60287	0.108962	0.733241
ENSG00000152082	1522.7	0.307946	0.192194	1.60226	0.109097	0.733241
ENSG00000063660	6603.6	-0.255939	0.159437	-1.60527	0.108435	0.733241
ENSG00000163755	49.7677	-1.23826	0.77151	-1.60498	0.108498	0.733241
ENSG00000090530	2909.58	-0.271341	0.168805	-1.60743	0.107961	0.733241
ENSG00000070814	3125	0.908375	0.565937	1.60508	0.108476	0.733241
ENSG00000001084	562.8	-0.411865	0.256809	-1.60378	0.108763	0.733241
ENSG00000253729	972.021	-0.359206	0.223976	-1.60377	0.108765	0.733241
ENSG00000213694	181.303	0.691267	0.431461	1.60215	0.109121	0.733241
ENSG00000166471	369.557	-0.483516	0.301225	-1.60517	0.108457	0.733241
ENSG00000036672	57.6952	-1.31431	0.819282	-1.60422	0.108665	0.733241
ENSG00000064102	512.366	0.454291	0.283463	1.60264	0.109013	0.733241
ENSG00000139266	361.78	0.521845	0.325214	1.60462	0.108577	0.733241
ENSG00000184990	952.238	0.350078	0.218366	1.60317	0.108897	0.733241
ENSG00000076944	1868.33	0.301797	0.187847	1.60661	0.10814	0.733241
ENSG00000127511	944.801	-0.366629	0.228863	-1.60196	0.109165	0.733241
ENSG00000064490	1838.76	0.304214	0.189523	1.60516	0.10846	0.733241
ENSG00000198862	138.451	-0.746675	0.465335	-1.6046	0.108583	0.733241
ENSG00000160050	173.868	0.661726	0.413472	1.60041	0.109507	0.734639
ENSG00000113300	332.839	-0.506165	0.316266	-1.60044	0.1095	0.734639
ENSG00000053371	1424.21	0.310085	0.194016	1.59824	0.109989	0.735165
ENSG00000163874	204.959	-0.618205	0.386622	-1.59899	0.109823	0.735165
ENSG00000117519	660.247	-0.388091	0.242778	-1.59854	0.109923	0.735165
ENSG00000134250	484.079	-0.442455	0.276752	-1.59874	0.109878	0.735165
ENSG00000133101	65.0571	-1.06119	0.66358	-1.59919	0.109778	0.735165
ENSG00000105755	2944.16	0.275596	0.172347	1.59907	0.109804	0.735165
ENSG00000160075	4391.39	0.254165	0.159164	1.59688	0.110293	0.735848
ENSG00000233369	83.171	0.950644	0.595274	1.59699	0.110269	0.735848
ENSG00000078237	199.064	0.623494	0.390364	1.59721	0.110218	0.735848
ENSG00000217716	184.653	-0.799324	0.501457	-1.594	0.110935	0.736192
ENSG00000119421	1505.99	0.333043	0.20875	1.59542	0.110619	0.736192
ENSG00000239470	56.25	-1.181	0.740321	-1.59525	0.110657	0.736192
ENSG00000150779	1783.37	0.292563	0.183428	1.59498	0.110717	0.736192
ENSG00000119986	2668.28	0.270744	0.169854	1.59398	0.110939	0.736192
ENSG00000126777	2674.12	0.310379	0.194685	1.59426	0.110878	0.736192
ENSG00000196544	319.076	0.509012	0.318927	1.59601	0.110486	0.736192
ENSG00000099625	192.842	-0.649695	0.407604	-1.59393	0.110951	0.736192
ENSG00000100401	10737.4	0.234387	0.146974	1.59475	0.110768	0.736192
ENSG00000151612	54.5115	1.13294	0.710952	1.59356	0.111036	0.736309
ENSG00000205542	24987	0.224837	0.141161	1.59278	0.111211	0.736577
ENSG00000198720	310.233	0.512988	0.322066	1.5928	0.111204	0.736577
ENSG00000204634	177.06	-0.655799	0.411905	-1.59211	0.11136	0.737117
ENSG00000196581	834.42	-0.384123	0.241939	-1.58768	0.112358	0.737264
ENSG00000169641	901.884	-0.351445	0.221124	-1.58935	0.11198	0.737264
ENSG00000233328	463.252	-0.49046	0.3088	-1.58828	0.112223	0.737264
ENSG00000213626	159.208	-0.682415	0.430116	-1.58658	0.112607	0.737264
ENSG00000162928	319.314	-0.511205	0.322285	-1.58619	0.112696	0.737264
ENSG00000138382	950.642	0.376021	0.236805	1.58789	0.11231	0.737264
ENSG00000057019	1734.91	-0.29359	0.184731	-1.58929	0.111996	0.737264
ENSG00000087274	2547.9	-0.274589	0.172808	-1.58899	0.112064	0.737264
ENSG00000048140	2681.88	0.268737	0.169325	1.58711	0.112487	0.737264
ENSG00000145912	3076.88	0.263115	0.165634	1.58854	0.112165	0.737264
ENSG00000135535	1391.1	-0.313451	0.197499	-1.5871	0.112489	0.737264
ENSG00000147475	315.298	-0.533105	0.335579	-1.58861	0.112148	0.737264
ENSG00000149091	2434.64	0.279963	0.176137	1.58946	0.111956	0.737264
ENSG00000166535	21422.4	-0.692821	0.436655	-1.58665	0.112591	0.737264
ENSG00000184575	578.96	-0.403444	0.254008	-1.58831	0.112217	0.737264
ENSG00000139505	237.005	-0.714298	0.449938	-1.58755	0.112388	0.737264
ENSG00000068120	2061.36	0.282987	0.177794	1.59166	0.111461	0.737264
ENSG00000108375	175.007	-0.668929	0.421447	-1.58722	0.112463	0.737264
ENSG00000010361	230.832	0.655055	0.413009	1.58605	0.112727	0.737264
ENSG00000198763	3325.37	-0.262071	0.165236	-1.58604	0.11273	0.737264
ENSG00000159399	520.837	-0.423199	0.266976	-1.58516	0.112931	0.73736
ENSG00000248275	90.0209	0.916085	0.577951	1.58506	0.112953	0.73736
ENSG00000050344	64.2287	1.05658	0.666848	1.58444	0.113095	0.73736
ENSG00000173852	158.794	0.679805	0.429277	1.5836	0.113284	0.73736
ENSG00000196976	898.491	0.360629	0.227592	1.58454	0.11307	0.73736
ENSG00000165891	48.6038	-1.20618	0.760963	-1.58507	0.11295	0.73736
ENSG00000198736	731.788	0.377229	0.238193	1.58371	0.113259	0.73736
ENSG00000105011	260.896	-0.549146	0.346718	-1.58384	0.11323	0.73736
ENSG00000164078	466.625	-0.452162	0.285723	-1.58252	0.113531	0.738088
ENSG00000140740	147.909	-0.704061	0.444824	-1.58279	0.11347	0.738088
ENSG00000115641	1001.11	-0.336283	0.212616	-1.58164	0.113731	0.738388
ENSG00000103111	628.287	0.398917	0.252251	1.58143	0.11378	0.738388
ENSG00000131759	279.613	-0.533353	0.33718	-1.5818	0.113694	0.738388
ENSG00000156642	990.872	-0.340346	0.215306	-1.58076	0.113934	0.738948
ENSG00000148334	2401.83	0.27291	0.17268	1.58044	0.114006	0.738978
ENSG00000165572	96.2153	0.870507	0.551213	1.57925	0.114278	0.740299
ENSG00000125457	475.782	0.433614	0.274627	1.57892	0.114355	0.740361
ENSG00000125967	190.974	0.635941	0.402885	1.57846	0.114459	0.740596
ENSG00000236287	188.926	0.626771	0.397278	1.57766	0.114643	0.740914
ENSG00000104983	429.949	0.454001	0.287768	1.57766	0.114644	0.740914
ENSG00000117724	226.421	-0.601877	0.381745	-1.57665	0.114876	0.741979
ENSG00000213337	113.296	0.848607	0.538758	1.57512	0.11523	0.74207
ENSG00000026297	272.359	0.545636	0.346298	1.57563	0.115112	0.74207
ENSG00000146918	258.923	-0.569685	0.361413	-1.57627	0.114963	0.74207
ENSG00000129455	2496.42	0.270255	0.171576	1.57513	0.115225	0.74207
ENSG00000239893	105.269	-0.834439	0.529665	-1.57541	0.115162	0.74207
ENSG00000134644	372.971	-0.477221	0.303203	-1.57393	0.115504	0.742132
ENSG00000240682	312.915	0.523616	0.332676	1.57395	0.115498	0.742132
ENSG00000156603	553.507	0.460741	0.292753	1.57382	0.115528	0.742132
ENSG00000176953	770.387	0.390076	0.247887	1.57361	0.115579	0.742132
ENSG00000105323	1861.26	-0.286847	0.182216	-1.57422	0.115438	0.742132
ENSG00000142208	1623.88	-0.299651	0.190539	-1.57265	0.115799	0.743112
ENSG00000162496	695.342	0.380652	0.242189	1.57171	0.116017	0.744073
ENSG00000265354	1835.66	0.294917	0.187747	1.57082	0.116225	0.744968
ENSG00000157916	2821.32	0.264103	0.168298	1.56926	0.116588	0.746605
ENSG00000117472	4706.68	-0.287851	0.183707	-1.56691	0.117137	0.746605
ENSG00000058668	1317	-0.310229	0.197804	-1.56837	0.116795	0.746605
ENSG00000135953	193.199	-0.63364	0.404798	-1.56532	0.117507	0.746605
ENSG00000159840	191.226	-0.623097	0.397895	-1.56598	0.117352	0.746605
ENSG00000130054	111.188	-0.795399	0.507842	-1.56624	0.117294	0.746605
ENSG00000168495	750.122	0.365679	0.233086	1.56886	0.116681	0.746605
ENSG00000173530	67.1456	-1.0406	0.66461	-1.56574	0.11741	0.746605
ENSG00000168575	3537.81	-0.280157	0.178926	-1.56577	0.117402	0.746605
ENSG00000034677	140.312	-0.736808	0.470428	-1.56625	0.11729	0.746605
ENSG00000148358	1171.35	-0.328542	0.20982	-1.56583	0.117389	0.746605
ENSG00000107833	1713.91	0.300449	0.192082	1.56417	0.117777	0.746605
ENSG00000028203	622.462	-0.435354	0.278293	-1.56438	0.117729	0.746605
ENSG00000109113	1492.49	0.300128	0.191544	1.56689	0.117141	0.746605
ENSG00000101745	235.498	0.667729	0.426621	1.56516	0.117546	0.746605
ENSG00000130511	926.651	0.340358	0.217342	1.566	0.117348	0.746605
ENSG00000099337	11087.1	1.20081	0.767559	1.56446	0.11771	0.746605
ENSG00000105202	174.086	0.644166	0.411794	1.56429	0.117749	0.746605
ENSG00000100280	4987.46	0.258727	0.165306	1.56514	0.11755	0.746605
ENSG00000132109	1132.13	0.327091	0.209214	1.56343	0.117951	0.746841
ENSG00000180530	203.233	-0.616805	0.39448	-1.56359	0.117914	0.746841
ENSG00000047932	218.216	-0.594039	0.380189	-1.56248	0.118174	0.747566
ENSG00000104723	612.117	-0.494092	0.316296	-1.56212	0.11826	0.747566
ENSG00000155256	401.289	-0.454947	0.291245	-1.56207	0.118271	0.747566
ENSG00000232445	133.537	0.7408	0.474683	1.56062	0.118614	0.749301
ENSG00000093000	868.115	-0.360107	0.230844	-1.55996	0.118769	0.749852
ENSG00000168827	346.123	-0.49183	0.315482	-1.55898	0.119001	0.750879
ENSG00000158828	1236.51	0.341725	0.219438	1.55727	0.119406	0.751503
ENSG00000121957	309.698	-0.525264	0.33757	-1.55602	0.119704	0.751503
ENSG00000055044	1505.86	0.31913	0.204876	1.55768	0.11931	0.751503
ENSG00000196083	180.784	-0.648307	0.416448	-1.55675	0.119529	0.751503
ENSG00000013810	1941.24	0.289302	0.185896	1.55626	0.119647	0.751503
ENSG00000164171	581.466	-0.400419	0.257346	-1.55596	0.119718	0.751503
ENSG00000141232	1757.98	0.298524	0.191851	1.55602	0.119703	0.751503
ENSG00000087995	427.189	0.446216	0.286408	1.55797	0.11924	0.751503
ENSG00000257267	527.791	0.478873	0.307623	1.55669	0.119545	0.751503
ENSG00000126012	1037.14	-0.327743	0.210743	-1.55518	0.119903	0.752232
ENSG00000179750	55.0825	-1.15735	0.744384	-1.55478	0.12	0.752406
ENSG00000133226	681.706	-0.374236	0.240989	-1.55292	0.120443	0.752656
ENSG00000143079	372.621	-0.474292	0.305476	-1.55263	0.120511	0.752656
ENSG00000173545	1408.75	0.300805	0.193769	1.55239	0.120568	0.752656
ENSG00000169228	157.807	0.680794	0.438476	1.55264	0.12051	0.752656
ENSG00000131188	190.585	0.616114	0.397116	1.55147	0.120788	0.752656
ENSG00000111799	267.042	-0.536501	0.345655	-1.55213	0.120632	0.752656
ENSG00000078967	157.646	0.705728	0.454808	1.55171	0.120733	0.752656
ENSG00000165119	6745.75	-0.24724	0.159363	-1.55143	0.120799	0.752656
ENSG00000119333	3047.77	0.267044	0.172062	1.55203	0.120656	0.752656
ENSG00000174915	297.498	0.513134	0.330509	1.55256	0.120529	0.752656
ENSG00000047578	228.465	-0.570467	0.367644	-1.55168	0.120738	0.752656
ENSG00000105700	1080.21	0.322379	0.207832	1.55115	0.120866	0.752656
ENSG00000146950	177.988	0.633493	0.408507	1.55075	0.120961	0.752821
ENSG00000131437	127.022	-0.761476	0.491198	-1.55024	0.121084	0.753157
ENSG00000174276	456.771	0.430623	0.27792	1.54945	0.121274	0.753913
ENSG00000005486	1141.64	0.323842	0.209099	1.54875	0.121441	0.754522
ENSG00000178605	2019.75	0.279461	0.180502	1.54825	0.121563	0.754848
ENSG00000168275	501.273	0.415714	0.268693	1.54717	0.121822	0.75515
ENSG00000089157	45340.7	0.215741	0.139466	1.5469	0.121888	0.75515
ENSG00000133961	468.381	-0.432601	0.279622	-1.5471	0.12184	0.75515
ENSG00000213853	4282.24	0.783616	0.506347	1.54759	0.121722	0.75515
ENSG00000162836	93.0814	-0.855234	0.553406	-1.5454	0.122249	0.755602
ENSG00000126756	623.152	0.39057	0.252716	1.54549	0.122228	0.755602
ENSG00000169499	369.288	-0.46852	0.303216	-1.54517	0.122306	0.755602
ENSG00000184574	192.603	-0.613676	0.396992	-1.54582	0.122149	0.755602
ENSG00000170779	544.733	-0.401807	0.260027	-1.54525	0.122286	0.755602
ENSG00000171858	7953.61	0.23389	0.15147	1.54413	0.122556	0.75672
ENSG00000162434	579.397	-0.400039	0.259701	-1.54039	0.123466	0.757288
ENSG00000151090	46.4032	1.19669	0.775772	1.54258	0.122933	0.757288
ENSG00000285976	42.2852	-1.23944	0.804295	-1.54103	0.12331	0.757288
ENSG00000087077	4156.37	0.251687	0.163324	1.54104	0.123308	0.757288
ENSG00000101935	253.88	0.620923	0.402657	1.54207	0.123058	0.757288
ENSG00000149311	60.352	-1.10344	0.716452	-1.54015	0.123524	0.757288
ENSG00000253626	818.453	0.367132	0.238081	1.54205	0.123063	0.757288
ENSG00000136026	6179.39	0.729693	0.473525	1.54098	0.123322	0.757288
ENSG00000173141	1009.72	0.338908	0.220002	1.54047	0.123445	0.757288
ENSG00000260260	77.1138	-0.964046	0.625844	-1.54039	0.123464	0.757288
ENSG00000131899	309.265	-0.51493	0.334351	-1.54009	0.123539	0.757288
ENSG00000166974	278.466	-0.529766	0.343614	-1.54175	0.123135	0.757288
ENSG00000185658	245.887	-0.549973	0.357114	-1.54005	0.123548	0.757288
ENSG00000230202	1993.09	0.277089	0.180004	1.53935	0.123719	0.757909
ENSG00000145495	456.766	-0.42702	0.277563	-1.53846	0.123936	0.758007
ENSG00000188070	82.1641	-0.900447	0.58536	-1.53828	0.12398	0.758007
ENSG00000170832	332.031	-0.483109	0.314072	-1.53821	0.123997	0.758007
ENSG00000196705	237.67	-0.577459	0.375425	-1.53815	0.124012	0.758007
ENSG00000196683	1722.11	-0.309824	0.201582	-1.53696	0.124303	0.758934
ENSG00000041982	327.916	-0.537375	0.349589	-1.53716	0.124254	0.758934
ENSG00000124789	260.176	-0.567624	0.36965	-1.53557	0.124643	0.75901
ENSG00000091651	226.563	-0.590546	0.384545	-1.5357	0.124611	0.75901
ENSG00000206418	809.551	0.366671	0.238768	1.53568	0.124616	0.75901
ENSG00000099797	5026.35	0.240857	0.156859	1.5355	0.124662	0.75901
ENSG00000154727	134.942	-0.712766	0.463913	-1.53642	0.124435	0.75901
ENSG00000161179	1214.18	0.317584	0.206978	1.53438	0.124935	0.76025
ENSG00000143740	471.237	0.430356	0.280534	1.53406	0.125015	0.760313
ENSG00000142864	9690.6	0.248248	0.162049	1.53194	0.125538	0.762222
ENSG00000164120	80.9158	-0.954559	0.622968	-1.53228	0.125454	0.762222
ENSG00000182831	842.457	-0.351227	0.229266	-1.53196	0.125532	0.762222
ENSG00000138430	2025.84	0.274366	0.179192	1.53113	0.125737	0.76298
ENSG00000151914	1693.6	-0.309745	0.202512	-1.52951	0.126138	0.76298
ENSG00000111676	732.08	-0.35885	0.234446	-1.53063	0.12586	0.76298
ENSG00000186184	1636.17	0.291273	0.190443	1.52946	0.126152	0.76298
ENSG00000166839	59.6986	1.09083	0.712933	1.53006	0.126002	0.76298
ENSG00000118900	599.469	-0.391046	0.255575	-1.53006	0.126002	0.76298
ENSG00000104886	1289.51	0.307972	0.201313	1.52982	0.126062	0.76298
ENSG00000132405	246.879	-0.613812	0.402232	-1.52601	0.127006	0.763291
ENSG00000164904	1254.24	-0.347326	0.227322	-1.5279	0.126537	0.763291
ENSG00000155506	1897.33	-0.27722	0.181661	-1.52603	0.127001	0.763291
ENSG00000269335	159.562	-0.693972	0.453884	-1.52896	0.126274	0.763291
ENSG00000104332	1248.32	-0.311808	0.204089	-1.52781	0.126561	0.763291
ENSG00000166889	192.296	-0.644417	0.422326	-1.52588	0.127041	0.763291
ENSG00000138629	1048.49	0.320601	0.210047	1.52633	0.126929	0.763291
ENSG00000134419	2751.11	0.257969	0.16878	1.52843	0.126406	0.763291
ENSG00000099381	325.859	-0.492811	0.322477	-1.52821	0.126461	0.763291
ENSG00000141367	2639.66	-0.262538	0.171909	-1.52719	0.126714	0.763291
ENSG00000149600	586.721	0.385787	0.252667	1.52686	0.126796	0.763291
ENSG00000130522	3021.02	0.271572	0.177949	1.52613	0.126978	0.763291
ENSG00000273802	109.373	0.81094	0.531724	1.52511	0.127231	0.76367
ENSG00000119383	5599.21	0.240965	0.158003	1.52506	0.127243	0.76367
ENSG00000065534	173.274	-0.632783	0.415081	-1.52448	0.127389	0.764123
ENSG00000115234	2985.65	0.254329	0.167173	1.52135	0.128171	0.765635
ENSG00000054356	43.2423	-1.21019	0.795565	-1.52117	0.128218	0.765635
ENSG00000059691	469.554	0.416402	0.273558	1.52217	0.127967	0.765635
ENSG00000105968	1135.2	0.312322	0.205229	1.52182	0.128053	0.765635
ENSG00000074527	223.985	-0.600466	0.394796	-1.52096	0.128271	0.765635
ENSG00000196405	869.05	0.367027	0.241218	1.52156	0.12812	0.765635
ENSG00000149929	489.041	0.466622	0.306697	1.52144	0.128149	0.765635
ENSG00000140945	198.473	-0.597897	0.392669	-1.52265	0.127847	0.765635
ENSG00000123136	2273.88	0.265808	0.174535	1.52295	0.127771	0.765635
ENSG00000175315	2949.71	-0.331157	0.217904	-1.51974	0.128577	0.76704
ENSG00000177614	758.557	-0.372948	0.245555	-1.5188	0.128814	0.767381
ENSG00000168066	2957.92	-0.254148	0.167348	-1.51868	0.128844	0.767381
ENSG00000233223	40.9145	1.27378	0.838528	1.51907	0.128745	0.767381
ENSG00000112685	350.254	-0.475843	0.313489	-1.51789	0.129042	0.767464
ENSG00000160948	138.664	0.70669	0.465477	1.5182	0.128963	0.767464
ENSG00000101670	855.363	-0.346421	0.228241	-1.51778	0.129069	0.767464
ENSG00000187678	399.34	0.442153	0.291466	1.517	0.129267	0.768223
ENSG00000117114	499.098	-0.408597	0.269436	-1.51649	0.129395	0.768542
ENSG00000099624	4104.86	0.246096	0.162308	1.51623	0.129461	0.768542
ENSG00000162599	317.922	0.504595	0.333059	1.51503	0.129765	0.769927
ENSG00000157933	572.907	-0.392968	0.260243	-1.51	0.131042	0.771099
ENSG00000162522	1844.5	-0.277266	0.183371	-1.51205	0.130521	0.771099
ENSG00000182134	78.9393	-0.904574	0.599027	-1.51007	0.131025	0.771099
ENSG00000158850	422.157	-0.450648	0.299062	-1.50687	0.131843	0.771099
ENSG00000198835	152.585	-0.666233	0.44318	-1.5033	0.132762	0.771099
ENSG00000123636	80.7692	-0.889271	0.591793	-1.50267	0.132924	0.771099
ENSG00000136560	255.847	-0.575555	0.382027	-1.50658	0.131917	0.771099
ENSG00000135899	1326.44	0.347584	0.230818	1.50588	0.132098	0.771099
ENSG00000153560	453.718	-0.427774	0.284217	-1.50509	0.1323	0.771099
ENSG00000114850	4444.79	0.248484	0.164656	1.50912	0.131269	0.771099
ENSG00000168818	504.065	0.411027	0.27203	1.51096	0.130798	0.771099
ENSG00000091490	901.127	-0.332223	0.220297	-1.50806	0.131538	0.771099
ENSG00000152700	816.611	0.351433	0.232945	1.50865	0.131388	0.771099
ENSG00000124785	63.7034	-1.10239	0.728715	-1.51278	0.130335	0.771099
ENSG00000285756	118.491	-0.740639	0.491628	-1.5065	0.131938	0.771099
ENSG00000237506	1112.67	-0.365441	0.243058	-1.50352	0.132706	0.771099
ENSG00000198910	465.105	-0.435167	0.289268	-1.50437	0.132486	0.771099
ENSG00000083307	388.115	-0.446471	0.296123	-1.50772	0.131626	0.771099
ENSG00000008513	138.844	-0.71756	0.476555	-1.50572	0.132138	0.771099
ENSG00000106723	522.939	-0.399263	0.265402	-1.50437	0.132486	0.771099
ENSG00000166340	480.363	-0.429145	0.283947	-1.51135	0.130699	0.771099
ENSG00000148498	1160.02	0.314806	0.208279	1.51147	0.130669	0.771099
ENSG00000156671	230.927	-0.549757	0.365841	-1.50272	0.132911	0.771099
ENSG00000111669	17377.5	0.215413	0.143018	1.50619	0.132017	0.771099
ENSG00000130787	2331.89	0.265319	0.176374	1.5043	0.132505	0.771099
ENSG00000140199	259.332	-0.531757	0.353151	-1.50575	0.132132	0.771099
ENSG00000064726	641.195	-0.398888	0.264838	-1.50616	0.132026	0.771099
ENSG00000140553	3961.18	0.242685	0.160755	1.50966	0.131131	0.771099
ENSG00000140859	1711.62	-0.289659	0.19212	-1.5077	0.131631	0.771099
ENSG00000168404	362.485	0.466167	0.30941	1.50663	0.131905	0.771099
ENSG00000198920	94.5261	-0.823386	0.547091	-1.50503	0.132317	0.771099
ENSG00000178999	443.657	0.423591	0.281474	1.5049	0.13235	0.771099
ENSG00000005884	10274.3	-0.220912	0.146809	-1.50476	0.132386	0.771099
ENSG00000121060	1571.73	-0.285427	0.189919	-1.50289	0.132868	0.771099
ENSG00000134755	4465.9	-0.243053	0.160837	-1.51117	0.130744	0.771099
ENSG00000101224	1256.36	0.307662	0.20429	1.506	0.132066	0.771099
ENSG00000101160	2535.93	-0.310609	0.206369	-1.50512	0.132294	0.771099
ENSG00000099821	1044.19	0.338399	0.223606	1.51337	0.130185	0.771099
ENSG00000125656	1787.46	0.277022	0.183296	1.51134	0.130703	0.771099
ENSG00000267534	115.558	0.752986	0.500189	1.5054	0.13222	0.771099
ENSG00000176182	108.833	-0.785859	0.521012	-1.50833	0.131469	0.771099
ENSG00000100258	2048.82	0.279591	0.185975	1.50338	0.132742	0.771099
ENSG00000090316	1884.14	-0.31474	0.209559	-1.50192	0.133119	0.771821
ENSG00000183258	2025.09	0.275443	0.183547	1.50067	0.133441	0.772559
ENSG00000106443	665.408	1.40452	0.935971	1.5006	0.133458	0.772559
ENSG00000198324	287.589	-0.565602	0.376852	-1.50086	0.133391	0.772559
ENSG00000187514	15561.8	0.240276	0.160183	1.50001	0.133612	0.77304
ENSG00000198755	13600.7	0.217723	0.145251	1.49894	0.133889	0.773827
ENSG00000197343	252.81	-0.529777	0.353426	-1.49898	0.13388	0.773827
ENSG00000196182	485.027	-0.449939	0.300247	-1.49856	0.133987	0.773917
ENSG00000120265	1669.24	0.287012	0.191571	1.4982	0.134081	0.773917
ENSG00000166396	4434.74	-0.240502	0.160542	-1.49806	0.134117	0.773917
ENSG00000116990	180.918	-0.660849	0.441577	-1.49657	0.134506	0.775667
ENSG00000187079	606.107	-0.377123	0.252028	-1.49635	0.134562	0.775667
ENSG00000131788	301.558	-0.488912	0.327275	-1.49389	0.135205	0.776647
ENSG00000178038	1633.65	-0.280244	0.18761	-1.49376	0.135239	0.776647
ENSG00000186312	77.3061	0.924567	0.619051	1.49352	0.135301	0.776647
ENSG00000171365	149.939	-0.675329	0.451623	-1.49534	0.134826	0.776647
ENSG00000196914	568.058	-0.40574	0.271381	-1.4951	0.13489	0.776647
ENSG00000033011	447.739	0.4675	0.31291	1.49404	0.135165	0.776647
ENSG00000108826	1650.38	0.278933	0.186669	1.49427	0.135106	0.776647
ENSG00000068489	1310.5	1.17726	0.78793	1.49411	0.135147	0.776647
ENSG00000116761	35.0765	1.32859	0.890775	1.4915	0.13583	0.776734
ENSG00000071794	82.2957	-0.910149	0.610176	-1.49162	0.135799	0.776734
ENSG00000153037	285.763	0.496148	0.332819	1.49074	0.136029	0.776734
ENSG00000172869	73.218	-0.956895	0.642097	-1.49027	0.136155	0.776734
ENSG00000105971	4581.05	0.690726	0.463407	1.49054	0.136083	0.776734
ENSG00000178764	157.955	-0.648687	0.434953	-1.4914	0.135858	0.776734
ENSG00000260912	59.7388	1.01359	0.679668	1.4913	0.135884	0.776734
ENSG00000150782	4737.96	0.236865	0.158897	1.49069	0.136044	0.776734
ENSG00000103066	299.096	-0.513287	0.344439	-1.49021	0.136168	0.776734
ENSG00000185324	902.813	0.326837	0.219151	1.49138	0.135862	0.776734
ENSG00000105197	2977.85	0.254651	0.170617	1.49253	0.13556	0.776734
ENSG00000184117	872.779	-0.39246	0.262881	-1.49292	0.135458	0.776734
ENSG00000148331	494.246	-0.418833	0.281174	-1.48959	0.136332	0.777263
ENSG00000055211	600.713	0.372629	0.25044	1.4879	0.136778	0.777779
ENSG00000147862	479.425	1.21723	0.817965	1.48812	0.13672	0.777779
ENSG00000169519	176.645	0.61437	0.412873	1.48804	0.136741	0.777779
ENSG00000137806	744.753	0.347016	0.233112	1.48863	0.136586	0.777779
ENSG00000141956	44.7465	-1.16446	0.782069	-1.48895	0.136501	0.777779
ENSG00000115685	2150.4	0.268543	0.180541	1.48743	0.1369	0.778069
ENSG00000183495	305.205	-0.502372	0.337903	-1.48674	0.137085	0.778309
ENSG00000160209	10418.7	0.224222	0.150802	1.48687	0.13705	0.778309
ENSG00000141858	1142.56	0.358215	0.24099	1.48643	0.137166	0.778364
ENSG00000177868	121.783	0.720271	0.485242	1.48435	0.137715	0.778652
ENSG00000163218	394.457	0.441362	0.297292	1.48461	0.137648	0.778652
ENSG00000134109	393.928	-0.454571	0.30608	-1.48514	0.137508	0.778652
ENSG00000131016	46.87	-1.17044	0.78832	-1.48472	0.137617	0.778652
ENSG00000174744	2987.99	0.250965	0.168913	1.48577	0.137341	0.778652
ENSG00000037965	107.946	0.902251	0.607765	1.48454	0.137666	0.778652
ENSG00000141627	524.016	0.390628	0.263057	1.48495	0.137556	0.778652
ENSG00000124831	3635.88	0.692295	0.466687	1.48342	0.137962	0.778841
ENSG00000132600	926.419	0.33066	0.222875	1.48361	0.137912	0.778841
ENSG00000152443	53.6457	1.05792	0.7131	1.48355	0.137928	0.778841
ENSG00000155090	471.844	-0.406313	0.274157	-1.48205	0.138327	0.779619
ENSG00000137486	119.837	0.733289	0.494719	1.48223	0.138278	0.779619
ENSG00000196531	6652.8	0.238609	0.161023	1.48183	0.138385	0.779619
ENSG00000137807	288.622	-0.499326	0.33694	-1.48194	0.138355	0.779619
ENSG00000186283	755.841	-0.356663	0.24082	-1.48103	0.138598	0.780014
ENSG00000130508	969.169	-0.318351	0.214952	-1.48103	0.138598	0.780014
ENSG00000151012	98.2408	0.799115	0.53968	1.48072	0.138682	0.780084
ENSG00000162695	260.661	0.562813	0.380403	1.47952	0.139002	0.780737
ENSG00000162777	154.085	0.65117	0.440205	1.47924	0.139076	0.780737
ENSG00000181404	139.778	0.672698	0.454562	1.47988	0.138905	0.780737
ENSG00000224631	592.599	-0.37221	0.251718	-1.47868	0.139226	0.780737
ENSG00000126001	443.248	0.488926	0.330629	1.47877	0.139201	0.780737
ENSG00000100216	2653.16	0.261905	0.177093	1.47892	0.139163	0.780737
ENSG00000116514	1682.72	0.274109	0.185784	1.47542	0.140101	0.781236
ENSG00000010072	117.93	-0.730504	0.494864	-1.47617	0.139898	0.781236
ENSG00000214944	373.676	0.441704	0.299085	1.47685	0.139715	0.781236
ENSG00000122566	8719.22	-0.21942	0.148625	-1.47634	0.139854	0.781236
ENSG00000061273	1143.15	-0.307586	0.208118	-1.47794	0.139423	0.781236
ENSG00000196510	768.32	0.348514	0.236201	1.4755	0.140079	0.781236
ENSG00000166123	376.321	0.441639	0.299088	1.47662	0.139778	0.781236
ENSG00000088682	774.581	0.356721	0.241578	1.47663	0.139776	0.781236
ENSG00000005100	399.594	0.474777	0.321347	1.47746	0.139552	0.781236
ENSG00000131473	2546.88	-0.254936	0.172771	-1.47557	0.140059	0.781236
ENSG00000108510	302.059	-0.484846	0.328159	-1.47747	0.139549	0.781236
ENSG00000131368	1328.67	0.289807	0.19659	1.47416	0.140437	0.782176
ENSG00000169230	4910.45	0.231168	0.156944	1.47293	0.14077	0.782176
ENSG00000106261	413.77	0.442925	0.300533	1.4738	0.140536	0.782176
ENSG00000169871	2010.13	1.06273	0.72118	1.47359	0.140591	0.782176
ENSG00000164983	134.779	-0.693411	0.470707	-1.47313	0.140717	0.782176
ENSG00000214078	1776.24	0.293855	0.199475	1.47314	0.140713	0.782176
ENSG00000062598	216.727	-0.576114	0.390772	-1.4743	0.140402	0.782176
ENSG00000205476	772.777	-0.348364	0.236627	-1.47221	0.140964	0.782858
ENSG00000121542	155.16	-0.656014	0.44608	-1.47062	0.141395	0.784363
ENSG00000128595	1543.27	-0.27882	0.189626	-1.47037	0.141462	0.784363
ENSG00000077721	1180.49	-0.300365	0.20431	-1.47014	0.141523	0.784363
ENSG00000185761	110.652	-0.779639	0.530069	-1.47083	0.141338	0.784363
ENSG00000114867	9983.72	-0.215862	0.146872	-1.46973	0.141636	0.784436
ENSG00000112304	626.071	0.373396	0.254177	1.46904	0.141823	0.784436
ENSG00000104904	10656.5	0.214524	0.146021	1.46913	0.141799	0.784436
ENSG00000267796	45.8736	1.18465	0.806149	1.46952	0.141693	0.784436
ENSG00000131236	5091.54	-0.228258	0.155589	-1.46706	0.142361	0.786096
ENSG00000118960	853.381	0.334644	0.228087	1.46717	0.142329	0.786096
ENSG00000181555	323.586	-0.471969	0.321752	-1.46687	0.14241	0.786096
ENSG00000257923	1487.28	-0.301751	0.205627	-1.46747	0.142248	0.786096
ENSG00000171863	9562.81	0.220155	0.150227	1.46548	0.14279	0.78621
ENSG00000158321	79.9392	-0.873079	0.595713	-1.4656	0.142756	0.78621
ENSG00000101972	485.721	0.403672	0.275449	1.4655	0.142784	0.78621
ENSG00000121680	747.526	0.348162	0.237481	1.46607	0.14263	0.78621
ENSG00000065457	180.551	0.599297	0.408871	1.46574	0.14272	0.78621
ENSG00000089009	28143	0.208061	0.142031	1.4649	0.142949	0.786289
ENSG00000128283	3073.64	-0.244729	0.167056	-1.46495	0.142933	0.786289
ENSG00000166803	193.148	0.610744	0.417357	1.46336	0.143368	0.788201
ENSG00000120860	475.808	0.432995	0.295965	1.46299	0.143469	0.788358
ENSG00000116127	40.9649	-1.20563	0.824614	-1.46206	0.143726	0.789373
ENSG00000139926	591.147	-0.378699	0.259073	-1.46174	0.143811	0.789447
ENSG00000001629	198.388	-0.573347	0.392432	-1.46101	0.144013	0.789556
ENSG00000226243	117.459	-0.789161	0.540017	-1.46136	0.143916	0.789556
ENSG00000132004	452.984	0.412671	0.282481	1.46088	0.144048	0.789556
ENSG00000171631	103.606	0.775027	0.530809	1.46009	0.144266	0.790218
ENSG00000073614	400.389	-0.43646	0.299055	-1.45947	0.144437	0.790218
ENSG00000135446	935.458	0.336554	0.230574	1.45964	0.144389	0.790218
ENSG00000174106	187.412	-0.585272	0.401053	-1.45934	0.144473	0.790218
[truncated: 56,885 more rows]

## Sheet: pGL3 8hr vs H2O (n = 2)
ensembl_id	baseMean	log2FoldChange	lfcSE	stat	pvalue	padj
ENSG00000119922	13707.4	7.76428	0.233175	33.2981	4.11282e-243	5.79044e-239
ENSG00000134321	14869.5	5.80487	0.215456	26.9422	7.04176e-160	4.95705e-156
ENSG00000135114	35903.5	5.29261	0.210843	25.1022	4.70786e-139	2.2094e-135
ENSG00000119917	25473.2	4.83152	0.211116	22.8857	6.45303e-116	2.2713e-112
ENSG00000138646	4272.75	5.21677	0.229027	22.778	7.58277e-115	2.13516e-111
ENSG00000169245	2784.5	8.98535	0.394973	22.7493	1.45887e-114	3.42323e-111
ENSG00000121858	2468.99	5.44845	0.252685	21.5622	4.06634e-103	8.17856e-100
ENSG00000169248	1936.73	8.4626	0.40001	21.156	2.43058e-99	4.27752e-96
ENSG00000128335	7245.26	4.39961	0.239297	18.3855	1.71577e-75	2.68404e-72
ENSG00000107201	7862.08	3.87011	0.21498	18.0022	1.87204e-72	2.63565e-69
ENSG00000185745	27980.9	3.69319	0.214101	17.2497	1.12465e-66	1.43945e-63
ENSG00000100342	2246.35	4.59108	0.269943	17.0076	7.21512e-65	8.46514e-62
ENSG00000105559	2371.66	4.33708	0.260118	16.6735	2.04249e-62	2.21202e-59
ENSG00000140105	16039.5	3.44807	0.210298	16.3961	2.03868e-60	2.05018e-57
ENSG00000079385	778.472	5.22617	0.321213	16.2701	1.60874e-59	1.50996e-56
ENSG00000010030	811.597	5.78493	0.376379	15.3699	2.60416e-53	2.2915e-50
ENSG00000141682	2516.22	4.00342	0.264809	15.1181	1.22952e-51	1.01826e-48
ENSG00000162772	1096.16	3.98869	0.266217	14.9828	9.50656e-51	7.43572e-48
ENSG00000176046	755.637	4.57916	0.307751	14.8794	4.48205e-50	3.3212e-47
ENSG00000105939	3916.96	3.11113	0.221255	14.0613	6.56536e-45	4.40161e-42
ENSG00000168062	413.912	6.24658	0.444136	14.0646	6.27043e-45	4.40161e-42
ENSG00000141574	1834.57	3.32118	0.240402	13.8151	2.06581e-43	1.32202e-40
ENSG00000117228	2197.12	3.32784	0.243949	13.6415	2.26793e-42	1.38827e-39
ENSG00000115267	6321.1	3.05512	0.22502	13.5771	5.47423e-42	3.21132e-39
ENSG00000172183	3435.57	4.08901	0.302237	13.5291	1.05268e-41	5.92827e-39
ENSG00000134326	2124.92	3.1713	0.240176	13.2041	8.31298e-40	4.50148e-37
ENSG00000163644	684.173	3.84992	0.301357	12.7753	2.2534e-37	1.17502e-34
ENSG00000221963	1736.01	3.03265	0.239023	12.6877	6.91722e-37	3.47812e-34
ENSG00000122643	1493	3.01449	0.250896	12.0149	2.96739e-33	1.44062e-30
ENSG00000128284	297.018	6.84245	0.57044	11.995	3.77219e-33	1.77029e-30
ENSG00000176532	547.577	3.71847	0.318481	11.6756	1.69814e-31	7.71229e-29
ENSG00000089127	12209.8	2.44962	0.215098	11.3884	4.77754e-30	2.10197e-27
ENSG00000173110	302.258	4.57256	0.41384	11.0491	2.21436e-28	9.44728e-26
ENSG00000125347	685.349	3.06622	0.280316	10.9384	7.55062e-28	3.12662e-25
ENSG00000135363	341.426	3.90143	0.358435	10.8846	1.36433e-27	5.48811e-25
ENSG00000130775	636.637	3.09718	0.29513	10.4943	9.1766e-26	3.58881e-23
ENSG00000133321	243.985	5.24176	0.505122	10.3772	3.14806e-25	1.19788e-22
ENSG00000108771	1963.97	2.37805	0.233054	10.2039	1.90512e-24	7.05846e-22
ENSG00000184979	1816.15	2.35591	0.236889	9.9452	2.64643e-23	9.5536e-21
ENSG00000051108	2692.16	2.21785	0.227633	9.74312	1.97395e-22	6.94782e-20
ENSG00000128567	274.904	3.74689	0.387835	9.66104	4.41378e-22	1.51565e-19
ENSG00000132256	1124.82	2.42848	0.252872	9.60357	7.72195e-22	2.58851e-19
ENSG00000128590	652.162	2.6558	0.281494	9.43467	3.92211e-21	1.28417e-18
ENSG00000177409	1099	2.67306	0.284728	9.38813	6.10752e-21	1.95427e-18
ENSG00000182575	155.858	6.2266	0.664755	9.36677	7.47876e-21	2.33985e-18
ENSG00000078081	622.189	2.66808	0.28651	9.31234	1.25044e-20	3.82717e-18
ENSG00000115271	230.509	3.84225	0.415808	9.24043	2.45513e-20	7.35443e-18
ENSG00000116701	2189.2	2.12661	0.231905	9.17016	4.72325e-20	1.38539e-17
ENSG00000196684	630.794	2.69696	0.29636	9.10027	9.01094e-20	2.58908e-17
ENSG00000173193	2097.99	2.35128	0.259028	9.07734	1.1126e-19	3.07237e-17
ENSG00000150687	3449.64	2.08158	0.229317	9.07731	1.11294e-19	3.07237e-17
ENSG00000163565	3509.1	1.99815	0.221122	9.0364	1.6192e-19	4.38398e-17
ENSG00000124201	3404.49	1.99924	0.224652	8.89928	5.62089e-19	1.49314e-16
ENSG00000167550	138.403	5.42525	0.612464	8.85807	8.14087e-19	2.12251e-16
ENSG00000101347	2286	2.12136	0.245517	8.64038	5.6026e-18	1.43416e-15
ENSG00000140853	1039.48	2.27904	0.264229	8.62525	6.39543e-18	1.60788e-15
ENSG00000133106	1256.26	2.1251	0.247191	8.59698	8.18415e-18	2.02149e-15
ENSG00000157601	34984.2	1.78557	0.208816	8.55091	1.22118e-17	2.96431e-15
ENSG00000026950	212.293	3.45113	0.406284	8.49437	1.99003e-17	4.74876e-15
ENSG00000044574	30875.4	1.79595	0.211532	8.49018	2.06309e-17	4.84104e-15
ENSG00000132109	2870.88	1.88742	0.224078	8.42307	3.6675e-17	8.4647e-15
ENSG00000137959	1880.25	2.1251	0.253113	8.39587	4.62455e-17	1.05015e-14
ENSG00000112773	277.717	3.18625	0.385516	8.26489	1.39818e-16	3.1246e-14
ENSG00000168016	161.32	4.86289	0.590108	8.24068	1.71235e-16	3.7669e-14
ENSG00000169871	3327.74	1.83028	0.2225	8.22597	1.93621e-16	4.19383e-14
ENSG00000175197	427.436	2.70734	0.330605	8.18905	2.63299e-16	5.53282e-14
ENSG00000183486	3967.13	1.80926	0.220903	8.1903	2.60576e-16	5.53282e-14
ENSG00000152689	124.558	4.62162	0.566136	8.16344	3.25606e-16	6.74147e-14
ENSG00000140464	7034.47	1.7471	0.214324	8.15165	3.58981e-16	7.32478e-14
ENSG00000128383	1267.38	2.16499	0.26647	8.1247	4.48467e-16	9.01996e-14
ENSG00000117407	525.53	-2.42642	0.301701	-8.04247	8.80439e-16	1.74587e-13
ENSG00000137965	3601.6	1.78083	0.221827	8.02801	9.90679e-16	1.93719e-13
ENSG00000170581	2315.55	1.94001	0.242897	7.98697	1.38291e-15	2.66712e-13
ENSG00000123609	723.646	2.1929	0.278893	7.86287	3.75444e-15	7.14307e-13
ENSG00000110446	213.042	3.66158	0.467186	7.83753	4.59506e-15	8.62585e-13
ENSG00000101986	291.049	2.86035	0.366102	7.81298	5.58526e-15	1.03467e-12
ENSG00000113749	114.624	4.74891	0.615993	7.70937	1.26441e-14	2.28226e-12
ENSG00000186470	557.1	2.24491	0.291133	7.71094	1.24896e-14	2.28226e-12
ENSG00000205413	5674.12	1.75198	0.227742	7.69282	1.43924e-14	2.56495e-12
ENSG00000134470	232.577	2.96407	0.38815	7.6364	2.23382e-14	3.93125e-12
ENSG00000169991	1933.81	-1.76869	0.232235	-7.61595	2.6175e-14	4.54961e-12
ENSG00000133328	361.036	2.75418	0.361878	7.61079	2.72415e-14	4.67724e-12
ENSG00000128394	319.646	2.70025	0.355733	7.59066	3.18279e-14	5.39886e-12
ENSG00000111912	472.729	2.28921	0.301719	7.58723	3.26827e-14	5.47785e-12
ENSG00000113739	225.21	2.90512	0.387245	7.50203	6.28382e-14	1.04082e-11
ENSG00000165806	899.234	1.93982	0.258682	7.49886	6.43731e-14	1.05385e-11
ENSG00000111335	6365.7	1.67962	0.225834	7.43742	1.02671e-13	1.66151e-11
ENSG00000154133	321.749	2.50706	0.337311	7.43248	1.0658e-13	1.70516e-11
ENSG00000023445	584.782	2.09121	0.283819	7.36811	1.73065e-13	2.73773e-11
ENSG00000187608	49022.6	1.83931	0.25117	7.32296	2.42555e-13	3.79437e-11
ENSG00000179044	197.945	3.14397	0.429461	7.32074	2.46605e-13	3.81533e-11
ENSG00000155287	1251.78	1.86274	0.254822	7.30997	2.67206e-13	4.08912e-11
ENSG00000138685	89.6768	5.3361	0.730848	7.30124	2.85134e-13	4.31657e-11
ENSG00000196116	1280.95	1.79748	0.247766	7.25475	4.02408e-13	6.02713e-11
ENSG00000184988	170.355	3.28527	0.453339	7.24682	4.26669e-13	6.32324e-11
ENSG00000163162	2428.12	1.6033	0.226871	7.06702	1.58297e-12	2.2976e-10
ENSG00000182393	137.261	8.15858	1.15428	7.06813	1.5703e-12	2.2976e-10
ENSG00000060491	6854.83	1.62642	0.230808	7.04662	1.8332e-12	2.63363e-10
ENSG00000162654	132.166	8.06735	1.14761	7.02971	2.06959e-12	2.94321e-10
ENSG00000182782	1364.82	1.83343	0.261196	7.01939	2.2284e-12	3.13736e-10
ENSG00000059728	1358.72	1.70936	0.24397	7.00645	2.44439e-12	3.40738e-10
ENSG00000112343	1680.59	1.89494	0.271397	6.98216	2.90679e-12	4.01223e-10
ENSG00000181381	2112.87	1.78945	0.256344	6.98067	2.93778e-12	4.01563e-10
ENSG00000130487	117.804	4.50801	0.647963	6.9572	3.47094e-12	4.69879e-10
ENSG00000072121	697.418	2.01141	0.292149	6.88488	5.78371e-12	7.75513e-10
ENSG00000147010	3082.46	1.53223	0.222777	6.87785	6.07616e-12	8.0704e-10
ENSG00000185507	689.405	1.88958	0.276352	6.83759	8.05378e-12	1.05971e-09
ENSG00000168310	470.486	2.0189	0.298859	6.75537	1.42467e-11	1.85722e-09
ENSG00000130813	1311.98	1.68619	0.249885	6.74788	1.5002e-11	1.93774e-09
ENSG00000180628	465.018	2.01074	0.299921	6.70424	2.02455e-11	2.59124e-09
ENSG00000162738	166.213	2.91151	0.434905	6.69459	2.16275e-11	2.74318e-09
ENSG00000153147	2527.03	1.49654	0.226564	6.60536	3.96564e-11	4.98502e-09
ENSG00000279096	431.36	-2.08887	0.31631	-6.60387	4.00557e-11	4.99065e-09
ENSG00000239713	109.032	3.81531	0.579965	6.57851	4.75175e-11	5.86841e-09
ENSG00000115758	3101.49	-1.46404	0.223212	-6.55895	5.41869e-11	6.63388e-09
ENSG00000185404	373.933	2.08448	0.318936	6.53572	6.33028e-11	7.61744e-09
ENSG00000128965	298.622	2.2888	0.350167	6.53631	6.30551e-11	7.61744e-09
ENSG00000086061	7876.11	1.37992	0.212824	6.48386	8.94026e-11	1.06669e-08
ENSG00000226067	152.255	2.92622	0.45142	6.48226	9.03616e-11	1.06908e-08
ENSG00000135362	631.291	1.80667	0.279953	6.45346	1.09327e-10	1.28267e-08
ENSG00000156966	309.087	2.2132	0.34379	6.43766	1.21331e-10	1.41176e-08
ENSG00000165312	608.468	1.78892	0.279882	6.39171	1.64042e-10	1.89308e-08
ENSG00000197279	258.537	2.36063	0.370423	6.3728	1.85605e-10	2.12449e-08
ENSG00000151014	530.006	1.84226	0.289326	6.36741	1.92243e-10	2.18274e-08
ENSG00000123080	114.241	3.26324	0.512704	6.36475	1.95606e-10	2.20315e-08
ENSG00000099968	2070.57	1.45032	0.230389	6.29509	3.07221e-10	3.43283e-08
ENSG00000137628	4284.02	1.59442	0.254104	6.27469	3.50321e-10	3.85325e-08
ENSG00000183876	498.065	1.85717	0.295968	6.2749	3.4987e-10	3.85325e-08
ENSG00000110057	2119.71	1.48662	0.23699	6.27294	3.54283e-10	3.86663e-08
ENSG00000188290	3673.01	1.55454	0.24822	6.26277	3.78198e-10	4.0836e-08
ENSG00000067066	2972.13	1.40187	0.22391	6.26087	3.82844e-10	4.0836e-08
ENSG00000170006	2972.51	1.41178	0.225493	6.26086	3.82865e-10	4.0836e-08
ENSG00000135899	2601.28	1.43747	0.229775	6.25599	3.9499e-10	4.18125e-08
ENSG00000105287	2840.59	1.39822	0.2244	6.23093	4.6366e-10	4.87155e-08
ENSG00000128165	140.993	3.14674	0.505426	6.22591	4.78768e-10	4.99301e-08
ENSG00000117226	1200.52	1.6119	0.259651	6.20795	5.36811e-10	5.55718e-08
ENSG00000050344	174.667	2.58496	0.421009	6.13993	8.25604e-10	8.48444e-08
ENSG00000155660	7682.07	1.34061	0.218961	6.1226	9.20586e-10	9.39197e-08
ENSG00000059378	2519.16	1.39263	0.227909	6.11045	9.93531e-10	1.00633e-07
ENSG00000130589	7056.08	1.48509	0.243682	6.0944	1.09851e-09	1.10471e-07
ENSG00000113532	108.096	3.62144	0.594968	6.08679	1.15197e-09	1.15025e-07
ENSG00000102531	466.995	2.04219	0.338347	6.03577	1.58209e-09	1.56861e-07
ENSG00000134363	5267.66	-1.44655	0.24007	-6.02551	1.6858e-09	1.65975e-07
ENSG00000166317	107.892	3.12185	0.520526	5.99748	2.00401e-09	1.95934e-07
ENSG00000111801	100.375	3.30858	0.553757	5.97478	2.30405e-09	2.23715e-07
ENSG00000163840	2161.82	1.36173	0.228896	5.94912	2.69584e-09	2.59964e-07
ENSG00000121067	855.534	1.54518	0.260309	5.93592	2.922e-09	2.79856e-07
ENSG00000168404	750.992	1.64238	0.277778	5.91258	3.368e-09	3.20392e-07
ENSG00000132274	1548.34	1.52723	0.258977	5.89716	3.69809e-09	3.49432e-07
ENSG00000188313	2445.48	1.33399	0.227433	5.86545	4.47925e-09	4.20422e-07
ENSG00000205659	270.261	2.09018	0.357054	5.85397	4.79964e-09	4.47511e-07
ENSG00000076356	1660.19	1.48255	0.25389	5.83933	5.24109e-09	4.85456e-07
ENSG00000119630	538.602	1.86761	0.320345	5.83001	5.54241e-09	5.10011e-07
ENSG00000116663	972.416	1.49834	0.258396	5.79863	6.68576e-09	6.11226e-07
ENSG00000164136	61.2253	4.53525	0.78387	5.78572	7.22021e-09	6.55828e-07
ENSG00000197646	372.965	2.02337	0.349798	5.78439	7.27742e-09	6.56787e-07
ENSG00000125538	842.252	-1.57029	0.272179	-5.7693	7.95999e-09	7.13813e-07
ENSG00000178033	53.0482	5.04648	0.87638	5.75832	8.49548e-09	7.57012e-07
ENSG00000156587	4024.03	1.33495	0.231929	5.75585	8.62086e-09	7.63353e-07
ENSG00000022567	493.773	1.73723	0.303344	5.72691	1.02278e-08	8.99981e-07
ENSG00000176473	336.963	1.90146	0.334733	5.68054	1.34268e-08	1.17414e-06
ENSG00000168685	126.244	2.83927	0.501044	5.66671	1.45568e-08	1.26509e-06
ENSG00000100650	1553.2	-1.46838	0.26011	-5.6452	1.64987e-08	1.42506e-06
ENSG00000163568	52.3801	5.57266	0.988352	5.63833	1.71703e-08	1.47403e-06
ENSG00000071054	8661.19	1.20936	0.214638	5.63445	1.75617e-08	1.49849e-06
ENSG00000144136	1370.82	-1.43266	0.257124	-5.57187	2.52021e-08	2.13747e-06
ENSG00000178685	3581.46	1.22799	0.221293	5.54913	2.87088e-08	2.42031e-06
ENSG00000138642	3902.37	1.25018	0.225382	5.54693	2.90729e-08	2.42328e-06
ENSG00000087494	4643.53	-1.20427	0.217109	-5.54684	2.90883e-08	2.42328e-06
ENSG00000156521	1857.25	1.29517	0.233937	5.53642	3.08725e-08	2.55678e-06
ENSG00000168961	227.284	2.23472	0.406108	5.50278	3.73853e-08	3.07806e-06
ENSG00000167779	5869.78	1.42719	0.264239	5.40112	6.62258e-08	5.42089e-06
ENSG00000265972	5891.41	1.23712	0.230685	5.36283	8.19279e-08	6.66742e-06
ENSG00000164342	135.638	2.5992	0.484929	5.35997	8.32347e-08	6.73483e-06
ENSG00000230234	65.5305	4.58086	0.85512	5.35698	8.46242e-08	6.80814e-06
ENSG00000169908	2672.55	-1.3707	0.256316	-5.34768	8.90884e-08	7.12656e-06
ENSG00000096968	208.321	2.05798	0.385024	5.34509	9.03743e-08	7.18858e-06
ENSG00000147454	552.337	1.5236	0.285204	5.34213	9.18596e-08	7.26568e-06
ENSG00000144810	73.6301	3.31119	0.62214	5.32225	1.02492e-07	8.01657e-06
ENSG00000150630	745.841	1.42093	0.266973	5.32237	1.02426e-07	8.01657e-06
ENSG00000109689	346.897	1.72665	0.324862	5.31503	1.06638e-07	8.29476e-06
ENSG00000164329	535.392	1.5594	0.294951	5.28698	1.24351e-07	9.61941e-06
ENSG00000120217	266.236	1.86381	0.35392	5.26619	1.39285e-07	1.06633e-05
ENSG00000068079	2810.95	1.29812	0.246505	5.26609	1.3936e-07	1.06633e-05
ENSG00000155918	1492.48	1.26927	0.24265	5.23085	1.68732e-07	1.2841e-05
ENSG00000158470	1203.75	1.38622	0.266287	5.20573	1.93232e-07	1.46265e-05
ENSG00000114127	294.644	1.81362	0.350153	5.1795	2.2248e-07	1.67503e-05
ENSG00000163121	46.0495	6.60405	1.27978	5.16031	2.46546e-07	1.83898e-05
ENSG00000173786	4331.29	1.12391	0.217809	5.16006	2.46869e-07	1.83898e-05
ENSG00000164211	480.628	1.51304	0.294749	5.13331	2.84683e-07	2.10318e-05
ENSG00000133874	165.602	2.62086	0.510602	5.13289	2.85324e-07	2.10318e-05
ENSG00000128228	2494.47	1.23803	0.242061	5.11453	3.14516e-07	2.30628e-05
ENSG00000003400	307.064	1.72827	0.338935	5.09911	3.41256e-07	2.4894e-05
ENSG00000163235	2573.35	-1.17694	0.23116	-5.09142	3.55384e-07	2.5791e-05
ENSG00000124593	111.855	2.87556	0.567853	5.06391	4.10736e-07	2.96551e-05
ENSG00000137198	137.469	2.79408	0.556142	5.02404	5.05944e-07	3.63428e-05
ENSG00000136514	46.44	6.42492	1.28338	5.00626	5.54976e-07	3.96625e-05
ENSG00000166123	705.026	1.38446	0.277449	4.98998	6.03841e-07	4.29368e-05
ENSG00000198805	3558.28	1.17743	0.236095	4.98709	6.12949e-07	4.33654e-05
ENSG00000135821	4676.1	-1.08168	0.21716	-4.98105	6.3241e-07	4.45185e-05
ENSG00000184371	54.2538	3.6318	0.730612	4.9709	6.66441e-07	4.66807e-05
ENSG00000103044	1920.33	-1.23139	0.24831	-4.95907	7.08329e-07	4.93691e-05
ENSG00000152457	346.538	1.663	0.336567	4.94106	7.76974e-07	5.38868e-05
ENSG00000151012	211.485	1.94691	0.394824	4.93109	8.17721e-07	5.64348e-05
ENSG00000138035	1382.65	1.19222	0.242468	4.91702	8.78718e-07	6.03486e-05
ENSG00000124225	2421.5	-1.11004	0.226324	-4.90466	9.35901e-07	6.39638e-05
ENSG00000164308	146.605	2.26865	0.463263	4.89711	9.72552e-07	6.61476e-05
ENSG00000141582	1230.6	1.24627	0.254593	4.89514	9.82337e-07	6.64919e-05
ENSG00000087495	391.734	-1.54164	0.317033	-4.86273	1.15778e-06	7.79923e-05
ENSG00000124226	1673.06	1.17916	0.242562	4.86128	1.16632e-06	7.81933e-05
ENSG00000137767	2551.27	1.18499	0.245606	4.82474	1.40183e-06	9.35374e-05
ENSG00000167767	2858.77	-1.09664	0.228854	-4.79187	1.65235e-06	0.000109733
ENSG00000011422	4881.58	1.04652	0.219002	4.77858	1.76542e-06	0.000116692
ENSG00000161638	2491.46	1.08727	0.228718	4.75375	1.99674e-06	0.000131365
ENSG00000137842	361.146	1.50616	0.318592	4.72756	2.27236e-06	0.000148802
ENSG00000159231	158.782	2.01168	0.428241	4.69754	2.6331e-06	0.000171627
ENSG00000146411	35.2916	6.04337	1.28681	4.69638	2.64807e-06	0.000171808
ENSG00000179862	2940.25	-1.07095	0.228602	-4.68476	2.80288e-06	0.000180235
ENSG00000065809	249.577	1.74752	0.373027	4.68471	2.80358e-06	0.000180235
ENSG00000196923	4225.76	1.12803	0.240911	4.68237	2.83581e-06	0.000180658
ENSG00000166750	2480.76	1.0775	0.230076	4.68325	2.82358e-06	0.000180658
ENSG00000111331	4989.82	1.1751	0.251786	4.66705	3.05553e-06	0.000193779
ENSG00000120949	81.6208	2.69321	0.577349	4.66478	3.08942e-06	0.000195049
ENSG00000168268	1217.94	-1.15112	0.247057	-4.65933	3.17237e-06	0.000199392
ENSG00000101255	643.273	1.3508	0.290726	4.64629	3.37956e-06	0.000211471
ENSG00000158773	1703.3	1.09847	0.236479	4.64513	3.39866e-06	0.000211724
ENSG00000156928	1217.73	1.40606	0.303444	4.63366	3.59259e-06	0.000222819
ENSG00000136802	5085.86	-1.04146	0.225061	-4.62745	3.70193e-06	0.000228594
ENSG00000082701	1000.01	-1.1678	0.252602	-4.62311	3.78035e-06	0.000232417
ENSG00000171522	55.0778	3.35031	0.72698	4.60853	4.05521e-06	0.000248231
ENSG00000155034	1432.13	-1.10464	0.240679	-4.58968	4.43926e-06	0.000270564
ENSG00000043143	617.848	1.37944	0.300861	4.585	4.53994e-06	0.000274325
ENSG00000173821	1227.98	1.25316	0.273316	4.58502	4.53943e-06	0.000274325
ENSG00000198729	2063.56	-1.06887	0.233899	-4.56981	4.88161e-06	0.00029371
ENSG00000112576	3260.45	1.01478	0.222158	4.56782	4.92822e-06	0.000295253
ENSG00000147852	117.262	2.29368	0.502581	4.5638	5.02357e-06	0.00029969
ENSG00000013374	1090.82	1.13983	0.249914	4.56088	5.09392e-06	0.000302605
ENSG00000125089	1224.22	-1.14134	0.250409	-4.5579	5.16684e-06	0.000305647
ENSG00000076067	1552.22	1.08713	0.238669	4.55499	5.23873e-06	0.000308603
ENSG00000185963	2745.74	-1.12587	0.247746	-4.54446	5.50761e-06	0.00032309
ENSG00000166689	1093.14	1.16769	0.257231	4.53948	5.63935e-06	0.000329446
ENSG00000100226	1500.17	1.09474	0.241671	4.52988	5.90181e-06	0.000343354
ENSG00000072858	50.2359	4.07936	0.903366	4.51573	6.31001e-06	0.000365591
ENSG00000182179	188.426	1.83221	0.406145	4.51122	6.44569e-06	0.000371922
ENSG00000267534	219.953	1.67632	0.375391	4.46554	7.98684e-06	0.000458966
ENSG00000172613	378.914	1.43485	0.322568	4.44822	8.65828e-06	0.000495528
ENSG00000180233	567.586	1.25537	0.282303	4.4469	8.712e-06	0.000496584
ENSG00000087074	1823.8	1.02899	0.232599	4.42387	9.69477e-06	0.000550374
ENSG00000120337	36.5956	4.03003	0.912636	4.41582	1.00628e-05	0.000568971
ENSG00000079332	4165.75	0.962729	0.21896	4.39682	1.09846e-05	0.000618609
ENSG00000197943	147.154	1.95664	0.445892	4.38816	1.14313e-05	0.000641199
ENSG00000172667	227.797	-1.60916	0.368494	-4.36685	1.26052e-05	0.000701457
ENSG00000134352	600.129	1.25208	0.286704	4.36717	1.25869e-05	0.000701457
ENSG00000115641	986.462	-1.13578	0.261335	-4.34607	1.38596e-05	0.000768225
ENSG00000152990	453.055	-1.37049	0.315907	-4.33827	1.43607e-05	0.000792877
ENSG00000106785	1841.96	1.01927	0.235099	4.33549	1.45433e-05	0.000799826
ENSG00000181634	63.3702	3.23972	0.748239	4.3298	1.49247e-05	0.000814435
ENSG00000059804	533.617	-1.25585	0.290046	-4.32984	1.4922e-05	0.000814435
ENSG00000117013	33.1442	7.01107	1.61989	4.32812	1.50386e-05	0.000817486
ENSG00000002549	3573.44	0.951056	0.220168	4.31968	1.56257e-05	0.000846132
ENSG00000174804	44.2448	3.40026	0.787554	4.31749	1.57813e-05	0.000851285
ENSG00000145901	17652.3	0.920002	0.215095	4.2772	1.89262e-05	0.00101703
ENSG00000214226	82.6301	2.65973	0.621969	4.2763	1.90024e-05	0.00101724
ENSG00000157657	136.267	1.99053	0.467017	4.26223	2.02394e-05	0.00107936
ENSG00000116698	1845.84	1.02032	0.239968	4.25189	2.11971e-05	0.00112617
ENSG00000235750	1175.46	1.05745	0.248783	4.2505	2.13294e-05	0.00112893
ENSG00000172345	528.731	1.2181	0.287527	4.23646	2.27069e-05	0.00119734
ENSG00000136114	252.304	1.59793	0.377374	4.23433	2.29234e-05	0.00120425
ENSG00000204642	309.103	1.43548	0.339401	4.22944	2.34275e-05	0.00122616
ENSG00000055332	2226.76	0.990847	0.234933	4.21758	2.46936e-05	0.00128764
ENSG00000184898	69.6855	2.61257	0.620139	4.21288	2.52131e-05	0.00130987
ENSG00000136643	321.173	1.48159	0.351882	4.21047	2.54843e-05	0.00131909
ENSG00000140280	113.914	2.0313	0.484619	4.19154	2.77072e-05	0.0014289
ENSG00000135679	1050.8	1.04776	0.250021	4.19067	2.78129e-05	0.00142911
ENSG00000157111	178.24	1.70902	0.40832	4.18549	2.8455e-05	0.00145679
ENSG00000120526	671.494	1.19193	0.284901	4.18368	2.86832e-05	0.00146316
ENSG00000183508	28.6515	5.79828	1.39057	4.16972	3.0498e-05	0.00155011
ENSG00000073756	777.696	-1.17909	0.28393	-4.15276	3.28495e-05	0.00166363
ENSG00000104783	321.26	-1.44075	0.348108	-4.1388	3.49125e-05	0.00175547
ENSG00000188064	510.057	-1.19729	0.289226	-4.13962	3.47885e-05	0.00175547
ENSG00000225492	28.5051	4.41273	1.06939	4.12641	3.68474e-05	0.00184617
ENSG00000011590	105.509	7.6335	1.85117	4.1236	3.72991e-05	0.00186218
ENSG00000135250	823.467	1.07221	0.260803	4.11119	3.93625e-05	0.00195825
ENSG00000165272	9932.43	-0.872276	0.212323	-4.10825	3.98666e-05	0.00197635
ENSG00000006210	39.2324	3.42695	0.836024	4.09911	4.14742e-05	0.00204882
ENSG00000103966	3347.33	0.928071	0.226509	4.09729	4.18016e-05	0.00205778
ENSG00000136717	937.734	1.06312	0.259879	4.09082	4.29858e-05	0.0021087
ENSG00000132357	206.535	1.62697	0.39818	4.08601	4.38863e-05	0.0021454
ENSG00000138678	323.129	-1.34412	0.329039	-4.08499	4.40785e-05	0.00214734
ENSG00000285744	17.2173	7.4991	1.83842	4.07909	4.52118e-05	0.00219496
ENSG00000205220	389.955	1.26007	0.310754	4.05488	5.01594e-05	0.00242679
ENSG00000143013	1130.64	1.01374	0.250627	4.04482	5.23643e-05	0.00252478
ENSG00000122741	903.471	1.06356	0.263573	4.03519	5.45592e-05	0.00262163
ENSG00000204138	869.003	1.03796	0.258291	4.01859	5.8548e-05	0.00279652
ENSG00000198854	25.1599	5.2987	1.31861	4.01839	5.85961e-05	0.00279652
ENSG00000082458	377.108	1.29919	0.323393	4.01736	5.8855e-05	0.00279939
ENSG00000109321	11300.9	-0.870387	0.217408	-4.00346	6.24215e-05	0.00295903
ENSG00000100219	2470.96	0.909698	0.227373	4.0009	6.31011e-05	0.00298121
ENSG00000151117	1704.5	-0.936646	0.235376	-3.97936	6.90998e-05	0.0032537
ENSG00000135318	2465.98	0.910456	0.229693	3.96379	7.37689e-05	0.00345047
ENSG00000129566	217.573	1.61881	0.408353	3.96425	7.36286e-05	0.00345047
ENSG00000132530	120.467	2.02456	0.511776	3.95595	7.62307e-05	0.00355381
ENSG00000166598	12177.8	0.831759	0.210768	3.94632	7.93623e-05	0.00368759
ENSG00000111913	25.1853	4.64389	1.17816	3.94163	8.09297e-05	0.00374806
ENSG00000129474	2688.45	-0.944685	0.240036	-3.9356	8.29908e-05	0.00383091
ENSG00000183709	26.3523	6.65744	1.69344	3.93131	8.44858e-05	0.00388717
ENSG00000139722	1627.8	-0.954642	0.242991	-3.92871	8.54032e-05	0.00391659
ENSG00000163637	97.1831	2.14393	0.545885	3.92743	8.58584e-05	0.00392468
ENSG00000136688	1003.88	-0.987434	0.252288	-3.91392	9.08092e-05	0.00413755
ENSG00000116871	22385.1	-0.820444	0.20976	-3.91135	9.17817e-05	0.00416837
ENSG00000112033	2434.78	-0.884843	0.226624	-3.90445	9.44398e-05	0.0042753
ENSG00000134531	25233.1	-0.81806	0.209616	-3.90266	9.51417e-05	0.00429327
ENSG00000172936	3056.09	0.906679	0.232958	3.89203	9.94097e-05	0.00447153
ENSG00000029153	3041.83	0.889267	0.228752	3.88747	0.000101294	0.0045418
ENSG00000106070	25.1468	4.61453	1.19062	3.87575	0.000106298	0.00475102
ENSG00000125826	2858.73	0.863616	0.223424	3.86537	0.000110923	0.00494205
ENSG00000167034	41.3042	3.06639	0.793568	3.86405	0.000111523	0.00495309
ENSG00000150961	457.897	1.24785	0.323942	3.85207	0.000117126	0.00518557
ENSG00000103196	464.438	-1.14955	0.299157	-3.84264	0.000121716	0.0053719
ENSG00000172478	1932.34	-0.927127	0.241397	-3.84068	0.000122694	0.00539816
ENSG00000139350	324.363	1.33123	0.347512	3.83074	0.000127761	0.00560357
ENSG00000150991	42744.9	0.817511	0.213524	3.82866	0.00012884	0.00563336
ENSG00000005810	388.66	1.31689	0.345751	3.80877	0.000139661	0.00608757
ENSG00000136451	284.502	1.31644	0.347971	3.78318	0.000154839	0.00672831
ENSG00000166801	302.69	1.265	0.334828	3.77806	0.000158056	0.006826
ENSG00000136153	2913.49	-0.897095	0.237408	-3.7787	0.00015765	0.006826
ENSG00000118160	35.4073	3.44288	0.915497	3.76066	0.000169463	0.00729625
ENSG00000177614	777.69	-1.00939	0.268683	-3.75679	0.000172105	0.00738738
ENSG00000030110	2866.07	0.855463	0.227911	3.75349	0.000174391	0.00744954
ENSG00000146278	538.401	1.07514	0.286462	3.75317	0.000174611	0.00744954
ENSG00000171345	1297.07	-1.03666	0.27655	-3.74852	0.000177878	0.00756599
ENSG00000221926	2552.96	-0.92396	0.247769	-3.72912	0.00019215	0.00814844
ENSG00000104419	8019.33	-0.790383	0.212566	-3.7183	0.000200569	0.00847992
ENSG00000138496	2247.96	0.877662	0.236312	3.71399	0.000204013	0.0085997
ENSG00000153993	70.4202	2.21585	0.598518	3.70223	0.00021371	0.00898155
ENSG00000128283	3156.13	-0.839847	0.227386	-3.69349	0.000221194	0.00926844
ENSG00000146859	109.027	2.0145	0.54554	3.69267	0.00022191	0.00927082
ENSG00000116679	564.278	-1.04443	0.282967	-3.69102	0.00022336	0.00927637
ENSG00000120539	401.068	1.14871	0.31121	3.6911	0.000223287	0.00927637
ENSG00000126947	276.947	1.29267	0.350932	3.68352	0.000230035	0.00952548
ENSG00000196843	279.181	1.30157	0.353941	3.67736	0.000235658	0.00972971
ENSG00000142973	389.972	1.17554	0.320947	3.66271	0.000249558	0.0102735
ENSG00000092820	20124.3	-0.765701	0.209222	-3.65975	0.000252464	0.0103327
ENSG00000185070	533.451	1.14861	0.31384	3.65987	0.000252345	0.0103327
ENSG00000064195	431.245	-1.3756	0.376478	-3.65386	0.000258329	0.0105421
ENSG00000179111	53.7865	2.76755	0.757938	3.65142	0.000260797	0.010612
ENSG00000155275	378.46	1.14548	0.313784	3.65052	0.000261711	0.0106185
ENSG00000006555	345.451	1.1707	0.321614	3.64008	0.000272558	0.0110268
ENSG00000145050	2795.32	0.867171	0.238351	3.63821	0.00027454	0.0110752
ENSG00000151883	203.283	1.39101	0.38283	3.6335	0.000279606	0.0112473
ENSG00000116668	43.083	2.79507	0.770957	3.62546	0.000288447	0.0115699
ENSG00000183742	1335.92	-0.873008	0.24109	-3.62109	0.000293366	0.0117338
ENSG00000105835	1519.16	0.900032	0.249081	3.61342	0.000302186	0.0120523
ENSG00000064999	658.036	1.07624	0.297943	3.61225	0.000303552	0.0120726
ENSG00000173269	97.7035	-1.90328	0.527506	-3.60807	0.000308483	0.0122342
ENSG00000185880	92.7764	1.89167	0.524924	3.60371	0.000313713	0.0124066
ENSG00000205336	2211.33	-0.836315	0.232404	-3.59854	0.000320004	0.0126153
ENSG00000100209	226.754	1.35772	0.377363	3.59791	0.000320781	0.0126153
ENSG00000145685	335.123	-1.18483	0.329581	-3.59495	0.000324458	0.0127243
ENSG00000139921	768.206	0.947284	0.264071	3.58723	0.000334207	0.0130341
ENSG00000161133	27.146	3.69814	1.03082	3.58757	0.000333772	0.0130341
ENSG00000109101	80.4232	-2.04322	0.570192	-3.5834	0.000339154	0.0131905
ENSG00000107864	72.0945	2.15139	0.600944	3.58002	0.000343569	0.0132888
ENSG00000132792	2447.24	0.832387	0.232473	3.58058	0.000342828	0.0132888
ENSG00000070601	31.8696	3.22863	0.903099	3.57506	0.000350151	0.0135062
ENSG00000008513	136.202	-1.62533	0.455202	-3.57057	0.000356199	0.013702
ENSG00000071537	617.155	1.02932	0.288831	3.56376	0.000365584	0.0140247
ENSG00000100065	2618.67	-0.83026	0.233398	-3.55728	0.000374716	0.014336
ENSG00000160179	199.215	1.42664	0.403925	3.53195	0.000412503	0.0157388
ENSG00000158711	283.898	1.29689	0.367396	3.52994	0.000415657	0.0158163
ENSG00000041988	420.391	1.09264	0.31004	3.52421	0.000424754	0.0161189
ENSG00000206075	16853.5	-0.745328	0.2118	-3.51901	0.000433157	0.0163936
ENSG00000168497	100.869	1.78626	0.507819	3.51752	0.000435602	0.0164419
ENSG00000154227	1689.6	0.848095	0.241325	3.51432	0.00044088	0.0165966
ENSG00000099622	1904.47	-0.927627	0.264073	-3.51277	0.000443466	0.0166495
ENSG00000115525	104.253	-1.85859	0.529354	-3.51106	0.000446331	0.0166681
ENSG00000130303	1076.08	1.08375	0.308629	3.51149	0.000445603	0.0166681
ENSG00000170745	133.374	1.64454	0.469339	3.50395	0.000458416	0.0170742
ENSG00000008083	534.411	-1.03086	0.294279	-3.50302	0.000460022	0.0170888
ENSG00000175764	520.286	1.02236	0.292097	3.50009	0.000465105	0.0172321
ENSG00000152784	106.901	1.72918	0.494518	3.4967	0.000471049	0.0174066
ENSG00000171346	3058.13	-0.862223	0.246739	-3.49447	0.000475006	0.0175068
ENSG00000100336	120.307	1.85161	0.530428	3.49078	0.000481621	0.0177043
ENSG00000104205	99.7595	1.8317	0.525985	3.48242	0.000496898	0.0181239
ENSG00000250508	11.7217	6.94414	1.99333	3.48369	0.000494555	0.0181239
ENSG00000178951	2274.62	-0.792637	0.227599	-3.4826	0.000496574	0.0181239
ENSG00000175130	5077.06	0.768923	0.221944	3.46449	0.000531245	0.0193266
ENSG00000065911	979.99	0.907644	0.262299	3.46034	0.000539496	0.0195762
ENSG00000073067	537.873	0.994796	0.289343	3.43812	0.000585774	0.0212008
ENSG00000196396	2016.25	-0.806218	0.234662	-3.43565	0.00059113	0.0213398
ENSG00000108654	5303.09	-0.740556	0.215746	-3.43254	0.000597956	0.0214761
ENSG00000049759	1132.3	-0.863564	0.251532	-3.43321	0.000596478	0.0214761
ENSG00000116977	541.946	0.977196	0.285248	3.42578	0.000613047	0.0219621
ENSG00000143171	29.3316	3.20838	0.937692	3.42157	0.000622607	0.0222479
ENSG00000106100	145.978	1.58675	0.464839	3.41354	0.000641255	0.0228563
ENSG00000137200	1723	0.875788	0.256808	3.41028	0.000648965	0.0230727
ENSG00000062194	1065.44	0.848257	0.249215	3.40372	0.000664747	0.0235742
ENSG00000134716	127.953	1.63698	0.482292	3.39418	0.00068835	0.02435
ENSG00000069020	2852.92	0.760285	0.224092	3.39274	0.000691973	0.0244168
ENSG00000136874	297.247	1.17698	0.34759	3.38613	0.000708867	0.0249504
ENSG00000105963	664.244	0.923021	0.273055	3.38035	0.000723941	0.0254174
ENSG00000020577	532.671	-0.968467	0.286869	-3.37599	0.000735498	0.0257589
ENSG00000090861	2592.37	0.790815	0.234408	3.37368	0.000741716	0.0259122
ENSG00000123240	4831.49	0.735763	0.219297	3.35509	0.000793378	0.0276484
ENSG00000122861	3229.76	-0.743606	0.221802	-3.35257	0.000800663	0.0278334
ENSG00000198133	85.5048	1.81437	0.543283	3.33964	0.000838871	0.0290898
ENSG00000163513	2729.15	-0.789146	0.236905	-3.33107	0.000865127	0.0299266
ENSG00000196187	399.008	1.02321	0.308014	3.32194	0.000893931	0.0306967
ENSG00000144655	473.597	1.0106	0.304122	3.32302	0.000890495	0.0306967
ENSG00000225431	23.336	3.57624	1.07638	3.32248	0.000892208	0.0306967
ENSG00000090776	4707.37	-0.757022	0.228146	-3.31814	0.000906183	0.0310417
ENSG00000079215	221.684	1.25518	0.378366	3.31737	0.000908692	0.0310521
ENSG00000175591	450.896	-0.991569	0.299214	-3.31391	0.000919996	0.0313623
ENSG00000242125	287.409	-1.12317	0.339732	-3.30604	0.00094626	0.0321797
ENSG00000164251	1174.03	-0.832793	0.252569	-3.29728	0.000976247	0.0331195
ENSG00000122591	397.896	-1.01347	0.308343	-3.28683	0.00101321	0.0342908
ENSG00000145375	139.832	1.48484	0.452218	3.28346	0.00102543	0.0346211
ENSG00000115415	9635.36	0.750452	0.229036	3.27657	0.00105075	0.0353067
ENSG00000187912	15.7818	5.95873	1.81841	3.27689	0.00104956	0.0353067
ENSG00000159388	1493.11	-0.835373	0.255535	-3.26911	0.00107888	0.036048
ENSG00000281406	80.2145	-1.87992	0.574971	-3.26959	0.00107705	0.036048
ENSG00000163251	134.632	1.53806	0.470543	3.26868	0.00108049	0.036048
ENSG00000125266	773.532	-0.864346	0.264515	-3.26766	0.0010844	0.0360929
ENSG00000073331	148.293	1.47791	0.452484	3.26623	0.00108991	0.0361908
ENSG00000117525	17510.1	-0.750118	0.23004	-3.26082	0.0011109	0.0366286
ENSG00000168906	1165.25	-0.829277	0.254254	-3.26161	0.00110783	0.0366286
ENSG00000165474	6770.68	-0.697273	0.21383	-3.26087	0.00111071	0.0366286
ENSG00000163347	4698.95	-0.7421	0.22824	-3.2514	0.00114836	0.0377753
ENSG00000100784	56.1478	2.2373	0.688262	3.25066	0.00115139	0.0377866
ENSG00000111424	831.699	-0.847889	0.261135	-3.24694	0.00116652	0.0381941
ENSG00000130787	3409.98	0.721646	0.222315	3.24605	0.00117018	0.0382251
ENSG00000105245	456.141	-1.01865	0.31412	-3.24287	0.00118332	0.0385646
ENSG00000134852	344.29	-1.091	0.336597	-3.24125	0.00119006	0.0386947
ENSG00000112096	1475.32	0.800581	0.247148	3.23928	0.00119834	0.0388742
ENSG00000273445	17.2809	4.44802	1.37499	3.23494	0.0012167	0.0391272
ENSG00000138433	833.018	0.890587	0.275279	3.23522	0.00121549	0.0391272
ENSG00000172243	9.98504	6.7087	2.07317	3.23596	0.00121234	0.0391272
ENSG00000167207	128.001	1.5433	0.477093	3.23481	0.00121725	0.0391272
ENSG00000115325	61.1843	2.04682	0.63331	3.23194	0.00122952	0.0394314
ENSG00000134294	3910.29	0.785576	0.243725	3.22321	0.00126763	0.0405613
ENSG00000152749	307.536	1.07444	0.333499	3.22172	0.00127422	0.0406796
ENSG00000178966	144.031	1.39783	0.4348	3.21489	0.00130497	0.0414732
ENSG00000125772	156.527	-1.38359	0.430332	-3.21517	0.00130365	0.0414732
ENSG00000117519	700.761	-0.877592	0.273274	-3.2114	0.00132092	0.041875
ENSG00000137752	827.506	0.896993	0.279414	3.21026	0.00132614	0.041875
ENSG00000152766	1139.58	-0.906328	0.28233	-3.21018	0.00132653	0.041875
ENSG00000185722	650.512	1.01893	0.317701	3.2072	0.00134033	0.042216
ENSG00000142677	697.612	0.878341	0.274529	3.19944	0.00137693	0.043272
ENSG00000178381	408.962	1.00619	0.314906	3.19522	0.00139724	0.0437151
ENSG00000124193	2177.44	-0.752215	0.235381	-3.19573	0.00139476	0.0437151
ENSG00000104951	32.0028	2.87592	0.90125	3.19104	0.00141764	0.0442549
ENSG00000151914	1734.37	-0.890198	0.279085	-3.1897	0.00142419	0.044361
ENSG00000075213	283.462	1.0866	0.341028	3.18626	0.00144127	0.0446745
ENSG00000135148	970.083	0.811351	0.254624	3.18647	0.00144022	0.0446745
ENSG00000167105	229.614	1.18504	0.371981	3.18575	0.00144378	0.0446745
ENSG00000116863	2606.67	0.7671	0.24092	3.18405	0.00145229	0.0448396
ENSG00000116691	1060.34	0.927334	0.291761	3.1784	0.00148089	0.0453958
ENSG00000163516	518.219	0.914602	0.287661	3.17944	0.0014756	0.0453958
ENSG00000082269	422.564	0.96663	0.304168	3.17795	0.00148321	0.0453958
ENSG00000183765	293.347	1.07809	0.339121	3.17907	0.00147746	0.0453958
ENSG00000175984	738.698	-0.846665	0.266973	-3.17135	0.00151732	0.0463392
ENSG00000124120	1086.89	-0.794273	0.251065	-3.16361	0.00155824	0.0474859
ENSG00000245848	373.863	-1.01535	0.321266	-3.16047	0.00157516	0.0478978
ENSG00000130066	3787.1	0.704388	0.222928	3.15971	0.00157926	0.0479189
ENSG00000143457	273.767	1.09088	0.345435	3.15799	0.00158859	0.0480983
ENSG00000126705	676.019	-1.0212	0.323668	-3.15509	0.00160448	0.0484753
ENSG00000280798	155.45	-1.33495	0.423474	-3.15238	0.00161945	0.0487183
ENSG00000197632	24867.8	-0.658881	0.208996	-3.1526	0.00161821	0.0487183
ENSG00000102580	1187.54	0.827658	0.262926	3.14788	0.00164462	0.0493701
ENSG00000121742	1299.61	-0.798612	0.254267	-3.14084	0.00168464	0.0504639
ENSG00000133816	780.156	-0.8803	0.28063	-3.13688	0.00170758	0.0509344
ENSG00000072041	824.64	-0.854984	0.272537	-3.13714	0.00170607	0.0509344
ENSG00000271503	9.61263	6.56497	2.0965	3.13139	0.00173981	0.051786
ENSG00000153162	946.63	-0.96501	0.308431	-3.12877	0.00175538	0.0521393
ENSG00000139083	345.667	1.02267	0.328738	3.11091	0.00186515	0.055283
ENSG00000117394	9058.67	-0.738461	0.237544	-3.10874	0.0018789	0.0555736
ENSG00000115368	725.931	0.830267	0.269329	3.08273	0.00205113	0.0605382
ENSG00000182580	1304.26	-0.87298	0.283249	-3.08203	0.00205597	0.0605382
ENSG00000147689	7650.94	-0.655961	0.21291	-3.08093	0.00206358	0.0605382
ENSG00000108179	2704.83	-0.692193	0.224674	-3.08087	0.00206395	0.0605382
ENSG00000102805	145.512	1.32996	0.435077	3.05684	0.00223687	0.0654738
ENSG00000124788	274.275	-1.05122	0.344154	-3.05452	0.00225421	0.0658444
ENSG00000144746	1085.92	-0.758568	0.248467	-3.05299	0.0022657	0.066043
ENSG00000157557	1641.42	0.718835	0.235514	3.05219	0.00227176	0.0660829
ENSG00000135925	281.493	-1.08736	0.356651	-3.04881	0.0022975	0.0666939
ENSG00000136715	443.721	0.936628	0.307631	3.04464	0.00232956	0.067392
ENSG00000100600	1883.12	0.723936	0.23779	3.04444	0.00233112	0.067392
ENSG00000156500	55.6255	2.02366	0.666211	3.03757	0.00238495	0.0686661
ENSG00000107984	1474.8	-0.727992	0.239627	-3.03802	0.00238135	0.0686661
ENSG00000143502	106.015	1.49494	0.492368	3.03623	0.00239553	0.0688299
ENSG00000106443	605.48	0.947649	0.312422	3.03323	0.00241951	0.0693774
ENSG00000162458	3918.76	-0.672749	0.222155	-3.02829	0.00245942	0.0703784
ENSG00000255398	72.3628	1.75709	0.581632	3.02096	0.00251977	0.071959
ENSG00000153815	1804.3	-0.701513	0.232581	-3.01621	0.00255957	0.0729478
ENSG00000173762	18.8085	3.71492	1.2334	3.01194	0.00259587	0.0738328
ENSG00000174032	272.216	1.11301	0.369655	3.01095	0.00260432	0.0739238
ENSG00000162616	263.457	1.12073	0.372592	3.00793	0.00263031	0.0745114
ENSG00000168118	603.567	-0.833067	0.277479	-3.00227	0.00267972	0.0756918
ENSG00000145016	1166.98	0.739766	0.24643	3.00193	0.00268273	0.0756918
ENSG00000156453	3680.42	-0.676276	0.225512	-2.99885	0.00270998	0.0763077
ENSG00000234745	1406.12	0.814764	0.271785	2.99782	0.00271916	0.0763218
ENSG00000180155	442.261	-0.903292	0.30134	-2.99758	0.00272132	0.0763218
ENSG00000112308	2078.82	0.687902	0.229739	2.99428	0.00275093	0.0769987
ENSG00000135604	43.208	2.39561	0.800706	2.99187	0.00277272	0.0773012
ENSG00000161692	189.852	1.20276	0.40198	2.99208	0.00277088	0.0773012
ENSG00000130939	446.945	-0.900988	0.301403	-2.98932	0.00279602	0.0775909
ENSG00000142961	707.118	0.807586	0.270176	2.98911	0.00279791	0.0775909
ENSG00000121060	2765.72	0.711747	0.238128	2.98892	0.00279964	0.0775909
ENSG00000183963	4812.73	-0.647433	0.216919	-2.98468	0.00283877	0.0785208
ENSG00000109971	35844.1	0.645143	0.216281	2.98289	0.00285536	0.0788249
ENSG00000083857	1941.19	-0.866505	0.290997	-2.97771	0.00290408	0.0800129
ENSG00000179021	324.555	0.972839	0.326832	2.97657	0.00291489	0.0801537
ENSG00000251022	287.151	1.00698	0.339748	2.9639	0.00303771	0.0833684
ENSG00000121486	236.315	1.07657	0.363393	2.96255	0.00305104	0.0835712
ENSG00000138785	339.279	0.95449	0.322363	2.96092	0.00306724	0.0836893
ENSG00000136999	12.0712	5.58151	1.88475	2.96141	0.00306234	0.0836893
ENSG00000183723	258.907	-1.04684	0.353879	-2.95818	0.0030946	0.0842724
ENSG00000104267	737.298	-0.79312	0.268222	-2.95695	0.00310698	0.0844462
ENSG00000152778	723.294	0.787457	0.267101	2.94816	0.0031967	0.0867175
ENSG00000069812	5302.38	-0.644171	0.218582	-2.94705	0.00320821	0.0868624
ENSG00000142188	29.03	3.06044	1.03901	2.94552	0.00322412	0.0871255
ENSG00000064012	298.081	1.08833	0.369913	2.94212	0.00325969	0.087918
ENSG00000125998	790.57	-0.780237	0.266308	-2.92983	0.00339153	0.0912989
ENSG00000260401	283.731	-1.0006	0.341766	-2.92772	0.00341455	0.0917433
ENSG00000189433	611.975	-0.859018	0.293928	-2.92255	0.00347176	0.0929258
ENSG00000128594	53.2293	-1.98669	0.679652	-2.92311	0.00346559	0.0929258
ENSG00000140859	1846.11	-0.708115	0.242424	-2.92098	0.00348933	0.0932188
ENSG00000237276	468.99	0.922929	0.316337	2.91756	0.00352787	0.093892
ENSG00000185339	161.443	1.21186	0.415359	2.91762	0.00352714	0.093892
ENSG00000116667	990.571	0.735971	0.252483	2.91493	0.00355768	0.0943288
ENSG00000100422	244.409	-1.04173	0.357354	-2.91511	0.00355561	0.0943288
ENSG00000188158	99.6119	-1.49347	0.512749	-2.91268	0.00358346	0.0948336
ENSG00000146674	583.281	-0.828371	0.284707	-2.90955	0.00361944	0.0954272
ENSG00000125398	1166.9	0.715354	0.245855	2.90966	0.0036182	0.0954272
ENSG00000172985	14.3619	4.55669	1.56761	2.90677	0.00365184	0.0957436
ENSG00000135002	381.864	0.909428	0.312812	2.90727	0.00364602	0.0957436
ENSG00000129667	856.819	0.798971	0.274795	2.90752	0.00364306	0.0957436
ENSG00000182040	77.5429	-1.75818	0.605124	-2.90548	0.00366686	0.0959586
ENSG00000138835	376.38	0.960908	0.330863	2.90425	0.00368138	0.0961169
ENSG00000256262	8.04514	6.38091	2.19743	2.90381	0.00368656	0.0961169
ENSG00000003989	731.362	-0.797807	0.275398	-2.89692	0.00376849	0.0980713
ENSG00000134575	608.947	0.801314	0.276907	2.8938	0.00380614	0.0988684
ENSG00000001617	4112.25	-0.640684	0.221514	-2.8923	0.00382434	0.0991581
ENSG00000172197	91.2	1.58071	0.547232	2.88855	0.00387019	0.100163
ENSG00000127129	48.4519	-2.05432	0.711354	-2.8879	0.00387828	0.100188
ENSG00000156345	103.161	1.44502	0.502515	2.87558	0.00403287	0.10399
ENSG00000003402	4705.79	0.655909	0.228297	2.87305	0.00406533	0.104636
ENSG00000116514	2379.13	0.651757	0.227021	2.87091	0.00409288	0.105153
ENSG00000070731	356.193	-0.93212	0.324747	-2.8703	0.00410084	0.105165
ENSG00000065534	183.691	-1.17939	0.411364	-2.86702	0.00414359	0.106068
ENSG00000133466	1046.81	-0.730055	0.255126	-2.86155	0.00421573	0.107719
ENSG00000166710	2967.69	0.706121	0.24732	2.85509	0.00430243	0.109735
ENSG00000008735	91.0505	1.51596	0.532155	2.84871	0.00438966	0.111758
ENSG00000178372	2933.95	-0.752844	0.26453	-2.84597	0.00442771	0.112437
ENSG00000103089	295.31	0.98446	0.345955	2.84563	0.00443233	0.112437
ENSG00000254470	1348.79	0.68733	0.241744	2.84322	0.00446603	0.113088
ENSG00000140403	247.175	1.01685	0.357799	2.84197	0.00448356	0.113329
ENSG00000187091	3271.85	-0.628116	0.221298	-2.83833	0.00453503	0.114424
ENSG00000150667	34.334	2.51705	0.889933	2.82836	0.00467868	0.117837
ENSG00000160710	5695.53	0.631926	0.223547	2.82682	0.00470131	0.118196
ENSG00000277147	48.8025	2.0434	0.723196	2.82551	0.00472053	0.118468
ENSG00000279191	7.78376	6.26287	2.21953	2.82172	0.00477674	0.119665
ENSG00000223573	855.807	-0.736545	0.261494	-2.81668	0.00485234	0.121343
ENSG00000112715	434.525	0.861996	0.3069	2.80872	0.00497396	0.124164
ENSG00000101224	1092.84	-0.717506	0.255567	-2.80751	0.00499266	0.12441
ENSG00000141738	477.493	0.823307	0.293371	2.80637	0.00501028	0.124628
ENSG00000100003	3115.65	-0.63145	0.225157	-2.80449	0.00503959	0.125137
ENSG00000115884	35030.2	-0.58414	0.208373	-2.80334	0.00505759	0.125142
ENSG00000131941	174.79	-1.13049	0.403191	-2.80387	0.00504935	0.125142
ENSG00000144476	219.117	-1.04111	0.371785	-2.80031	0.00510539	0.126103
ENSG00000196141	2752.27	0.647583	0.231307	2.79968	0.00511541	0.126129
ENSG00000156299	305.372	-0.936088	0.334791	-2.79604	0.0051733	0.127334
ENSG00000141098	1325.86	-0.674362	0.241239	-2.79541	0.00518344	0.127361
ENSG00000181444	88.6863	1.5908	0.569636	2.79265	0.00522775	0.128226
ENSG00000154764	565.317	-0.814886	0.29202	-2.79052	0.00526242	0.128628
ENSG00000168818	711.658	0.774398	0.277509	2.79053	0.00526211	0.128628
ENSG00000223784	202.653	-1.07514	0.385684	-2.78763	0.0053095	0.129554
ENSG00000189143	7998.03	-0.626566	0.225524	-2.77827	0.00546499	0.133117
ENSG00000164327	137.744	1.22495	0.441205	2.77637	0.00549697	0.133436
ENSG00000175866	6387.02	-0.612566	0.220636	-2.77636	0.00549705	0.133436
ENSG00000183386	782.302	0.806439	0.291319	2.76824	0.00563604	0.13634
ENSG00000157741	96.6292	1.41526	0.511178	2.76864	0.00562916	0.13634
ENSG00000105281	3999.93	0.605185	0.218767	2.76635	0.00566882	0.136898
ENSG00000027075	211.726	-1.09772	0.39717	-2.76385	0.0057123	0.137712
ENSG00000171658	93.0575	1.45126	0.5256	2.76115	0.0057598	0.138619
ENSG00000124256	14.5907	3.82942	1.38731	2.76031	0.00577465	0.138739
ENSG00000196562	1817.92	-0.657609	0.238287	-2.75973	0.00578483	0.138747
ENSG00000160293	763.932	-0.769786	0.279063	-2.75847	0.00580728	0.139049
ENSG00000139746	654.005	0.750401	0.272628	2.75247	0.00591479	0.141383
ENSG00000091947	757.449	0.729667	0.265583	2.74742	0.00600667	0.143335
ENSG00000110906	1744.1	-0.64303	0.234301	-2.74445	0.00606115	0.144391
ENSG00000226950	227.514	-1.07492	0.391757	-2.74384	0.00607256	0.144418
ENSG00000137877	135.529	1.22365	0.446155	2.74266	0.00609439	0.144693
ENSG00000095739	578.571	0.770825	0.281466	2.73861	0.00617	0.146241
ENSG00000273382	9.86161	-5.42143	1.98069	-2.73714	0.00619754	0.146647
ENSG00000146021	18.0792	3.26041	1.19145	2.73651	0.00620938	0.146681
ENSG00000135048	769.075	-0.792457	0.289811	-2.73439	0.0062496	0.147384
ENSG00000100084	298.535	0.920237	0.336966	2.73095	0.00631523	0.148682
ENSG00000176788	2874.51	-0.60914	0.223241	-2.72863	0.00635985	0.149234
ENSG00000153786	855.418	-0.705957	0.258675	-2.72912	0.00635033	0.149234
ENSG00000154305	366.108	0.859645	0.31528	2.72661	0.00639884	0.14965
ENSG00000179820	1272.57	-0.806613	0.295794	-2.72694	0.00639243	0.14965
ENSG00000124356	1183.39	0.674628	0.247587	2.72482	0.00643372	0.14972
ENSG00000189319	1198.51	0.673533	0.247185	2.72482	0.00643369	0.14972
ENSG00000108469	547.74	0.773076	0.283689	2.72509	0.00642847	0.14972
ENSG00000120696	83.1897	1.47789	0.544223	2.71559	0.00661585	0.153704
ENSG00000159202	3486.14	0.597941	0.220302	2.71419	0.00664387	0.154048
ENSG00000204323	239.674	1.08487	0.399768	2.71375	0.00665256	0.154048
ENSG00000038274	620.991	0.756422	0.279429	2.70702	0.00678894	0.156566
ENSG00000230533	10.4894	5.37727	1.98702	2.7062	0.00680576	0.156566
ENSG00000102543	94.053	1.39919	0.516947	2.70665	0.00679667	0.156566
ENSG00000131979	232.567	1.00943	0.372799	2.7077	0.00677504	0.156566
ENSG00000282851	11.2229	5.34267	1.97486	2.70534	0.00682353	0.156718
ENSG00000198604	1419.3	0.689155	0.254946	2.70314	0.00686869	0.157481
ENSG00000184164	2034.12	0.628354	0.232496	2.70264	0.00687911	0.157481
ENSG00000138018	799.435	0.712419	0.263661	2.70202	0.00689188	0.157518
ENSG00000109452	637.879	-0.741338	0.274434	-2.70133	0.0069062	0.157589
ENSG00000163701	1644.05	-0.638051	0.236449	-2.69847	0.00696587	0.158257
ENSG00000110218	884.009	0.713785	0.264526	2.69836	0.00696824	0.158257
ENSG00000166920	269.318	1.17788	0.43661	2.69778	0.00698042	0.158257
ENSG00000130489	62.9664	1.67456	0.620649	2.69808	0.00697401	0.158257
ENSG00000084112	474.749	-0.868561	0.322732	-2.69128	0.00711791	0.160856
ENSG00000135111	200.958	1.05307	0.391249	2.69155	0.00711202	0.160856
ENSG00000261889	26.5288	2.68158	0.997395	2.68858	0.00717568	0.161901
ENSG00000198060	1178.61	0.663229	0.246862	2.68663	0.00721759	0.162586
ENSG00000133731	198.27	1.05378	0.392574	2.68428	0.00726873	0.163477
ENSG00000164651	6.88407	6.16887	2.29884	2.68347	0.00728628	0.16361
ENSG00000115414	8780.92	0.655591	0.244494	2.68142	0.00733094	0.16409
ENSG00000164463	18.0337	3.3051	1.23284	2.68089	0.0073426	0.16409
ENSG00000177989	435.862	0.859799	0.320691	2.68108	0.00733853	0.16409
ENSG00000125637	1782.31	-0.625608	0.233594	-2.67818	0.00740224	0.16516
ENSG00000152102	1188.33	-0.667373	0.249315	-2.67682	0.00743244	0.165377
ENSG00000110330	765.806	0.727961	0.272017	2.67616	0.00744718	0.165377
ENSG00000155629	16.9909	3.3147	1.23837	2.67665	0.00743614	0.165377
ENSG00000185753	412.007	0.820354	0.306644	2.67527	0.00746694	0.165554
ENSG00000140848	288.687	0.908434	0.339865	2.67292	0.00751931	0.166192
ENSG00000105137	429.925	0.81186	0.303731	2.67296	0.00751845	0.166192
ENSG00000198053	820.101	-0.729907	0.273397	-2.66977	0.00759037	0.1675
ENSG00000168071	280.732	-0.932048	0.349784	-2.66464	0.00770709	0.169809
ENSG00000152056	1145.29	-0.705294	0.264815	-2.66334	0.0077369	0.1702
ENSG00000259642	38.225	-2.07286	0.779064	-2.66071	0.00779764	0.171268
ENSG00000177731	283.688	-0.917919	0.345146	-2.65951	0.0078255	0.171612
ENSG00000136848	2815.44	0.621577	0.233788	2.65873	0.00784365	0.171743
ENSG00000091622	613.929	-0.816285	0.30719	-2.65727	0.00787771	0.172221
ENSG00000137177	2484.28	-0.627298	0.236679	-2.65041	0.00803934	0.175482
ENSG00000157216	643.159	0.730509	0.276269	2.6442	0.00818852	0.177639
ENSG00000123689	155.688	1.16495	0.440571	2.64419	0.00818863	0.177639
ENSG00000122068	1522.73	0.649887	0.2457	2.64504	0.00816802	0.177639
ENSG00000105327	88.308	1.40428	0.5308	2.64559	0.0081548	0.177639
ENSG00000261150	1159.32	-0.674515	0.255343	-2.6416	0.0082515	0.178728
ENSG00000285103	144.297	1.14336	0.433059	2.64021	0.00828559	0.17919
ENSG00000112139	51.1742	1.80677	0.686109	2.63335	0.00845461	0.182565
ENSG00000131584	1115.16	-0.650223	0.247467	-2.62751	0.00860111	0.185154
ENSG00000179674	22.6818	2.74525	1.04493	2.6272	0.00860899	0.185154
ENSG00000025708	13375.2	0.620443	0.236179	2.62701	0.00861396	0.185154
ENSG00000176092	2743.7	-0.600992	0.228889	-2.62569	0.00864735	0.185306
ENSG00000106366	7643.15	-0.579869	0.220828	-2.62589	0.00864228	0.185306
ENSG00000113070	433.338	0.813787	0.310033	2.62484	0.00866892	0.185323
ENSG00000230453	341.535	0.882446	0.336284	2.62411	0.00868764	0.185323
ENSG00000160190	176.349	1.18901	0.453029	2.62458	0.00867561	0.185323
ENSG00000198380	737	0.736454	0.280926	2.62153	0.00875373	0.18645
ENSG00000102524	59.9006	6.21546	2.3725	2.6198	0.0087982	0.187115
ENSG00000008256	779.886	-0.68861	0.263061	-2.61768	0.00885304	0.187997
ENSG00000124882	1332.15	-0.689477	0.26397	-2.61195	0.00900269	0.190887
ENSG00000157985	284.999	-0.983857	0.376965	-2.60994	0.00905575	0.191723
ENSG00000104368	856.947	-0.698492	0.268031	-2.60601	0.00916035	0.193647
ENSG00000149131	394.863	0.804652	0.308876	2.6051	0.00918472	0.19387
ENSG00000118402	698.509	-0.699867	0.268757	-2.60409	0.00921185	0.194152
ENSG00000109089	1374.71	-0.682589	0.262426	-2.60108	0.00929315	0.195573
ENSG00000113441	420.374	0.840023	0.32304	2.60037	0.00931236	0.195685
ENSG00000230088	201.959	-1.09538	0.423002	-2.58954	0.00961038	0.201434
ENSG00000146872	615.699	0.734743	0.283751	2.58939	0.00961456	0.201434
ENSG00000103855	1653.37	0.629549	0.24325	2.58807	0.00965142	0.201905
ENSG00000128245	2745.68	0.586397	0.226637	2.58738	0.00967077	0.20201
ENSG00000164976	459.125	-0.813719	0.31459	-2.5866	0.00969288	0.202172
ENSG00000163611	10.9341	4.31581	1.67524	2.57624	0.00998801	0.208019
ENSG00000136026	6766.2	0.554603	0.215468	2.57394	0.0100546	0.209098
ENSG00000151466	206.432	0.972981	0.378552	2.57027	0.0101619	0.211017
ENSG00000225963	27.2332	2.37717	0.92558	2.56831	0.0102197	0.211905
ENSG00000158246	3493.93	-0.5654	0.220264	-2.56692	0.0102607	0.212441
ENSG00000166033	2650.73	-0.579513	0.225847	-2.56596	0.0102892	0.212719
ENSG00000198286	268.577	0.889942	0.346896	2.56544	0.0103044	0.212721
ENSG00000203783	320.915	-0.8446	0.329528	-2.56306	0.0103755	0.213874
ENSG00000079308	37.1816	2.02614	0.790874	2.5619	0.0104102	0.214277
ENSG00000129116	1699.01	-0.619927	0.242111	-2.56051	0.0104518	0.214819
ENSG00000140471	147.545	1.09771	0.429049	2.55847	0.0105134	0.215769
ENSG00000168389	469.035	-0.754951	0.295165	-2.55772	0.0105361	0.21592
ENSG00000205476	837.623	-0.811873	0.317488	-2.55718	0.0105525	0.215944
ENSG00000254093	17.4091	-3.0749	1.20394	-2.55403	0.0106483	0.217587
ENSG00000178234	347.396	-0.815556	0.319923	-2.54922	0.0107964	0.220293
ENSG00000164597	32.2282	2.19652	0.862937	2.5454	0.0109153	0.222398
ENSG00000152518	3856.44	-0.633409	0.249122	-2.54257	0.0110042	0.223884
ENSG00000175505	292.788	-0.882418	0.347466	-2.53958	0.0110986	0.22548
ENSG00000091129	289.192	0.982756	0.387548	2.53583	0.011218	0.227576
ENSG00000102921	1518.81	0.625381	0.246826	2.53369	0.0112869	0.228645
ENSG00000072134	398.824	-0.791045	0.312397	-2.53217	0.0113358	0.229305
ENSG00000067082	4253.42	0.550197	0.217901	2.52499	0.0115701	0.233549
ENSG00000241058	74.2152	1.48833	0.589502	2.52473	0.0115787	0.233549
ENSG00000196369	60.1754	1.58609	0.628643	2.52304	0.0116344	0.233977
ENSG00000117475	923.823	0.661549	0.262261	2.52249	0.0116529	0.233977
ENSG00000120690	708.439	0.709122	0.281166	2.52208	0.0116664	0.233977
ENSG00000124214	2085.13	0.586271	0.232418	2.52249	0.0116529	0.233977
ENSG00000158457	279.86	0.86879	0.344716	2.52031	0.0117253	0.234822
ENSG00000171860	10.6584	4.25723	1.68998	2.51911	0.0117653	0.235289
ENSG00000006453	1173.47	-0.660094	0.262333	-2.51624	0.0118613	0.236873
ENSG00000272669	21.9781	2.71296	1.07855	2.51537	0.0118909	0.237127
ENSG00000105829	317.205	0.845305	0.3363	2.51354	0.0119525	0.238018
ENSG00000152284	362.58	0.809294	0.322044	2.513	0.0119711	0.238052
ENSG00000163872	649.585	0.898237	0.357749	2.5108	0.0120457	0.238767
ENSG00000188089	515.607	0.723051	0.288008	2.51052	0.0120553	0.238767
ENSG00000072849	690.794	0.692831	0.275979	2.51044	0.0120579	0.238767
ENSG00000236383	13.3824	3.87639	1.54693	2.50585	0.0122157	0.241551
ENSG00000162298	601.108	0.730866	0.291804	2.50465	0.0122574	0.242036
ENSG00000114439	299.249	0.923158	0.368846	2.50283	0.0123206	0.242943
ENSG00000168453	5108.47	-0.563425	0.225189	-2.50201	0.0123489	0.243161
ENSG00000132359	716.874	-0.846655	0.338721	-2.49956	0.0124346	0.244507
ENSG00000197321	787.486	-0.759154	0.303852	-2.49844	0.0124742	0.244943
ENSG00000157693	122.836	1.18183	0.473392	2.49651	0.0125421	0.245934
ENSG00000266094	293.453	-0.882317	0.353524	-2.49577	0.0125682	0.245962
ENSG00000086589	699.714	0.673579	0.269919	2.49549	0.0125785	0.245962
ENSG00000138311	192.472	-0.982235	0.393978	-2.49312	0.0126627	0.247265
ENSG00000115159	861.719	0.668103	0.268116	2.49184	0.0127083	0.247468
ENSG00000068078	1026.71	-0.647495	0.259834	-2.49196	0.0127042	0.247468
ENSG00000180758	1495.74	-0.592102	0.237898	-2.4889	0.0128141	0.248589
ENSG00000145632	3534.42	-0.582366	0.233989	-2.48886	0.0128153	0.248589
ENSG00000204147	120.635	1.16976	0.470017	2.48876	0.0128188	0.248589
ENSG00000125844	13727.9	0.524356	0.21088	2.48651	0.0129002	0.249825
ENSG00000144063	875.568	-0.711796	0.28639	-2.48541	0.0129402	0.250254
ENSG00000137801	27708.8	-0.594354	0.239241	-2.48433	0.0129797	0.250674
ENSG00000174738	97.4647	-1.25576	0.506561	-2.47899	0.0131755	0.254107
ENSG00000140598	546.305	0.760064	0.306782	2.47753	0.0132294	0.254797
ENSG00000198839	291.255	0.835916	0.33785	2.47423	0.0133525	0.256818
ENSG00000215012	692.095	-0.680453	0.275279	-2.47187	0.013441	0.258167
ENSG00000115221	672.619	-0.687686	0.27858	-2.46854	0.0135667	0.260225
ENSG00000100320	237.8	0.889924	0.360676	2.46738	0.0136106	0.260712
ENSG00000018236	615.929	-0.69835	0.28332	-2.46488	0.0137059	0.262181
ENSG00000169550	222.76	0.909065	0.368902	2.46425	0.0137302	0.262289
ENSG00000122641	409.206	-0.757306	0.307886	-2.4597	0.0139054	0.265277
ENSG00000114268	152.159	1.11488	0.4536	2.45785	0.0139772	0.266286
ENSG00000182541	2628.72	-0.577478	0.235073	-2.45659	0.0140263	0.266859
ENSG00000163739	251.124	-0.872346	0.355501	-2.45385	0.0141335	0.268281
ENSG00000178184	637.885	-0.693421	0.282641	-2.45336	0.0141527	0.268281
ENSG00000179218	33825.6	0.510696	0.208173	2.45323	0.0141582	0.268281
ENSG00000101298	240.929	0.879131	0.359343	2.44649	0.0144253	0.272976
ENSG00000105722	1366.2	-0.641745	0.262566	-2.44413	0.0145201	0.274401
ENSG00000137571	8.23977	5.03337	2.06033	2.44299	0.0145662	0.274536
ENSG00000237548	125.147	1.14286	0.467784	2.44313	0.0145606	0.274536
ENSG00000162236	1752.45	0.571895	0.234264	2.44124	0.014637	0.274766
ENSG00000151651	2227.15	0.579511	0.237337	2.44172	0.0146173	0.274766
ENSG00000155313	328.805	0.812313	0.332727	2.44138	0.0146314	0.274766
ENSG00000141934	244.119	-0.888679	0.364126	-2.44058	0.0146636	0.274899
ENSG00000139112	378.506	0.779882	0.320001	2.43712	0.0148047	0.277174
ENSG00000236740	13.6524	-3.69926	1.51821	-2.4366	0.0148262	0.277209
ENSG00000106829	222.378	0.904322	0.371907	2.43158	0.0150332	0.280486
ENSG00000129657	1136.46	-0.601055	0.247207	-2.43138	0.0150413	0.280486
ENSG00000145431	180.104	-0.965451	0.397286	-2.43012	0.0150939	0.280879
ENSG00000145675	230.044	0.926944	0.381513	2.42965	0.0151134	0.280879
ENSG00000166925	2395.83	0.569845	0.234558	2.42944	0.0151222	0.280879
ENSG00000124145	13772.2	0.553372	0.228153	2.42544	0.01529	0.283511
ENSG00000198768	103.39	-1.20381	0.496397	-2.4251	0.0153042	0.283511
ENSG00000057657	257.913	0.895433	0.369521	2.42323	0.0153833	0.284601
ENSG00000160013	8.34484	4.82129	1.99005	2.42269	0.015406	0.284647
ENSG00000196954	2254.65	0.559163	0.230921	2.42144	0.015459	0.284878
ENSG00000283000	40.9555	-1.84699	0.762741	-2.42152	0.0154558	0.284878
ENSG00000177459	22.4713	2.47749	1.02371	2.42012	0.0155155	0.285546
ENSG00000008323	624.311	0.673409	0.278431	2.41859	0.015581	0.286112
ENSG00000157837	1242.87	-0.598529	0.247485	-2.41845	0.0155869	0.286112
ENSG00000156232	282.755	0.859656	0.355698	2.41681	0.015657	0.287025
ENSG00000119787	733.869	-0.711432	0.295071	-2.41105	0.0159065	0.290866
ENSG00000095203	944.547	-0.644998	0.267521	-2.41102	0.0159079	0.290866
ENSG00000048028	179.247	1.01999	0.423182	2.4103	0.0159396	0.291068
ENSG00000261609	229.774	-0.877367	0.364845	-2.40476	0.0161829	0.294974
ENSG00000166897	87.6019	-1.30701	0.543573	-2.40448	0.0161954	0.294974
ENSG00000143409	567.24	0.675759	0.281348	2.40186	0.016312	0.296311
ENSG00000158050	86.9513	1.30397	0.543004	2.40141	0.0163322	0.296311
ENSG00000130559	593.011	-0.71274	0.29682	-2.40125	0.0163391	0.296311
ENSG00000150403	621.242	-0.666171	0.277462	-2.40094	0.016353	0.296311
ENSG00000141664	277.775	0.919974	0.383533	2.39868	0.0164543	0.297763
ENSG00000008294	1573.1	0.624927	0.260719	2.39694	0.0165328	0.2988
ENSG00000149639	296.864	-0.816712	0.341009	-2.39499	0.0166208	0.300006
ENSG00000177606	2929.03	0.541539	0.226338	2.39262	0.0167287	0.301132
ENSG00000121931	139.487	1.05364	0.440473	2.39207	0.0167537	0.301132
ENSG00000113360	562.823	0.693888	0.29002	2.39255	0.0167316	0.301132
ENSG00000242732	9.74889	4.14009	1.73123	2.39142	0.0167833	0.301132
ENSG00000171310	521.718	-0.688041	0.287786	-2.3908	0.0168115	0.301132
ENSG00000152137	1543.23	-0.565776	0.236608	-2.39119	0.0167937	0.301132
ENSG00000126803	437.465	-0.715564	0.299667	-2.38787	0.0169466	0.303165
ENSG00000177494	3041.25	-0.529871	0.222231	-2.38432	0.0171107	0.305712
ENSG00000143367	1612.34	-0.651878	0.27346	-2.38382	0.0171341	0.305743
ENSG00000276850	705.433	-0.677381	0.284226	-2.38324	0.0171608	0.305831
ENSG00000253276	689.941	0.660905	0.27761	2.38069	0.01728	0.307567
ENSG00000136002	1146.26	-0.589546	0.247937	-2.37781	0.0174159	0.309583
ENSG00000064393	620.8	-0.655217	0.27562	-2.37725	0.0174423	0.309583
ENSG00000196705	273.302	-0.818918	0.344534	-2.37689	0.0174593	0.309583
ENSG00000109062	2907.74	-0.531942	0.223995	-2.37479	0.0175588	0.310956
ENSG00000145824	792.074	-0.685727	0.288894	-2.37363	0.0176143	0.311547
ENSG00000236901	11.6933	-3.55271	1.49741	-2.37257	0.0176648	0.312048
ENSG00000169047	122.212	-1.27751	0.538852	-2.37079	0.01775	0.312941
ENSG00000160233	244.295	0.868079	0.366187	2.37059	0.0177598	0.312941
ENSG00000133056	114.009	-1.12354	0.474348	-2.36859	0.0178559	0.314242
ENSG00000173898	3283.18	-0.549289	0.231972	-2.36791	0.017889	0.31443
ENSG00000102081	430.459	0.721572	0.305028	2.3656	0.018001	0.316005
ENSG00000154734	1457.18	-0.564866	0.239003	-2.36343	0.0181067	0.317465
ENSG00000169249	280.788	0.885454	0.375047	2.36092	0.0182298	0.319225
ENSG00000179627	338.442	0.759674	0.322129	2.35829	0.0183594	0.321095
ENSG00000153814	26.3814	2.36438	1.00285	2.35766	0.0183905	0.32124
ENSG00000137413	427.133	0.711819	0.302005	2.35698	0.0184243	0.321432
ENSG00000149115	7778.75	-0.534257	0.226941	-2.35417	0.0185644	0.323075
ENSG00000066084	603.325	0.655463	0.278397	2.35442	0.0185517	0.323075
ENSG00000138771	133.567	-1.04698	0.445342	-2.35096	0.0187253	0.325082
ENSG00000155016	62.4073	1.66039	0.706266	2.35094	0.0187259	0.325082
ENSG00000113811	1019.47	0.648852	0.276446	2.34712	0.018919	0.328031
ENSG00000047346	49.464	1.60879	0.685738	2.34607	0.0189726	0.328556
ENSG00000114541	447.92	-0.70419	0.300296	-2.34499	0.0190277	0.329104
ENSG00000117598	50.7894	-1.58663	0.677094	-2.3433	0.0191141	0.329788
ENSG00000165572	124.717	1.08057	0.461067	2.34364	0.0190966	0.329788
ENSG00000151135	303.507	0.81818	0.349246	2.34271	0.0191444	0.329907
ENSG00000146733	305.263	0.784034	0.334818	2.34167	0.0191976	0.330419
ENSG00000085760	658.425	0.657413	0.280942	2.34003	0.0192822	0.331471
ENSG00000119487	2018.05	-0.53829	0.230111	-2.33926	0.0193219	0.331747
ENSG00000204160	976.307	-0.592019	0.253427	-2.33605	0.0194887	0.334203
ENSG00000164442	488.043	0.714872	0.306226	2.33445	0.0195719	0.335223
ENSG00000085185	132.774	1.09736	0.47042	2.33273	0.0196625	0.336365
ENSG00000178038	1834.21	-0.541628	0.232337	-2.33121	0.019742	0.337316
ENSG00000158042	2206.4	0.560129	0.240328	2.33068	0.01977	0.337384
ENSG00000272512	86.0055	1.2612	0.541874	2.32748	0.0199397	0.339691
ENSG00000151461	1013.87	0.605473	0.26017	2.32722	0.0199534	0.339691
ENSG00000156858	731.408	0.636392	0.273869	2.32371	0.0201412	0.342473
ENSG00000267309	18.4456	2.60694	1.12254	2.32235	0.0202138	0.343294
ENSG00000075336	235.417	-0.85654	0.369068	-2.32082	0.0202966	0.344284
ENSG00000087299	196.395	0.918037	0.39569	2.32009	0.0203358	0.344533
ENSG00000188910	6675.08	-0.495633	0.214034	-2.31568	0.020576	0.344542
ENSG00000233030	11.0348	3.90017	1.68252	2.31806	0.0204461	0.344542
ENSG00000196352	1765.71	-0.540324	0.233018	-2.31881	0.0204056	0.344542
ENSG00000179818	57.9141	1.47888	0.638631	2.31571	0.0205741	0.344542
ENSG00000090316	2135.11	-0.534335	0.230429	-2.31887	0.020402	0.344542
ENSG00000165259	21.9952	2.37643	1.02628	2.31558	0.020581	0.344542
ENSG00000136108	436.014	0.725347	0.313029	2.31719	0.0204933	0.344542
ENSG00000074410	1033.85	-0.586146	0.252855	-2.31811	0.0204434	0.344542
ENSG00000196628	56.7277	1.53378	0.662292	2.31586	0.0205659	0.344542
ENSG00000101222	7.23363	-4.98942	2.15349	-2.3169	0.0205093	0.344542
ENSG00000151364	8.85225	4.4522	1.92448	2.31345	0.0206979	0.346087
ENSG00000144596	50.8071	1.63189	0.705848	2.31196	0.0207799	0.346635
ENSG00000147896	365.621	0.729406	0.315436	2.31238	0.020757	0.346635
ENSG00000180190	402.197	-0.711408	0.308085	-2.30913	0.0209365	0.348422
ENSG00000101311	2285.36	-0.555099	0.240379	-2.30927	0.0209288	0.348422
ENSG00000105376	54.494	-1.56657	0.678706	-2.30817	0.0209898	0.348897
ENSG00000150593	974.124	-0.583108	0.252986	-2.3049	0.0211723	0.351516
ENSG00000244754	433.702	0.692643	0.300581	2.30435	0.0212031	0.351612
ENSG00000168286	395.034	0.710847	0.308566	2.30371	0.021239	0.351794
ENSG00000213533	65.4665	1.47552	0.64076	2.30277	0.021292	0.352256
ENSG00000018189	500.692	0.673666	0.292833	2.30051	0.0214194	0.353948
ENSG00000117461	125.859	1.07341	0.467312	2.29699	0.0216196	0.356419
ENSG00000095485	770.949	0.684232	0.29783	2.29739	0.0215965	0.356419
ENSG00000138641	449.46	-0.751357	0.327371	-2.29513	0.0217259	0.357753
ENSG00000067221	461.407	0.704443	0.307078	2.29402	0.0217892	0.358377
ENSG00000104687	582.38	-0.713358	0.311276	-2.29172	0.0219218	0.360136
ENSG00000130479	714.114	0.619952	0.271051	2.28721	0.0221835	0.364011
ENSG00000075131	219.614	0.847108	0.37046	2.28664	0.0222168	0.364133
ENSG00000197121	69.0186	1.34986	0.590618	2.2855	0.0222837	0.364236
ENSG00000099251	22.8364	2.28605	1.00056	2.28477	0.0223266	0.364236
ENSG00000177426	1035.01	0.583973	0.255504	2.28558	0.022279	0.364236
ENSG00000159216	500.994	-0.662306	0.28984	-2.28507	0.0223085	0.364236
ENSG00000151414	729.744	0.698964	0.306106	2.28341	0.0224064	0.364318
ENSG00000169228	209.406	0.881155	0.385827	2.28381	0.0223829	0.364318
ENSG00000255112	1804.6	-0.539421	0.23624	-2.28336	0.0224092	0.364318
ENSG00000003756	452.883	0.682974	0.299248	2.2823	0.0224715	0.364909
ENSG00000148426	1659.31	-0.535595	0.235153	-2.27765	0.0227475	0.368965
ENSG00000136147	776.015	0.606299	0.266479	2.27523	0.0228924	0.370889
ENSG00000152217	83.1619	-1.24052	0.545344	-2.27475	0.0229208	0.370922
ENSG00000125753	3764.15	-0.498625	0.219344	-2.27325	0.023011	0.371954
ENSG00000125351	305.179	0.760526	0.334975	2.2704	0.0231835	0.374313
ENSG00000089818	275.54	0.821678	0.362	2.26983	0.023218	0.37444
ENSG00000157191	1839.32	0.53091	0.233968	2.26916	0.0232584	0.374576
ENSG00000065923	346.896	0.734054	0.323541	2.26881	0.0232796	0.374576
ENSG00000172123	47.1556	1.66037	0.732429	2.26693	0.0233942	0.37599
ENSG00000266074	126.883	1.04958	0.463105	2.2664	0.0234266	0.376082
ENSG00000112182	23.5755	-2.22584	0.982976	-2.26439	0.0235502	0.377634
ENSG00000197110	51.4542	9.05015	4.00211	2.26134	0.0237381	0.380215
ENSG00000197536	20.8311	2.4413	1.07983	2.26081	0.023771	0.380308
ENSG00000245213	10.1709	3.63209	1.60852	2.25804	0.0239433	0.38263
ENSG00000162065	174.514	0.926859	0.410829	2.25607	0.0240662	0.384159
ENSG00000185262	2799.94	0.51296	0.227568	2.2541	0.0241901	0.385699
ENSG00000276600	333.579	-0.728467	0.323991	-2.24842	0.0245496	0.390989
ENSG00000120913	1086.82	-0.557435	0.248173	-2.24615	0.0246942	0.392847
ENSG00000189280	3786.1	-0.524798	0.233902	-2.24367	0.0248538	0.394939
ENSG00000183734	58.17	1.42661	0.636484	2.24139	0.0250009	0.395936
ENSG00000107738	2291.86	-0.530846	0.236749	-2.24223	0.0249465	0.395936
ENSG00000103852	326.356	0.745604	0.332649	2.24141	0.0249995	0.395936
ENSG00000276043	542.373	-0.704123	0.314432	-2.23934	0.0251335	0.39759
ENSG00000133401	174.048	1.01274	0.452666	2.23727	0.0252686	0.399277
ENSG00000134775	81.488	-1.2278	0.549397	-2.23481	0.02543	0.401378
ENSG00000163050	115.093	1.0625	0.475849	2.23286	0.0255581	0.402948
ENSG00000070159	415.149	-0.730502	0.327357	-2.23152	0.0256469	0.403896
ENSG00000171246	68.2018	1.32563	0.594479	2.22989	0.0257544	0.405136
ENSG00000265491	398.1	0.685757	0.307756	2.22824	0.0258642	0.406408
ENSG00000090520	1082.9	0.554376	0.248896	2.22734	0.0259248	0.406906
ENSG00000249859	89.7918	-1.18462	0.532489	-2.22468	0.0261024	0.408469
ENSG00000107263	549.814	-0.680973	0.306117	-2.22455	0.0261114	0.408469
ENSG00000142279	1282.85	0.547001	0.245799	2.22539	0.0260548	0.408469
ENSG00000132680	175.66	1.01701	0.457885	2.2211	0.0263439	0.410737
ENSG00000009790	85.8657	-1.3143	0.591504	-2.22196	0.0262862	0.410737
ENSG00000140479	400.208	-0.692944	0.311949	-2.22134	0.0263281	0.410737
ENSG00000100813	2287.26	0.504846	0.227536	2.21875	0.0265038	0.412663
ENSG00000166828	23.8024	-2.21831	0.999948	-2.21842	0.026526	0.412663
ENSG00000100985	8732.96	-0.470181	0.212058	-2.21723	0.0266074	0.413472
ENSG00000279739	7.84624	4.77164	2.1526	2.21669	0.0266446	0.413593
ENSG00000115318	21.3385	2.29891	1.03878	2.21309	0.0268913	0.416739
ENSG00000183137	98.2703	1.11742	0.504962	2.21287	0.0269065	0.416739
ENSG00000188613	33.2868	-1.83961	0.832187	-2.21057	0.0270656	0.418743
ENSG00000164715	292.813	-0.750271	0.339703	-2.20861	0.0272018	0.420288
ENSG00000148344	6659.91	-0.482122	0.218368	-2.20785	0.027255	0.420288
ENSG00000204176	9.71773	3.92377	1.77696	2.20813	0.0272351	0.420288
ENSG00000153827	2830.92	0.516787	0.234122	2.20734	0.0272904	0.420373
ENSG00000184292	22309.7	-0.462678	0.209948	-2.20377	0.0275405	0.423416
ENSG00000113240	82.9342	-1.29783	0.588944	-2.20366	0.0275481	0.423416
ENSG00000198369	236.654	-0.861073	0.390993	-2.20227	0.027646	0.423534
ENSG00000103257	18532.1	-0.473034	0.214783	-2.20238	0.0276387	0.423534
ENSG00000154930	25.9824	2.0661	0.937937	2.20281	0.0276083	0.423534
ENSG00000149100	4131.73	0.497569	0.226103	2.20063	0.0277619	0.424848
ENSG00000125901	1228.74	0.538295	0.244738	2.19947	0.0278442	0.425645
ENSG00000138073	1706.76	0.516616	0.23499	2.19846	0.0279161	0.42628
ENSG00000148468	22.0834	-2.23024	1.01474	-2.19784	0.0279604	0.426495
ENSG00000004468	13.1138	3.25398	1.48168	2.19614	0.0280821	0.427425
ENSG00000168300	223.184	0.808145	0.367977	2.19618	0.028079	0.427425
ENSG00000112584	18.5492	2.52557	1.15182	2.19268	0.0283303	0.430737
ENSG00000249673	785.479	-0.589751	0.269115	-2.19145	0.0284193	0.431159
ENSG00000065060	198.885	0.842768	0.384498	2.19187	0.0283892	0.431159
ENSG00000204397	82.9785	1.23097	0.562076	2.19005	0.0285205	0.432228
ENSG00000213626	184.589	-0.862068	0.393828	-2.18894	0.0286009	0.432808
ENSG00000106541	47.1553	1.65771	0.757401	2.18868	0.0286202	0.432808
ENSG00000123892	1912.19	-0.507139	0.232119	-2.18483	0.0289015	0.436592
ENSG00000100802	88.1475	1.15604	0.529296	2.1841	0.0289546	0.436925
ENSG00000267069	37.4625	-1.70688	0.782034	-2.18261	0.0290645	0.437646
ENSG00000025293	760.416	-0.581769	0.266545	-2.18263	0.0290631	0.437646
ENSG00000172432	849.331	0.633808	0.29048	2.18194	0.0291143	0.437927
ENSG00000070614	2299.95	-0.546596	0.250589	-2.18125	0.0291651	0.438224
ENSG00000176887	64.0656	1.3726	0.629709	2.17974	0.0292768	0.439273
ENSG00000169155	153.236	0.980758	0.450063	2.17915	0.0293202	0.439273
ENSG00000148606	604.984	0.607125	0.27862	2.17904	0.0293285	0.439273
ENSG00000144747	372.423	0.723439	0.332163	2.17796	0.0294088	0.440007
ENSG00000214872	9.16629	3.95043	1.81418	2.17753	0.0294409	0.44002
ENSG00000129680	252.063	-0.772546	0.354913	-2.17672	0.0295016	0.440459
ENSG00000149948	1498.08	-0.536644	0.246675	-2.17551	0.0295922	0.441344
ENSG00000107957	1505.78	-0.523581	0.240933	-2.17314	0.0297695	0.443518
ENSG00000104154	147.304	0.930345	0.42839	2.17172	0.0298765	0.444642
ENSG00000272886	331.96	0.703011	0.323898	2.17047	0.0299713	0.445258
ENSG00000196422	571.046	0.65736	0.302883	2.17034	0.0299812	0.445258
ENSG00000158417	12536	0.503122	0.232019	2.16846	0.0301239	0.446437
ENSG00000138760	1516.05	0.564256	0.260165	2.16884	0.0300946	0.446437
ENSG00000197885	135.326	0.975572	0.450065	2.16763	0.0301871	0.446902
ENSG00000020633	351.373	-0.690861	0.31914	-2.16476	0.0304062	0.448763
ENSG00000165912	3343.76	-0.481267	0.222238	-2.16554	0.0303462	0.448763
ENSG00000166411	406.1	0.700652	0.323667	2.16473	0.0304084	0.448763
ENSG00000103888	23.4899	-2.18398	1.00935	-2.16374	0.0304843	0.449412
ENSG00000261578	16.1562	2.57988	1.19273	2.16301	0.0305404	0.449768
ENSG00000100092	1424.59	0.543993	0.25182	2.16025	0.0307535	0.452433
ENSG00000174106	214.454	-0.815969	0.377821	-2.15967	0.0307984	0.45262
ENSG00000145934	238.071	-0.857179	0.397076	-2.15873	0.0308714	0.452748
ENSG00000072042	2747.53	0.51898	0.24041	2.15873	0.0308709	0.452748
ENSG00000133104	444.912	0.649362	0.300974	2.15753	0.0309641	0.453635
ENSG00000164691	19.784	2.44256	1.13249	2.15681	0.0310208	0.453993
ENSG00000143217	2386.24	-0.503549	0.233794	-2.15382	0.0312547	0.456941
ENSG00000196646	64.1634	1.31082	0.608732	2.15336	0.0312907	0.456993
ENSG00000131931	139.021	0.943992	0.438964	2.1505	0.0315157	0.459802
ENSG00000185338	412.041	0.691128	0.321902	2.14702	0.0317919	0.463352
ENSG00000164164	381.77	0.674158	0.314279	2.1451	0.0319451	0.465103
ENSG00000285108	17.0684	2.48841	1.16042	2.14441	0.0320004	0.465255
ENSG00000179889	113.129	-1.02312	0.47717	-2.14414	0.0320216	0.465255
ENSG00000143126	1626.04	-0.574484	0.268037	-2.14331	0.0320886	0.465748
ENSG00000141579	695.008	-0.639151	0.298381	-2.14207	0.0321882	0.466712
ENSG00000153292	591.363	0.595509	0.278457	2.13861	0.0324677	0.47028
ENSG00000169756	740.928	-0.568712	0.266212	-2.13631	0.0326539	0.471725
ENSG00000213492	14.9552	2.73817	1.28162	2.13648	0.03264	0.471725
ENSG00000140950	1481.34	-0.523257	0.244954	-2.13614	0.0326679	0.471725
ENSG00000182749	1291.06	0.537114	0.251689	2.13403	0.03284	0.473003
ENSG00000138078	262.354	-0.759521	0.355944	-2.13382	0.0328573	0.473003
ENSG00000100058	185.37	0.842543	0.394741	2.13442	0.0328086	0.473003
ENSG00000114738	3775.01	-0.467106	0.219217	-2.13079	0.0331062	0.473815
ENSG00000114450	464.887	0.659596	0.309443	2.13156	0.0330429	0.473815
ENSG00000174136	138.856	0.940116	0.441105	2.13127	0.0330667	0.473815
ENSG00000175416	37152.1	0.500948	0.235106	2.13073	0.0331113	0.473815
ENSG00000181418	10.6072	3.56185	1.6717	2.13068	0.0331155	0.473815
ENSG00000198855	96.3956	1.08935	0.511179	2.13106	0.0330846	0.473815
ENSG00000164023	358.575	-0.681393	0.320069	-2.1289	0.0332628	0.474957
ENSG00000170222	174.105	0.862513	0.405074	2.12927	0.0332315	0.474957
ENSG00000221949	14.0282	-2.80071	1.31656	-2.12728	0.0333964	0.476381
ENSG00000163293	574.067	-0.619536	0.291628	-2.1244	0.0336363	0.478883
ENSG00000141497	91.5879	1.13433	0.533962	2.12436	0.0336399	0.478883
ENSG00000163545	540.99	-0.612008	0.288157	-2.12387	0.0336808	0.478982
ENSG00000142949	6171.29	-0.501375	0.236501	-2.11997	0.0340087	0.482798
ENSG00000172046	683.349	0.617178	0.291141	2.11986	0.0340177	0.482798
ENSG00000184697	24.7946	-2.35584	1.11292	-2.11681	0.0342764	0.48549
ENSG00000141027	1165.82	0.567758	0.268163	2.11721	0.0342419	0.48549
ENSG00000107371	515.123	0.608359	0.287601	2.11529	0.0344052	0.486825
ENSG00000162695	333.99	0.714487	0.338461	2.11099	0.0347733	0.49154
ENSG00000151748	309.021	0.71485	0.33875	2.11026	0.0348358	0.491929
ENSG00000166592	3355.4	-0.468236	0.221935	-2.10979	0.0348766	0.492012
ENSG00000120738	508.385	0.653979	0.310322	2.10742	0.0350813	0.49391
ENSG00000149596	234.27	-0.769258	0.364985	-2.10764	0.0350622	0.49391
ENSG00000137947	575.735	0.600308	0.28531	2.10405	0.0353739	0.497199
ENSG00000083799	535.064	0.641078	0.304706	2.10392	0.0353856	0.497199
ENSG00000165434	83.5284	1.16692	0.554751	2.1035	0.0354219	0.497213
ENSG00000167797	1055.39	0.55145	0.262456	2.10111	0.0356314	0.499656
ENSG00000140396	137.561	0.943426	0.449346	2.09955	0.0357681	0.501073
ENSG00000139618	82.9872	1.14381	0.545786	2.0957	0.0361084	0.505338
ENSG00000186432	2666.66	0.469262	0.224374	2.09143	0.0364897	0.507152
ENSG00000137193	1731.43	-0.544406	0.260354	-2.09102	0.0365262	0.507152
ENSG00000054967	196.603	-0.807844	0.38627	-2.0914	0.0364925	0.507152
ENSG00000102710	257.372	0.791756	0.378525	2.09169	0.0364664	0.507152
ENSG00000176749	269.753	-0.728568	0.347994	-2.09362	0.0362937	0.507152
ENSG00000260325	19.4201	2.25531	1.07851	2.09114	0.0365158	0.507152
ENSG00000171873	19.7826	2.27725	1.08797	2.09311	0.0363392	0.507152
ENSG00000126467	194.745	-0.808724	0.386683	-2.09144	0.0364888	0.507152
ENSG00000163947	685.34	-0.592897	0.283653	-2.09022	0.036598	0.507649
ENSG00000059377	29.1937	-1.84114	0.881042	-2.08973	0.036642	0.507759
ENSG00000203786	68.5706	-1.23484	0.591302	-2.08834	0.0367673	0.507995
ENSG00000124508	145.2	0.899052	0.430438	2.08869	0.0367355	0.507995
ENSG00000136367	16.109	2.5889	1.2394	2.08883	0.0367233	0.507995
ENSG00000122592	33.0509	-1.74534	0.836088	-2.08751	0.0368421	0.508529
ENSG00000177380	480.014	0.610906	0.292808	2.08637	0.0369451	0.509451
ENSG00000104332	1412.73	-0.530326	0.254423	-2.08443	0.0371213	0.511381
ENSG00000152795	2637.89	-0.474187	0.227612	-2.08331	0.0372226	0.512274
ENSG00000135069	464.577	0.669073	0.321519	2.08098	0.0374359	0.514206
ENSG00000107968	109.513	-1.00186	0.481385	-2.08121	0.0374148	0.514206
ENSG00000166575	105.937	1.02279	0.49166	2.08027	0.0375005	0.514591
ENSG00000185340	1602.9	-0.490337	0.235803	-2.07944	0.0375773	0.515142
ENSG00000167842	248.564	0.744056	0.358091	2.07784	0.0377241	0.516651
ENSG00000127954	448.555	-0.620841	0.299033	-2.07616	0.0378789	0.517564
ENSG00000151229	33.1142	1.71828	0.82772	2.07592	0.037901	0.517564
ENSG00000267858	11.1796	3.11156	1.49864	2.07625	0.0378704	0.517564
ENSG00000174951	215.291	-0.775227	0.373703	-2.07444	0.0380381	0.518812
ENSG00000157617	257.119	-0.727136	0.350572	-2.07414	0.0380661	0.518812
ENSG00000142765	2370.08	-0.489054	0.235865	-2.07345	0.0381305	0.519104
ENSG00000170426	232.857	-0.767311	0.370124	-2.07312	0.0381613	0.519104
ENSG00000143373	594.178	0.600273	0.289652	2.0724	0.0382286	0.519518
ENSG00000136695	2676.85	-0.468328	0.226109	-2.07125	0.0383357	0.51997
ENSG00000254858	684.58	0.569529	0.274934	2.07151	0.0383109	0.51997
ENSG00000184678	375.914	0.646177	0.312362	2.06868	0.0385765	0.521881
ENSG00000013392	51.9415	1.39308	0.673457	2.06856	0.0385878	0.521881
ENSG00000275202	32.0327	1.73912	0.840446	2.06928	0.0385201	0.521881
ENSG00000182118	642.657	-0.566343	0.273959	-2.06725	0.0387102	0.522031
ENSG00000189221	873.181	-0.532699	0.25768	-2.06728	0.0387073	0.522031
ENSG00000110274	401.935	0.642789	0.310867	2.06773	0.0386653	0.522031
ENSG00000162664	280.417	-0.710909	0.344077	-2.06613	0.0388158	0.522954
ENSG00000110917	4454.84	0.454286	0.219984	2.06509	0.0389149	0.523788
ENSG00000107679	628.445	-0.59566	0.288565	-2.06421	0.0389975	0.523866
ENSG00000048471	207.784	-0.777747	0.376843	-2.06385	0.0390323	0.523866
ENSG00000121274	232.441	0.751376	0.364055	2.06391	0.0390264	0.523866
ENSG00000107937	1939.88	-0.477429	0.23138	-2.0634	0.0390749	0.523939
ENSG00000198586	483.031	0.623585	0.302327	2.06262	0.0391491	0.524434
ENSG00000223960	65.4113	1.27566	0.61953	2.05908	0.0394864	0.52845
ENSG00000235173	727.501	0.548001	0.266573	2.05572	0.0398094	0.532267
ENSG00000011275	651.187	0.580602	0.282758	2.05335	0.0400383	0.532304
ENSG00000231298	71.074	-1.19952	0.583753	-2.05484	0.0398942	0.532304
ENSG00000108091	1308.89	0.496501	0.241801	2.05335	0.040039	0.532304
ENSG00000023697	851.595	-0.538029	0.261917	-2.05419	0.039957	0.532304
ENSG00000184602	505.848	-0.663318	0.322872	-2.05443	0.0399342	0.532304
ENSG00000262454	291.147	-0.762327	0.371164	-2.05388	0.0399874	0.532304
ENSG00000092295	628.366	0.571745	0.278639	2.05192	0.0401773	0.533298
ENSG00000100564	172.238	0.83943	0.40912	2.0518	0.0401896	0.533298
ENSG00000185885	2785.28	0.491795	0.239764	2.05116	0.0402515	0.533617
ENSG00000036672	61.1287	-1.27294	0.621515	-2.04813	0.0405472	0.537031
ENSG00000132405	285.303	-0.833951	0.40806	-2.0437	0.0409836	0.541
ENSG00000196526	613.063	0.576295	0.281974	2.04379	0.0409743	0.541
ENSG00000112996	486.681	0.596179	0.291669	2.04403	0.040951	0.541
ENSG00000134762	3981.2	-0.470913	0.230442	-2.04352	0.0410006	0.541
ENSG00000118507	27.6178	1.84917	0.905748	2.04159	0.041192	0.542002
ENSG00000225101	27.5605	8.17414	4.00314	2.04193	0.0411581	0.542002
ENSG00000141968	50.4516	-1.39309	0.682147	-2.04221	0.0411304	0.542002
ENSG00000196517	363.753	0.64365	0.315451	2.04041	0.0413095	0.542028
ENSG00000163362	733.489	-0.640398	0.313851	-2.04045	0.0413055	0.542028
ENSG00000075461	21.2016	-2.12222	1.03997	-2.04065	0.0412859	0.542028
ENSG00000069399	392.016	-0.6342	0.310884	-2.03999	0.0413514	0.542073
ENSG00000126391	1203.69	-0.5251	0.257524	-2.03903	0.0414468	0.542314
ENSG00000183578	539.342	-0.597581	0.293025	-2.03935	0.0414149	0.542314
ENSG00000232815	19.0011	-2.24178	1.0997	-2.03854	0.0414959	0.542451
ENSG00000006432	467.254	-0.636953	0.313066	-2.03456	0.0418948	0.546651
ENSG00000007237	328.469	0.672307	0.330422	2.03469	0.0418821	0.546651
ENSG00000086619	31.5087	1.76371	0.867489	2.03312	0.0420402	0.547272
ENSG00000185442	10.1352	3.21459	1.58067	2.03368	0.0419836	0.547272
ENSG00000127580	479.111	0.596029	0.293186	2.03294	0.042059	0.547272
ENSG00000117280	276.679	0.727022	0.358222	2.02953	0.0424044	0.550779
ENSG00000119699	62.2477	-1.24836	0.615105	-2.02951	0.0424067	0.550779
ENSG00000225217	10.87	3.06086	1.51033	2.02661	0.0427022	0.553493
ENSG00000177485	217.795	0.776352	0.383137	2.0263	0.0427337	0.553493
ENSG00000124942	8792.65	-0.479243	0.23648	-2.02657	0.0427068	0.553493
ENSG00000147394	4112.42	-0.455072	0.224866	-2.02374	0.0429965	0.555791
ENSG00000204682	84.6636	-1.13883	0.562776	-2.02359	0.0430124	0.555791
ENSG00000125148	14831.9	0.480804	0.237619	2.02342	0.0430295	0.555791
ENSG00000166128	386.318	0.629296	0.311181	2.02228	0.0431473	0.556802
ENSG00000121481	256.487	0.709739	0.351434	2.01955	0.0434303	0.559893
ENSG00000102401	391.518	0.703556	0.348487	2.01888	0.0434992	0.559893
ENSG00000196576	5224.18	-0.452035	0.223911	-2.01882	0.0435062	0.559893
ENSG00000180448	315.52	0.667438	0.330678	2.01839	0.0435505	0.559952
ENSG00000126709	69326.9	0.448074	0.222454	2.01423	0.043985	0.561167
ENSG00000244716	4440.96	-0.491931	0.244341	-2.0133	0.0440834	0.561167
ENSG00000254726	28.6682	1.88656	0.936971	2.01347	0.0440652	0.561167
ENSG00000182606	1097.48	-0.515391	0.255513	-2.01709	0.0436865	0.561167
ENSG00000164080	367.067	-0.64128	0.318291	-2.01476	0.04393	0.561167
ENSG00000144848	1329.06	0.487876	0.242026	2.0158	0.0438209	0.561167
ENSG00000146676	582.689	-0.603961	0.299772	-2.01474	0.0439323	0.561167
ENSG00000136868	1092.58	0.508682	0.252597	2.01381	0.0440294	0.561167
ENSG00000150977	277.926	0.719237	0.357183	2.01363	0.0440479	0.561167
ENSG00000180739	758.686	-0.552216	0.273985	-2.0155	0.0438523	0.561167
ENSG00000130758	813.477	0.526474	0.261186	2.0157	0.0438309	0.561167
ENSG00000172780	172.37	0.880074	0.437235	2.01282	0.044134	0.561303
ENSG00000178531	1007.29	-0.544474	0.270624	-2.01192	0.0442286	0.561999
ENSG00000115216	3772.47	0.442656	0.220098	2.01117	0.0443071	0.562489
ENSG00000026559	4401.1	-0.463028	0.230292	-2.01061	0.0443665	0.562736
ENSG00000198835	179.025	-0.798199	0.397305	-2.00903	0.0445334	0.563367
ENSG00000106105	4186.12	0.443971	0.220961	2.00927	0.0445087	0.563367
ENSG00000139514	1967.43	-0.55072	0.274125	-2.00901	0.0445364	0.563367
ENSG00000143061	1112.19	-0.55796	0.278075	-2.00651	0.0448019	0.564192
ENSG00000122912	220.801	-0.740211	0.36875	-2.00735	0.0447125	0.564192
ENSG00000111371	1533.69	-0.514456	0.256378	-2.00663	0.0447888	0.564192
ENSG00000151445	262.237	0.699637	0.348555	2.00725	0.044723	0.564192
ENSG00000185813	1657.2	-0.476679	0.237556	-2.0066	0.0447925	0.564192
ENSG00000197442	86.2185	1.12809	0.562803	2.00442	0.0450254	0.566107
ENSG00000136878	497.63	0.584121	0.291484	2.00396	0.0450746	0.566107
ENSG00000177303	570.959	-0.636414	0.317564	-2.00405	0.0450648	0.566107
ENSG00000163464	61.0337	-1.23807	0.618311	-2.00235	0.0452474	0.56676
ENSG00000120694	3367.9	0.477724	0.238581	2.00235	0.0452467	0.56676
ENSG00000075275	839.369	-0.596422	0.297827	-2.00258	0.0452226	0.56676
ENSG00000091409	7716.64	-0.436822	0.218201	-2.00192	0.0452933	0.56683
ENSG00000167978	2551.98	-0.470803	0.23528	-2.00104	0.0453885	0.567014
ENSG00000226243	149.15	-0.958529	0.478996	-2.00112	0.0453793	0.567014
ENSG00000117266	313.141	0.662412	0.331137	2.00042	0.0454551	0.567085
ENSG00000127589	312.185	-0.669712	0.334816	-2.00024	0.0454747	0.567085
ENSG00000104899	7.05579	4.12978	2.06536	1.99955	0.0455494	0.567513
ENSG00000170088	498.344	0.583558	0.291935	1.99893	0.0456159	0.567839
ENSG00000114770	134.947	-0.899349	0.450229	-1.99754	0.045767	0.569217
ENSG00000143153	484.787	-0.583145	0.292046	-1.99676	0.0458516	0.569263
ENSG00000146648	1086.3	-0.573428	0.287134	-1.99707	0.0458175	0.569263
ENSG00000188404	6.88818	4.12798	2.06896	1.99519	0.0460217	0.570788
ENSG00000261068	1421.11	-0.512746	0.25703	-1.99488	0.0460555	0.570788
ENSG00000175063	561.528	-0.569724	0.285774	-1.99362	0.0461936	0.571996
ENSG00000254389	7.86019	3.87289	1.94369	1.99255	0.0463113	0.572446
ENSG00000132475	16898.8	0.424491	0.213028	1.99265	0.0462999	0.572446
ENSG00000161091	3228.32	0.4534	0.22765	1.99166	0.0464089	0.57315
ENSG00000213516	213.646	0.75683	0.38012	1.99103	0.0464778	0.573497
ENSG00000158615	564.876	-0.573782	0.288244	-1.99062	0.0465232	0.573555
ENSG00000146776	84.0789	1.07224	0.539244	1.98842	0.0467658	0.575538
ENSG00000226054	70.2238	-1.23255	0.61982	-1.98856	0.0467493	0.575538
ENSG00000100567	2097.89	0.473531	0.238277	1.98732	0.0468873	0.57653
ENSG00000175643	336.373	0.657081	0.330937	1.98551	0.0470873	0.578484
ENSG00000169860	16.057	-2.53031	1.27527	-1.98413	0.0472415	0.578832
ENSG00000136379	513.92	-0.584719	0.29469	-1.98418	0.0472359	0.578832
ENSG00000188095	15.2382	2.5018	1.26113	1.98378	0.0472801	0.578832
ENSG00000268001	65.6679	1.23036	0.619964	1.98456	0.0471935	0.578832
ENSG00000179833	396.437	-0.681923	0.343888	-1.98298	0.0473694	0.579421
ENSG00000162599	261.022	-0.720086	0.363299	-1.98207	0.047471	0.58016
ENSG00000180611	309.182	0.656008	0.331114	1.98121	0.0475672	0.580516
ENSG00000128203	111.815	0.969247	0.489252	1.98108	0.0475826	0.580516
ENSG00000138755	23.4291	7.92785	4.00357	1.98019	0.0476817	0.581158
ENSG00000159840	224.277	-0.751084	0.37936	-1.97987	0.0477177	0.581158
ENSG00000107819	754.841	-0.522794	0.264366	-1.97753	0.0479812	0.583673
ENSG00000066629	242.556	-0.77183	0.390344	-1.9773	0.0480072	0.583673
ENSG00000153029	352.921	0.653706	0.33102	1.97482	0.0482881	0.586582
ENSG00000134323	10.0437	-3.36431	1.70472	-1.97353	0.0484352	0.587862
ENSG00000250182	129.374	-0.90406	0.458219	-1.97299	0.0484969	0.588104
ENSG00000175662	2958.18	-0.4398	0.223023	-1.97199	0.0486109	0.588978
ENSG00000083642	121.873	1.00185	0.508451	1.97039	0.0487932	0.590679
ENSG00000160360	513.62	-0.571272	0.29009	-1.96929	0.0489194	0.591287
ENSG00000179431	1310.02	-0.484446	0.246009	-1.96922	0.0489275	0.591287
ENSG00000251493	1090.3	-0.489005	0.248497	-1.96785	0.0490851	0.592684
ENSG00000128591	366.108	-0.622857	0.317015	-1.96475	0.0494426	0.594267
ENSG00000182287	80.9629	1.0825	0.550936	1.96483	0.0494334	0.594267
ENSG00000172159	9.03546	3.58179	1.82324	1.96452	0.0494695	0.594267
ENSG00000095794	227.696	0.720406	0.366489	1.9657	0.0493338	0.594267
ENSG00000102854	3938.23	-0.433968	0.220711	-1.96623	0.0492724	0.594267
ENSG00000154217	1180.7	0.48261	0.245584	1.96516	0.049396	0.594267
ENSG00000145390	320.071	-0.659506	0.335805	-1.96395	0.0495355	0.594553
ENSG00000074181	1273.25	-0.531184	0.27055	-1.96335	0.0496059	0.59489
ENSG00000204217	550.209	0.57064	0.290947	1.96132	0.049842	0.595815
ENSG00000061938	1198.14	-0.498719	0.254275	-1.96133	0.0498402	0.595815
ENSG00000275882	121.828	0.904349	0.461103	1.96127	0.0498471	0.595815
ENSG00000166435	120.188	0.933023	0.475822	1.96087	0.0498946	0.595815
ENSG00000214900	95.8566	0.998108	0.508946	1.96113	0.0498642	0.595815
ENSG00000153721	148.605	0.841379	0.429189	1.96039	0.0499498	0.595969
ENSG00000215784	13.4278	2.70507	1.3803	1.95977	0.0500231	0.59621
ENSG00000116001	237.411	0.716239	0.365522	1.9595	0.0500547	0.59621
ENSG00000163512	260.024	0.68773	0.351076	1.95892	0.050122	0.596506
ENSG00000145555	1470.67	-0.476506	0.243303	-1.95849	0.0501724	0.596602
ENSG00000132196	350.922	0.623209	0.318549	1.9564	0.0504182	0.59902
ENSG00000126368	56.7638	1.3035	0.666571	1.95553	0.0505203	0.599726
ENSG00000164951	386.609	0.607742	0.31098	1.95428	0.0506678	0.600463
ENSG00000233223	52.3698	1.3218	0.676359	1.95429	0.0506673	0.600463
ENSG00000119541	1556.68	-0.474676	0.242935	-1.95392	0.0507103	0.600463
ENSG00000163297	943.471	0.506309	0.259335	1.95234	0.050898	0.602179
ENSG00000121104	69.2996	1.1454	0.586914	1.95157	0.0509893	0.602752
ENSG00000233901	331.899	-0.642947	0.329692	-1.95015	0.0511587	0.604248
ENSG00000143878	1570.04	-0.466765	0.239466	-1.94919	0.0512724	0.605084
ENSG00000139055	42.8045	-1.42934	0.733803	-1.94785	0.0514328	0.606468
ENSG00000153250	1168.41	-0.488696	0.251143	-1.94589	0.0516685	0.608228
ENSG00000055483	456.396	-0.591361	0.303882	-1.94602	0.0516522	0.608228
ENSG00000171067	1170.89	-0.477491	0.24549	-1.94505	0.051769	0.608902
ENSG00000244128	247.839	0.721699	0.371116	1.94467	0.0518147	0.60893
ENSG00000115738	736.277	0.517355	0.266396	1.94205	0.0521307	0.611624
ENSG00000179059	414.791	-0.647674	0.333462	-1.94227	0.0521046	0.611624
ENSG00000072210	1915.57	-0.448465	0.230977	-1.9416	0.0521858	0.611761
ENSG00000161533	1556.85	-0.463054	0.238546	-1.94115	0.0522395	0.611881
ENSG00000244617	376.668	0.659911	0.340304	1.93918	0.0524791	0.612479
ENSG00000124785	70.5995	-1.12997	0.582645	-1.93938	0.0524548	0.612479
ENSG00000024048	312.782	0.659126	0.33994	1.93894	0.0525081	0.612479
ENSG00000184640	7252.31	-0.414204	0.213512	-1.93995	0.0523852	0.612479
ENSG00000198026	442.391	-0.59586	0.307265	-1.93923	0.0524727	0.612479
ENSG00000223749	122.496	-1.02935	0.530986	-1.93857	0.0525533	0.612499
ENSG00000112763	353.712	0.618922	0.319374	1.93793	0.0526323	0.612912
ENSG00000137462	45.5753	1.37584	0.710525	1.93637	0.0528229	0.614115
ENSG00000024422	4355.31	-0.421382	0.217594	-1.93656	0.0527995	0.614115
ENSG00000165138	670.3	-0.531507	0.274847	-1.93383	0.0531344	0.616211
ENSG00000052841	310.989	0.672691	0.347764	1.93433	0.0530723	0.616211
ENSG00000168010	250.625	-0.703224	0.363609	-1.93401	0.0531115	0.616211
ENSG00000127920	8.32909	3.6164	1.8712	1.93266	0.0532779	0.617366
ENSG00000068912	708.379	0.522896	0.270782	1.93106	0.053476	0.617477
ENSG00000129048	14.6626	2.46662	1.27751	1.93081	0.0535068	0.617477
ENSG00000070190	1995.86	0.448585	0.232273	1.93129	0.0534474	0.617477
ENSG00000126016	159.096	-0.80536	0.417017	-1.93124	0.0534533	0.617477
ENSG00000125952	890.61	0.498329	0.257941	1.93195	0.0533651	0.617477
ENSG00000164305	818.064	0.51634	0.267522	1.93009	0.0535963	0.618003
ENSG00000107789	242.289	0.700381	0.36303	1.92926	0.0536982	0.618672
ENSG00000165949	512.158	0.564557	0.292739	1.92853	0.0537887	0.619207
ENSG00000162817	21.0584	2.02879	1.0523	1.92796	0.0538595	0.619517
ENSG00000169169	33.3099	-1.62991	0.846126	-1.92632	0.0540646	0.621368
ENSG00000167565	501.736	0.570037	0.296076	1.92531	0.0541909	0.622311
ENSG00000173221	172.537	0.822656	0.427676	1.92355	0.0544112	0.624331
ENSG00000132694	285.551	0.705464	0.367051	1.92198	0.0546084	0.626085
ENSG00000121057	526.119	0.589585	0.306948	1.9208	0.0547569	0.627277
ENSG00000140830	279.263	0.655774	0.341583	1.91981	0.0548823	0.628202
ENSG00000115459	196.368	0.739295	0.385319	1.91866	0.0550275	0.629352
ENSG00000170293	27.1643	1.73765	0.906178	1.91756	0.0551673	0.629772
ENSG00000187764	86.5762	1.01856	0.53134	1.91696	0.0552431	0.629772
ENSG00000062282	477.424	-0.562871	0.29361	-1.91707	0.0552293	0.629772
ENSG00000128274	2884.32	-0.428591	0.223495	-1.91768	0.0551518	0.629772
ENSG00000116741	6104.42	0.434514	0.226745	1.91632	0.0553248	0.630193
ENSG00000279656	8.25517	3.30407	1.7259	1.9144	0.0555688	0.63246
ENSG00000183780	325.174	-0.629396	0.329164	-1.91211	0.0558625	0.633412
ENSG00000124635	72.3706	1.12352	0.587617	1.91199	0.0558774	0.633412
ENSG00000180900	209.15	-0.771806	0.403554	-1.91252	0.0558092	0.633412
ENSG00000107960	919.587	0.506187	0.26465	1.91267	0.0557905	0.633412
ENSG00000034152	1931	-0.447958	0.234167	-1.91298	0.05575	0.633412
ENSG00000165804	1629.36	-0.461652	0.24151	-1.91152	0.0559372	0.633579
ENSG00000113583	508.546	0.552046	0.288871	1.91105	0.0559981	0.63376
ENSG00000198355	1435.13	-0.475091	0.248946	-1.90841	0.0563385	0.6371
ENSG00000106571	91.1341	1.0145	0.531825	1.90758	0.0564451	0.637794
ENSG00000169436	482.828	0.557301	0.29222	1.90712	0.0565045	0.637952
ENSG00000063660	7561.25	-0.420517	0.220549	-1.90668	0.0565619	0.638089
ENSG00000143575	2335.09	0.45284	0.237853	1.90386	0.0569278	0.638407
ENSG00000037280	10.894	2.85328	1.4984	1.90421	0.0568824	0.638407
ENSG00000178105	544.521	0.540556	0.283795	1.90474	0.0568133	0.638407
ENSG00000075407	93.0804	0.985444	0.517283	1.90504	0.0567749	0.638407
ENSG00000133121	109.995	-0.92885	0.487378	-1.90581	0.0566749	0.638407
ENSG00000129521	130.773	-0.852644	0.447546	-1.90516	0.0567599	0.638407
ENSG00000072736	88.7656	1.03356	0.542931	1.90367	0.0569528	0.638407
ENSG00000124466	34897	-0.401172	0.210698	-1.90401	0.0569091	0.638407
ENSG00000136021	655.813	0.547932	0.287982	1.90266	0.0570848	0.639377
ENSG00000167880	14018.2	-0.406769	0.213848	-1.90214	0.0571531	0.639633
ENSG00000136436	1415.54	0.455659	0.239721	1.90079	0.0573301	0.641105
ENSG00000119771	238.556	-0.744896	0.392276	-1.89891	0.0575765	0.643348
ENSG00000147003	22.8659	1.8886	0.995064	1.89797	0.0576997	0.644214
ENSG00000008853	515.579	-0.569421	0.300244	-1.89653	0.0578904	0.645831
ENSG00000117298	1485.13	0.467811	0.246775	1.8957	0.0580002	0.646544
ENSG00000125968	9337.97	0.418313	0.220739	1.89505	0.0580852	0.646979
ENSG00000154856	20.1704	2.02571	1.06931	1.89442	0.0581699	0.64741
ENSG00000100234	3831.54	0.417555	0.220466	1.89397	0.0582296	0.647563
ENSG00000079337	440.675	-0.566675	0.299398	-1.89272	0.0583958	0.648536
ENSG00000108389	271.518	0.665966	0.35194	1.89227	0.0584553	0.648536
ENSG00000267508	18.3718	2.30498	1.21798	1.89245	0.0584305	0.648536
ENSG00000168297	88.6019	1.01683	0.537488	1.89182	0.0585155	0.648692
ENSG00000164430	100.41	0.971674	0.513792	1.89118	0.0585999	0.648882
ENSG00000263946	7.99797	-3.55303	1.87892	-1.891	0.0586247	0.648882
ENSG00000188215	476.394	-0.564704	0.298839	-1.88966	0.0588038	0.650352
ENSG00000115339	1480.12	0.479783	0.25417	1.88765	0.0590733	0.65282
ENSG00000183779	755.966	-0.508805	0.269659	-1.88685	0.0591807	0.653494
ENSG00000176022	686.637	-0.515632	0.27341	-1.88593	0.0593046	0.654106
ENSG00000241269	11.0879	-3.10621	1.64721	-1.88575	0.059329	0.654106
ENSG00000101966	912.357	0.4917	0.26084	1.88507	0.0594207	0.654604
ENSG00000163219	156.427	0.798483	0.423902	1.88365	0.0596126	0.656205
ENSG00000164086	3530.4	-0.436902	0.232238	-1.88127	0.0599351	0.658599
ENSG00000118985	1394.33	-0.467182	0.248368	-1.88101	0.0599705	0.658599
ENSG00000197355	198.641	-0.723926	0.384771	-1.88145	0.0599109	0.658599
ENSG00000162892	23.88	-1.8676	0.993783	-1.87928	0.0602058	0.660576
ENSG00000172939	1665.63	-0.459499	0.244642	-1.87825	0.0603468	0.660576
ENSG00000090565	72.0499	-1.28478	0.683901	-1.8786	0.0602988	0.660576
ENSG00000108651	971.168	0.476212	0.253578	1.87797	0.060385	0.660576
ENSG00000176225	350.459	-0.618993	0.329485	-1.87867	0.0602898	0.660576
ENSG00000271646	54.1712	1.26711	0.675066	1.87701	0.0605162	0.660915
ENSG00000139668	714.316	-0.509449	0.271449	-1.87678	0.0605485	0.660915
ENSG00000171962	15.3126	-2.3121	1.23199	-1.87672	0.0605569	0.660915
ENSG00000105810	1100.44	-0.470091	0.25066	-1.87541	0.0607364	0.662361
ENSG00000077254	346.93	0.605471	0.32308	1.87406	0.0609218	0.663457
ENSG00000133606	1329.6	0.454796	0.242688	1.87399	0.0609311	0.663457
ENSG00000246898	10.1676	-2.88706	1.54211	-1.87215	0.0611856	0.665712
ENSG00000167695	753.613	-0.498787	0.266483	-1.87174	0.0612428	0.66582
ENSG00000165389	1190.13	-0.457827	0.244815	-1.8701	0.0614706	0.667782
ENSG00000118965	46.1179	-1.32686	0.710454	-1.86762	0.0618153	0.668074
ENSG00000171368	443.952	-0.564042	0.302152	-1.86675	0.061937	0.668074
ENSG00000172465	163.757	-0.770833	0.412795	-1.86735	0.0618528	0.668074
ENSG00000164684	19.9189	2.00666	1.07395	1.86849	0.0616932	0.668074
ENSG00000169519	225.38	0.71831	0.384712	1.86713	0.0618828	0.668074
ENSG00000186174	1375.23	-0.456297	0.244222	-1.86837	0.0617109	0.668074
ENSG00000165997	385.999	0.579302	0.310287	1.86699	0.0619035	0.668074
ENSG00000135519	30.6325	-1.62645	0.871394	-1.8665	0.0619721	0.668074
ENSG00000124209	965.152	-0.491072	0.262786	-1.86871	0.0616627	0.668074
ENSG00000213923	3397.2	-0.419424	0.224535	-1.86797	0.0617666	0.668074
ENSG00000228649	46.1873	-1.39486	0.747636	-1.86569	0.0620843	0.66826
ENSG00000154642	210.242	0.70114	0.375788	1.86579	0.0620714	0.66826
ENSG00000158292	656.92	-0.510764	0.27398	-1.86424	0.0622882	0.669488
ENSG00000144791	230.308	0.719627	0.386024	1.8642	0.0622934	0.669488
ENSG00000182796	74.921	1.07144	0.57485	1.86386	0.062342	0.669499
ENSG00000155158	242.308	0.666079	0.357621	1.86253	0.0625289	0.670994
ENSG00000011243	712.15	0.502476	0.270111	1.86025	0.0628495	0.673921
ENSG00000148400	1023.89	-0.606775	0.326388	-1.85906	0.0630191	0.675225
ENSG00000109320	1024.12	-0.485983	0.261565	-1.85799	0.063171	0.675371
ENSG00000128011	23.7167	1.83205	0.986063	1.85795	0.0631766	0.675371
ENSG00000256683	98.3867	0.971044	0.522536	1.85833	0.0631223	0.675371
ENSG00000197122	1596.38	-0.441403	0.237695	-1.85702	0.0633089	0.676271
ENSG00000204120	619.336	0.534824	0.288109	1.85633	0.0634072	0.676296
ENSG00000211584	705.172	-0.497574	0.268006	-1.85658	0.0633711	0.676296
ENSG00000227258	17.2329	-2.10566	1.13479	-1.85555	0.0635183	0.676967
ENSG00000148481	247.835	-0.659402	0.356047	-1.85201	0.0640249	0.681335
ENSG00000279296	8.79819	3.37375	1.82152	1.85216	0.0640026	0.681335
ENSG00000116016	1654.65	-0.461727	0.24943	-1.85113	0.064151	0.681647
ENSG00000168476	1399.43	-0.453837	0.24514	-1.85133	0.0641216	0.681647
ENSG00000156675	705.992	-0.650317	0.351686	-1.84914	0.0644373	0.683697
ENSG00000197766	23.1567	-1.95779	1.05877	-1.84912	0.0644411	0.683697
ENSG00000163472	3038.23	-0.415333	0.224762	-1.84788	0.0646199	0.685078
ENSG00000117360	585.468	0.520022	0.281751	1.84568	0.0649389	0.686908
ENSG00000159788	2882.83	-0.426297	0.23096	-1.84576	0.0649272	0.686908
ENSG00000141441	119.736	0.859037	0.465349	1.84601	0.064891	0.686908
ENSG00000272106	70.4233	-1.0792	0.584826	-1.84534	0.0649887	0.686919
ENSG00000145780	320.649	0.607967	0.329813	1.84337	0.0652749	0.68891
ENSG00000105509	185.417	-0.724286	0.392854	-1.84365	0.0652336	0.68891
ENSG00000007866	868.949	-0.501851	0.272457	-1.84195	0.0654826	0.690067
ENSG00000164916	715.565	0.515835	0.280042	1.84199	0.0654762	0.690067
ENSG00000267680	39.3277	1.40894	0.765154	1.84138	0.0655662	0.690431
ENSG00000085552	814.48	-0.490746	0.266633	-1.84053	0.0656903	0.691221
ENSG00000114270	5224.37	-0.407643	0.221655	-1.83909	0.0659025	0.692936
ENSG00000130023	29.0919	2.02095	1.09946	1.83812	0.0660441	0.69314
ENSG00000136816	465.411	0.542061	0.294832	1.83854	0.0659823	0.69314
ENSG00000120675	1443.49	0.450037	0.244918	1.8375	0.0661368	0.69314
ENSG00000168907	443.749	-0.548454	0.298506	-1.83733	0.0661611	0.69314
ENSG00000101493	324.855	0.599208	0.326138	1.83728	0.0661681	0.69314
ENSG00000148840	704.041	-0.550302	0.299589	-1.83686	0.0662313	0.693287
ENSG00000130940	447.538	-0.589261	0.320959	-1.83594	0.0663667	0.693672
ENSG00000075945	552.923	-0.51979	0.283086	-1.83615	0.0663349	0.693672
ENSG00000128340	1263.59	-0.449135	0.244778	-1.83487	0.0665256	0.694817
ENSG00000142632	149.27	-0.77817	0.424986	-1.83105	0.0670932	0.696339
ENSG00000159399	867.183	0.477804	0.261006	1.83063	0.0671561	0.696339
ENSG00000184867	103.062	0.907507	0.495689	1.8308	0.0671309	0.696339
ENSG00000186376	52.0018	1.43678	0.784066	1.83247	0.0668814	0.696339
ENSG00000104689	597.129	0.539018	0.294182	1.83226	0.0669126	0.696339
ENSG00000106992	188.088	-0.770555	0.420537	-1.83231	0.0669048	0.696339
ENSG00000183020	102.399	-0.921387	0.503201	-1.83105	0.0670929	0.696339
ENSG00000110514	461.849	0.549822	0.300365	1.83052	0.0671728	0.696339
ENSG00000005882	167.971	-0.746991	0.408189	-1.83001	0.0672479	0.696339
ENSG00000141542	219.156	-0.680035	0.371624	-1.8299	0.0672648	0.696339
ENSG00000105053	545.031	0.524038	0.286279	1.83052	0.0671728	0.696339
ENSG00000230663	10.8228	-2.6899	1.46811	-1.83222	0.0669188	0.696339
ENSG00000162545	6925.68	-0.397535	0.217482	-1.8279	0.0675639	0.696363
ENSG00000116761	43.7819	1.44473	0.790108	1.82852	0.067472	0.696363
ENSG00000151611	101.441	0.918004	0.502005	1.82868	0.0674482	0.696363
ENSG00000164169	60.6105	1.14507	0.62643	1.82793	0.0675597	0.696363
ENSG00000213713	13.44	-2.44059	1.33483	-1.82839	0.0674912	0.696363
ENSG00000013588	8414.45	-0.398814	0.218011	-1.82933	0.0673507	0.696363
ENSG00000166974	328.933	-0.599803	0.328418	-1.82634	0.0677987	0.697748
ENSG00000176641	321.638	0.608096	0.333062	1.82577	0.0678846	0.697748
ENSG00000237989	40.0477	-1.41297	0.773935	-1.82569	0.0678965	0.697748
ENSG00000274225	7.41512	3.57632	1.95858	1.82597	0.067854	0.697748
ENSG00000214293	78.7318	1.04764	0.574101	1.82483	0.068026	0.69806
ENSG00000011132	432.823	0.557541	0.305494	1.82505	0.0679937	0.69806
ENSG00000120948	1549.73	0.431517	0.236598	1.82384	0.0681755	0.69828
ENSG00000062598	391.211	0.576142	0.315837	1.82418	0.0681255	0.69828
ENSG00000184117	1028.98	-0.462058	0.253362	-1.82371	0.0681962	0.69828
ENSG00000159023	244.498	0.705412	0.387286	1.82142	0.0685426	0.701317
ENSG00000187017	234.831	-0.664095	0.365004	-1.81942	0.0688475	0.703169
ENSG00000102158	1362.16	0.444012	0.244025	1.81953	0.0688303	0.703169
ENSG00000130202	6479.86	0.417996	0.229763	1.81925	0.0688735	0.703169
ENSG00000155330	333.681	0.589669	0.324235	1.81864	0.0689658	0.703601
ENSG00000090621	3349.78	-0.400669	0.220799	-1.81463	0.0695803	0.703829
ENSG00000215861	9.47002	-2.8069	1.54655	-1.81494	0.0695335	0.703829
ENSG00000228203	7.90965	3.47578	1.91411	1.81587	0.0693903	0.703829
ENSG00000114251	207.061	0.691018	0.380882	1.81426	0.0696381	0.703829
ENSG00000185760	31.8831	1.51588	0.835463	1.81441	0.0696139	0.703829
ENSG00000128604	216.048	0.680097	0.374526	1.81589	0.0693874	0.703829
ENSG00000137073	766.961	-0.479443	0.264192	-1.81475	0.0695627	0.703829
ENSG00000127191	1088.21	0.47008	0.258846	1.81606	0.0693615	0.703829
ENSG00000135365	161.091	0.751951	0.414161	1.8156	0.0694317	0.703829
ENSG00000274180	189.72	0.724762	0.398835	1.8172	0.0691867	0.703829
ENSG00000101596	205.575	0.702163	0.386922	1.81474	0.0695638	0.703829
ENSG00000269867	27.6345	1.62723	0.895321	1.81748	0.0691435	0.703829
ENSG00000099992	451.254	-0.543848	0.299732	-1.81445	0.0696089	0.703829
ENSG00000136444	301.743	0.617224	0.34057	1.81233	0.0699359	0.706333
ENSG00000118564	653.707	0.499088	0.275671	1.81045	0.0702262	0.707985
ENSG00000152669	70.4042	1.06398	0.58764	1.8106	0.070202	0.707985
ENSG00000125740	28.3313	-1.63068	0.900782	-1.81029	0.0702503	0.707985
ENSG00000139926	689.662	-0.522932	0.288938	-1.80984	0.0703204	0.708184
ENSG00000102218	265.663	0.63607	0.351586	1.80915	0.0704284	0.708258
ENSG00000171843	107.276	0.878884	0.485752	1.80933	0.0704003	0.708258
ENSG00000135828	159.618	0.756101	0.418388	1.80718	0.0707346	0.710082
ENSG00000187957	232.812	-0.655279	0.362762	-1.80636	0.070862	0.710082
ENSG00000110237	263.692	-0.636537	0.352318	-1.80671	0.0708073	0.710082
ENSG00000103067	1548.67	-0.462294	0.255832	-1.80703	0.0707583	0.710082
ENSG00000170425	156.861	-0.768871	0.425588	-1.80661	0.0708233	0.710082
ENSG00000156463	378.599	-0.562234	0.311473	-1.80508	0.0710616	0.711071
ENSG00000175602	4062.94	-0.466184	0.258226	-1.80533	0.071023	0.711071
ENSG00000144647	323.345	0.588871	0.326346	1.80444	0.0711629	0.711579
ENSG00000185567	4753.53	-0.491389	0.272377	-1.80407	0.0712196	0.71164
ENSG00000162004	23.6789	1.92394	1.06682	1.80342	0.0713216	0.712154
ENSG00000271781	14.6979	2.21688	1.22998	1.80236	0.0714882	0.713112
ENSG00000197616	6.86547	3.48558	1.9341	1.80217	0.0715188	0.713112
ENSG00000128272	6441.34	0.416742	0.231368	1.80121	0.0716698	0.714111
ENSG00000234432	38.5785	-1.40386	0.77975	-1.8004	0.0717981	0.714884
ENSG00000152413	210.082	0.691723	0.384416	1.79941	0.0719534	0.715556
ENSG00000123124	505.414	-0.526438	0.292575	-1.79933	0.0719673	0.715556
ENSG00000215039	81.5583	-0.979162	0.544362	-1.79873	0.0720609	0.715981
ENSG00000198431	813.714	0.550321	0.306037	1.79822	0.0721427	0.716288
ENSG00000183696	7669.93	-0.395982	0.22031	-1.79739	0.0722737	0.717084
ENSG00000185215	93.8216	-0.970289	0.540884	-1.79389	0.0728302	0.722096
ENSG00000198646	283.914	-0.630205	0.351533	-1.79273	0.0730155	0.723424
ENSG00000225886	34.0814	1.45217	0.810823	1.79098	0.0732965	0.724502
ENSG00000265107	603.894	-0.51159	0.285739	-1.79041	0.0733876	0.724502
ENSG00000186162	132.27	0.804101	0.449016	1.79081	0.0733241	0.724502
ENSG00000170852	374.066	0.560652	0.312928	1.79163	0.0731919	0.724502
ENSG00000178896	1141.74	0.521136	0.291116	1.79013	0.0734331	0.724502
ENSG00000185650	3501.72	-0.439738	0.245603	-1.79044	0.0733825	0.724502
ENSG00000118420	40.1898	1.34041	0.749375	1.7887	0.0736629	0.72626
ENSG00000106415	23.8463	1.7552	0.981928	1.7875	0.0738561	0.727656
ENSG00000167074	131.629	-0.798153	0.446795	-1.7864	0.0740351	0.728909
ENSG00000159166	14498.7	-0.381354	0.21379	-1.78378	0.0744592	0.731841
ENSG00000130147	527.878	-0.567389	0.318033	-1.78406	0.0744146	0.731841
ENSG00000179046	99.7279	-0.955966	0.536432	-1.78208	0.0747358	0.731841
ENSG00000124784	278.54	-0.608929	0.341489	-1.78316	0.0745602	0.731841
ENSG00000130234	12.5897	2.89812	1.62593	1.78244	0.0746778	0.731841
ENSG00000197620	233.943	0.655891	0.368064	1.782	0.0747487	0.731841
ENSG00000175832	1405.99	-0.429317	0.240877	-1.78231	0.0746986	0.731841
ENSG00000175931	463.896	0.53262	0.298842	1.78228	0.0747033	0.731841
ENSG00000054179	223.767	-0.719687	0.403951	-1.78162	0.0748117	0.731948
ENSG00000103111	783.127	0.470809	0.26435	1.781	0.0749121	0.732422
ENSG00000146950	218.737	0.659668	0.370523	1.78037	0.0750154	0.732922
ENSG00000171729	809.37	-0.465262	0.261498	-1.77922	0.0752036	0.734252
ENSG00000175220	1326.91	-0.428657	0.241142	-1.77762	0.0754668	0.734784
ENSG00000148429	367.626	-0.576325	0.324115	-1.77815	0.0753788	0.734784
ENSG00000127564	1079.98	-0.442502	0.248904	-1.7778	0.0754364	0.734784
ENSG00000176681	7.19405	-3.22041	1.81163	-1.77763	0.075464	0.734784
ENSG00000124006	735.923	-0.484547	0.272653	-1.77716	0.0755423	0.735011
ENSG00000138434	1787.33	-0.451387	0.254215	-1.77561	0.0757968	0.735935
ENSG00000129151	91.2752	-0.931666	0.52479	-1.77531	0.0758464	0.735935
ENSG00000168209	4574.97	0.403519	0.227221	1.77589	0.0757514	0.735935
ENSG00000153443	1213.33	-0.439871	0.247716	-1.77571	0.0757808	0.735935
ENSG00000164609	917.425	0.453415	0.255695	1.77327	0.0761843	0.738196
ENSG00000276026	10.4536	2.71231	1.52951	1.77332	0.0761755	0.738196
ENSG00000179715	89.186	0.989505	0.558173	1.77276	0.0762688	0.738507
ENSG00000178719	4336.18	0.390149	0.220279	1.77116	0.0765339	0.740056
ENSG00000174327	192.224	0.687076	0.387871	1.77141	0.0764933	0.740056
ENSG00000111696	94.925	-0.9061	0.511873	-1.77016	0.0766998	0.741151
ENSG00000285128	58.6704	-1.13629	0.642765	-1.76782	0.0770913	0.744423
ENSG00000162757	1570.58	-0.419643	0.237481	-1.76706	0.0772185	0.74514
ENSG00000104290	89.3925	1.00494	0.569017	1.76611	0.077378	0.745294
ENSG00000153066	822.834	0.460729	0.260886	1.76602	0.0773932	0.745294
ENSG00000182584	65.9462	1.19259	0.675188	1.76631	0.0773446	0.745294
ENSG00000163161	872.85	0.481613	0.272849	1.76513	0.0775423	0.745709
ENSG00000139726	2282.22	0.415092	0.235139	1.7653	0.0775127	0.745709
ENSG00000138032	218.868	0.656101	0.371865	1.76435	0.0776727	0.746174
ENSG00000165891	58.1057	-1.14194	0.647282	-1.76421	0.0776966	0.746174
ENSG00000129465	16.0272	2.23603	1.26825	1.76308	0.0778869	0.747492
ENSG00000115170	178.755	0.713498	0.40527	1.76055	0.0783148	0.751085
ENSG00000142396	36.4327	1.38413	0.786587	1.75966	0.0784653	0.752017
ENSG00000070961	314.644	-0.590992	0.33606	-1.75859	0.0786474	0.753249
ENSG00000196498	2104.61	-0.42537	0.24196	-1.75802	0.0787443	0.753665
ENSG00000173210	479.002	-0.519702	0.295703	-1.75752	0.0788301	0.753973
ENSG00000132388	936.541	-0.446507	0.254234	-1.75628	0.0790398	0.755466
ENSG00000282221	47.0027	-1.22991	0.701296	-1.75376	0.0794717	0.757431
ENSG00000244405	127.572	0.833348	0.475393	1.75297	0.0796074	0.757431
ENSG00000203780	112.18	-0.834627	0.475691	-1.75455	0.0793355	0.757431
ENSG00000110987	208.107	-0.708322	0.404089	-1.75288	0.079622	0.757431
ENSG00000242498	214.232	-0.6718	0.383029	-1.75391	0.0794456	0.757431
ENSG00000161714	1816.39	-0.407379	0.232368	-1.75317	0.0795735	0.757431
ENSG00000213024	1021.95	0.439619	0.250599	1.75427	0.0793836	0.757431
ENSG00000111711	439.619	0.52799	0.301421	1.75167	0.0798301	0.758898
ENSG00000151690	675.557	-0.480716	0.274602	-1.75059	0.0800163	0.759642
ENSG00000087303	7.87453	3.37956	1.93047	1.75064	0.0800075	0.759642
ENSG00000173546	73.167	-1.04211	0.595506	-1.74996	0.0801257	0.760168
ENSG00000100994	21400.8	-0.3729	0.213229	-1.74882	0.0803221	0.761518
ENSG00000182670	580.709	-0.508455	0.290833	-1.74827	0.0804173	0.761908
ENSG00000196247	37.8154	1.34572	0.770038	1.74761	0.0805322	0.762484
ENSG00000141526	1033.14	0.439942	0.251788	1.74728	0.0805894	0.762513
ENSG00000179403	2499.37	-0.410296	0.235175	-1.74464	0.0810472	0.765386
ENSG00000162390	535.144	-0.504407	0.289067	-1.74495	0.0809941	0.765386
ENSG00000185787	2454.73	-0.39469	0.226237	-1.74459	0.0810562	0.765386
ENSG00000169814	168.923	-0.707744	0.405822	-1.74397	0.0811636	0.765886
ENSG00000198231	1432.26	-0.425175	0.243852	-1.74358	0.0812325	0.766023
ENSG00000073737	264.936	0.62373	0.357834	1.74307	0.0813207	0.766342
ENSG00000145996	265.166	0.604467	0.346946	1.74225	0.0814648	0.767186
ENSG00000282988	11.9738	2.73274	1.56921	1.74147	0.0816006	0.767951
ENSG00000136051	484.022	0.564322	0.324361	1.73979	0.0818952	0.770209
ENSG00000136813	1666.12	0.426661	0.245411	1.73856	0.082113	0.771742
ENSG00000251593	10.8909	-2.47035	1.42148	-1.73788	0.0822324	0.772348
ENSG00000122417	194.869	0.669598	0.385713	1.736	0.0825641	0.77346
ENSG00000221914	1983.9	0.399618	0.2302	1.73596	0.0825706	0.77346
ENSG00000177613	309.057	0.585723	0.337398	1.736	0.0825633	0.77346
ENSG00000108669	922.702	0.444021	0.255643	1.73688	0.0824079	0.77346
ENSG00000197921	19.8123	2.17888	1.25542	1.73558	0.0826385	0.773582
ENSG00000116704	288.389	-0.589859	0.340068	-1.73453	0.0828236	0.7748
ENSG00000134504	1565.66	-0.409373	0.236206	-1.73312	0.0830742	0.776628
ENSG00000177410	537.085	0.567798	0.327991	1.73114	0.0834272	0.77941
ENSG00000196083	218.92	-0.671557	0.38819	-1.72997	0.0836357	0.780587
ENSG00000170365	141.393	0.751856	0.434647	1.72981	0.0836641	0.780587
ENSG00000139160	21.6218	1.81203	1.04805	1.72896	0.0838167	0.781494
ENSG00000197714	10.1707	2.92154	1.69079	1.72792	0.0840034	0.782716
ENSG00000111254	33.1835	1.43459	0.830854	1.72665	0.0842306	0.784314
ENSG00000173482	85.3261	-0.92867	0.538388	-1.72491	0.0845442	0.786194
ENSG00000169635	174.078	-0.694293	0.402492	-1.72499	0.08453	0.786194
ENSG00000172728	79.5056	0.949207	0.550535	1.72415	0.0846801	0.786938
ENSG00000077238	1788.82	-0.443837	0.257525	-1.72347	0.0848031	0.787561
ENSG00000177946	167.739	0.701271	0.407203	1.72217	0.0850395	0.789236
ENSG00000226210	23.1964	-1.69876	0.986669	-1.72171	0.0851224	0.789485
ENSG00000185483	21.575	-1.74749	1.01557	-1.7207	0.0853048	0.789616
ENSG00000162302	5364.87	-0.379284	0.22036	-1.7212	0.085215	0.789616
ENSG00000076108	1263.14	0.496962	0.288782	1.72089	0.085271	0.789616
ENSG00000138316	130.162	-0.821007	0.477342	-1.71996	0.0854404	0.790352
ENSG00000108100	1160.56	-0.423143	0.24619	-1.71877	0.0856569	0.791315
ENSG00000124143	166.09	-0.701728	0.408215	-1.71901	0.085612	0.791315
ENSG00000108557	718.289	-0.519691	0.302422	-1.71843	0.0857182	0.791361
ENSG00000163131	39.0531	1.30285	0.758507	1.71765	0.0858605	0.792156
ENSG00000181789	3452.03	0.378478	0.220485	1.71657	0.0860583	0.793461
ENSG00000075618	14182.7	-0.360379	0.210027	-1.71587	0.0861856	0.794114
ENSG00000137699	19912.9	-0.358148	0.208908	-1.71438	0.0864584	0.796107
ENSG00000189114	406.149	0.527342	0.307666	1.714	0.0865279	0.796226
ENSG00000008952	2458.83	0.422098	0.246416	1.71295	0.0867217	0.796556
ENSG00000160886	163.681	-0.753156	0.439598	-1.71329	0.0866601	0.796556
ENSG00000096746	1158.05	-0.42163	0.246152	-1.71289	0.0867335	0.796556
ENSG00000124243	591.536	-0.518883	0.303028	-1.71233	0.0868363	0.796981
ENSG00000145287	9.49287	2.64581	1.54577	1.71165	0.0869608	0.797084
ENSG00000198435	324.54	-0.5792	0.338335	-1.71191	0.086913	0.797084
ENSG00000115317	592.748	0.476424	0.278458	1.71094	0.0870928	0.797256
ENSG00000156384	229.742	0.660442	0.385986	1.71105	0.0870721	0.797256
ENSG00000167183	49.157	-1.17531	0.687249	-1.71017	0.0872347	0.798036
ENSG00000145349	475.905	0.546378	0.320216	1.70628	0.0879561	0.802599
ENSG00000112941	236.603	-0.65819	0.385676	-1.70659	0.0878982	0.802599
ENSG00000285933	70.6327	-1.02699	0.601601	-1.7071	0.087804	0.802599
ENSG00000136478	822.684	-0.459118	0.26908	-1.70625	0.0879615	0.802599
ENSG00000155975	373.613	0.567186	0.332709	1.70475	0.0882411	0.803069
ENSG00000198915	85.6987	-0.927211	0.54368	-1.70544	0.0881133	0.803069
ENSG00000107581	5328.93	-0.389978	0.22876	-1.70475	0.0882412	0.803069
ENSG00000089902	706.792	-0.474603	0.27836	-1.705	0.0881954	0.803069
ENSG00000178802	663.366	-0.462636	0.271686	-1.70283	0.0886	0.804974
ENSG00000182612	236.307	-0.61363	0.360384	-1.70271	0.0886221	0.804974
ENSG00000141655	18.9593	1.8359	1.07814	1.70284	0.0885974	0.804974
ENSG00000162496	628.562	-0.485854	0.28548	-1.70189	0.0887766	0.805858
ENSG00000182831	999.723	-0.428387	0.251831	-1.70109	0.0889266	0.80618
ENSG00000099942	798.414	-0.507685	0.298421	-1.70123	0.0888992	0.80618
ENSG00000165156	474.49	0.542247	0.318961	1.70004	0.0891235	0.806407
ENSG00000049283	528.345	-0.485776	0.285681	-1.70041	0.0890531	0.806407
ENSG00000131061	191.774	0.671962	0.395212	1.70026	0.0890826	0.806407
ENSG00000165731	40.7951	1.26284	0.743138	1.69933	0.0892568	0.807094
ENSG00000097033	2018.95	0.390109	0.229848	1.69725	0.0896503	0.80805
ENSG00000174307	7642.2	-0.374456	0.220474	-1.69841	0.0894303	0.80805
ENSG00000106123	69.7259	-1.00733	0.593616	-1.69695	0.0897068	0.80805
ENSG00000147224	499.554	-0.495294	0.291761	-1.6976	0.0895835	0.80805
ENSG00000121671	300.095	-0.569298	0.335306	-1.69785	0.0895367	0.80805
ENSG00000175183	490.852	-0.502179	0.295863	-1.69733	0.0896334	0.80805
ENSG00000161243	190.864	-0.677139	0.399182	-1.69632	0.0898258	0.808605
ENSG00000101447	513.562	-0.513111	0.302605	-1.69565	0.0899529	0.809231
ENSG00000118873	262.985	0.598473	0.353784	1.69163	0.0907161	0.810942
ENSG00000179152	356.974	0.5371	0.31779	1.69011	0.0910071	0.810942
ENSG00000135605	19.6072	1.79144	1.05781	1.69354	0.090352	0.810942
ENSG00000152409	73.1053	1.01956	0.603057	1.69065	0.0909029	0.810942
ENSG00000272604	11.0586	-2.41229	1.42521	-1.69259	0.0905329	0.810942
ENSG00000104320	527.393	0.491863	0.290472	1.69332	0.0903943	0.810942
ENSG00000100911	869.508	0.444491	0.262974	1.69025	0.090981	0.810942
ENSG00000179476	20.1471	1.78256	1.05367	1.69177	0.0906897	0.810942
ENSG00000166147	49.2806	-1.21168	0.716875	-1.69022	0.0909853	0.810942
ENSG00000175906	972.651	-0.428777	0.253145	-1.69379	0.0903043	0.810942
ENSG00000064300	18.9894	-1.86949	1.1061	-1.69017	0.0909957	0.810942
ENSG00000153933	70.7827	0.98645	0.582936	1.69221	0.0906059	0.810942
ENSG00000267073	7.44228	-3.06674	1.81322	-1.69133	0.0907743	0.810942
ENSG00000105325	2329.92	-0.383881	0.226804	-1.69257	0.0905375	0.810942
ENSG00000197019	2049.12	0.456219	0.269613	1.69213	0.0906219	0.810942
ENSG00000049246	52.4503	-1.13749	0.67322	-1.68962	0.0911005	0.811261
ENSG00000105388	52.0519	1.36585	0.808523	1.68931	0.0911592	0.81127
ENSG00000214050	53.6521	1.14574	0.678514	1.6886	0.0912957	0.811972
ENSG00000152147	256.386	0.601966	0.356701	1.68759	0.0914897	0.812671
ENSG00000196323	162.065	0.69868	0.413967	1.68777	0.091456	0.812671
ENSG00000198342	12.2041	2.2654	1.34335	1.68639	0.091721	0.814212
ENSG00000177733	2554.41	-0.381464	0.22644	-1.68461	0.0920637	0.815036
ENSG00000107290	430.484	0.520213	0.3087	1.68517	0.0919557	0.815036
ENSG00000139636	502.884	0.496959	0.294985	1.6847	0.0920473	0.815036
ENSG00000092929	639.159	-0.461309	0.27387	-1.68441	0.0921033	0.815036
ENSG00000198521	7.66109	3.22818	1.916	1.68486	0.0920157	0.815036
ENSG00000117411	2804.77	-0.376646	0.223691	-1.68378	0.0922236	0.815588
ENSG00000065526	406.671	-0.631385	0.37521	-1.68275	0.0924238	0.815887
ENSG00000163624	766.272	-0.445717	0.264962	-1.68219	0.0925311	0.815887
ENSG00000170873	418.694	-0.532354	0.316399	-1.68254	0.0924647	0.815887
ENSG00000118898	13084	-0.376505	0.223829	-1.68211	0.0925472	0.815887
ENSG00000012124	8.45559	-2.79432	1.66012	-1.68321	0.0923352	0.815887
ENSG00000196358	13.5989	7.0823	4.21198	1.68147	0.0926721	0.816477
ENSG00000163694	706.952	0.467476	0.2782	1.68036	0.0928867	0.816871
ENSG00000163629	911.648	-0.481544	0.28666	-1.67984	0.0929881	0.816871
ENSG00000001629	354.688	0.543695	0.323587	1.68022	0.0929153	0.816871
ENSG00000247092	37.4574	-1.29564	0.771333	-1.67975	0.0930069	0.816871
ENSG00000121413	65.0512	1.03474	0.615764	1.68042	0.0928748	0.816871
ENSG00000169247	135.926	-0.748637	0.446243	-1.67764	0.093417	0.81945
ENSG00000117906	752.53	-0.451375	0.269026	-1.67781	0.0933837	0.81945
ENSG00000143363	154.454	0.73051	0.43583	1.67614	0.0937114	0.81948
ENSG00000147144	645.336	-0.470949	0.280911	-1.67651	0.0936386	0.81948
ENSG00000127311	55.9992	1.08239	0.64551	1.6768	0.0935815	0.81948
ENSG00000260219	35.5431	-1.34423	0.801949	-1.6762	0.0936988	0.81948
ENSG00000269386	73.7795	0.99	0.590512	1.67651	0.0936378	0.81948
ENSG00000036257	663.658	-0.507914	0.303343	-1.67439	0.0940549	0.819604
ENSG00000147905	245.26	0.610053	0.364367	1.67428	0.0940749	0.819604
ENSG00000140254	1260.72	0.410675	0.245212	1.67478	0.0939779	0.819604
ENSG00000103569	366.703	-0.534881	0.319232	-1.67552	0.0938318	0.819604
ENSG00000159579	345.968	0.53605	0.320048	1.67491	0.0939526	0.819604
ENSG00000100196	172.542	-0.695902	0.415612	-1.67441	0.0940509	0.819604
ENSG00000106299	750.434	0.473211	0.282701	1.67389	0.0941522	0.819771
ENSG00000182010	314.832	-0.591671	0.353763	-1.6725	0.0944249	0.821637
ENSG00000120708	5775.67	-0.368147	0.220194	-1.67192	0.0945409	0.821773
ENSG00000070404	11097.5	-0.364196	0.217842	-1.67183	0.0945573	0.821773
ENSG00000038210	374.937	0.541897	0.32425	1.67123	0.0946756	0.822293
ENSG00000109189	147.33	-0.719194	0.430417	-1.67092	0.094737	0.822319
ENSG00000132485	515.635	0.496281	0.297225	1.66972	0.0949755	0.823881
ENSG00000116497	149.889	0.764387	0.458016	1.66891	0.0951349	0.824165
ENSG00000205885	24.7568	1.57028	0.941154	1.66846	0.0952244	0.824165
ENSG00000172530	200.981	0.660333	0.395795	1.66837	0.0952423	0.824165
ENSG00000125863	147.461	0.71545	0.428782	1.66857	0.0952035	0.824165
ENSG00000106799	836.782	-0.437491	0.262388	-1.66734	0.0954461	0.825421
ENSG00000168824	2082.43	-0.389329	0.233657	-1.66624	0.095665	0.825793
ENSG00000180535	11.1127	2.38047	1.4285	1.66641	0.0956315	0.825793
ENSG00000130304	242.735	0.602788	0.36166	1.66673	0.0955689	0.825793
ENSG00000139725	20.7633	-1.70728	1.02519	-1.66533	0.0958479	0.826358
ENSG00000259516	29.7549	-1.45858	0.875757	-1.66551	0.0958118	0.826358
ENSG00000006704	424.729	-0.51234	0.307824	-1.6644	0.0960333	0.82745
ENSG00000162086	96.54	0.850961	0.511385	1.66403	0.0961062	0.827572
ENSG00000169067	13.7029	-2.51486	1.51162	-1.66368	0.0961759	0.827666
ENSG00000145284	1290.65	-0.40251	0.242003	-1.66324	0.0962638	0.827915
ENSG00000187123	93.056	0.905947	0.544954	1.66243	0.0964268	0.828811
ENSG00000110881	136.206	-0.740163	0.445592	-1.66108	0.0966973	0.830425
ENSG00000176953	931.737	0.427313	0.257277	1.66091	0.0967325	0.830425
ENSG00000272419	31.4711	1.4188	0.854452	1.66048	0.096818	0.830652
ENSG00000178718	68.1272	1.00306	0.604276	1.65994	0.096926	0.831072
ENSG00000114378	381.406	-0.518933	0.312832	-1.65882	0.0971514	0.831992
ENSG00000139218	755.045	0.509998	0.307429	1.65891	0.0971332	0.831992
ENSG00000178927	1035.65	0.44206	0.266575	1.6583	0.0972578	0.832396
ENSG00000106683	1023.54	-0.421414	0.254199	-1.65781	0.0973549	0.832721
ENSG00000180884	21.3851	1.68875	1.01899	1.65728	0.0974633	0.833142
ENSG00000228084	14.2218	2.10969	1.27456	1.65523	0.097878	0.834155
ENSG00000012171	202.231	-0.635636	0.38377	-1.6563	0.0976619	0.834155
ENSG00000145715	773.051	-0.516775	0.312205	-1.65524	0.0978756	0.834155
ENSG00000110429	722.232	-0.455567	0.275122	-1.65587	0.0977481	0.834155
ENSG00000108219	2080.94	-0.384491	0.23227	-1.65537	0.0978503	0.834155
ENSG00000155066	4570.98	-0.371131	0.224491	-1.65322	0.0982871	0.835618
ENSG00000163902	7250.6	0.356972	0.215825	1.65399	0.0981296	0.835618
ENSG00000164306	51.2822	-1.14088	0.690002	-1.65345	0.09824	0.835618
ENSG00000166997	95.5275	-0.84066	0.508471	-1.65331	0.0982682	0.835618
ENSG00000132326	90.5858	-0.919704	0.556707	-1.65204	0.0985258	0.836979
ENSG00000173530	84.0995	-0.895168	0.54192	-1.65185	0.098566	0.836979
ENSG00000222047	26.4972	-1.5831	0.958792	-1.65114	0.0987091	0.837184
ENSG00000259583	23.9486	-1.58123	0.957593	-1.65125	0.0986874	0.837184
ENSG00000158055	1224.1	-0.503152	0.305134	-1.64895	0.0991573	0.837673
ENSG00000155367	140.591	0.719732	0.436377	1.64934	0.0990788	0.837673
ENSG00000116584	1425.02	-0.410237	0.248805	-1.64883	0.0991833	0.837673
ENSG00000111885	35.0375	1.33041	0.806881	1.64883	0.0991824	0.837673
ENSG00000064666	4316.4	-0.360548	0.218598	-1.64936	0.0990734	0.837673
ENSG00000267493	22.5482	-1.79509	1.08827	-1.64949	0.0990467	0.837673
ENSG00000100416	878.065	0.423947	0.257067	1.64917	0.0991132	0.837673
ENSG00000179178	477.653	0.537958	0.326455	1.64788	0.0993779	0.838081
ENSG00000153094	66.3298	0.992699	0.602587	1.6474	0.0994767	0.838081
ENSG00000164576	610.155	0.457479	0.277726	1.64723	0.0995108	0.838081
ENSG00000263001	279.414	-0.669948	0.406598	-1.64769	0.0994164	0.838081
ENSG00000066827	120.021	0.765391	0.464761	1.64685	0.0995887	0.838081
ENSG00000188070	100.568	-0.83568	0.507435	-1.64687	0.0995849	0.838081
ENSG00000138101	692.1	-0.448721	0.272569	-1.64627	0.0997089	0.838591
ENSG00000042286	157.75	0.690644	0.419819	1.6451	0.0999497	0.838797
ENSG00000151929	2796.98	0.393794	0.23939	1.64499	0.0999717	0.838797
ENSG00000213937	24.5248	-1.62071	0.985084	-1.64525	0.0999187	0.838797
ENSG00000108861	1118.98	-0.412934	0.250919	-1.64569	0.0998283	0.838797
ENSG00000204381	174.75	-0.667149	0.405781	-1.64411	0.100154	0.839353
ENSG00000231131	364.308	-0.519516	0.316101	-1.64351	0.100276	0.839353
ENSG00000173145	286.803	0.608475	0.37017	1.64377	0.100223	0.839353
ENSG00000170454	267.422	0.5946	0.361773	1.64357	0.100265	0.839353
ENSG00000007392	568.15	0.470142	0.286141	1.64304	0.100374	0.839668
ENSG00000170965	11.0032	2.32759	1.41788	1.6416	0.100672	0.841665
ENSG00000129055	1058.82	0.4124	0.251409	1.64035	0.100932	0.842617
ENSG00000197712	512.196	-0.471863	0.287688	-1.64019	0.100966	0.842617
ENSG00000112531	563.696	0.515167	0.314088	1.6402	0.100964	0.842617
ENSG00000172403	14.0399	2.06129	1.26009	1.63583	0.101876	0.849193
ENSG00000250746	14.4025	2.20095	1.34529	1.63604	0.101831	0.849193
ENSG00000070423	2970.67	-0.375416	0.229536	-1.63555	0.101935	0.849193
ENSG00000286048	17.2102	1.85468	1.13536	1.63356	0.102352	0.851764
ENSG00000125848	873.178	-0.46684	0.285792	-1.6335	0.102364	0.851764
ENSG00000170340	1204.23	0.406522	0.249209	1.63125	0.102838	0.85482
ENSG00000120053	1101.43	0.403958	0.247692	1.63089	0.102914	0.85482
ENSG00000214174	28.4611	-1.4399	0.882799	-1.63106	0.102878	0.85482
ENSG00000175182	349.397	-0.522629	0.320525	-1.63054	0.102988	0.854932
ENSG00000176720	2770.73	-0.368198	0.225856	-1.63024	0.103052	0.854959
ENSG00000162851	217.53	-0.603721	0.370605	-1.62901	0.10331	0.85547
ENSG00000138375	645.943	0.444943	0.273221	1.62851	0.103417	0.85547
ENSG00000106993	382.075	0.524384	0.321884	1.62911	0.10329	0.85547
ENSG00000166483	230.78	0.691613	0.424599	1.62886	0.103342	0.85547
ENSG00000198276	486.37	-0.474796	0.291544	-1.62855	0.103407	0.85547
ENSG00000144711	184.07	-0.676739	0.415649	-1.62815	0.103493	0.855599
ENSG00000158156	141.854	0.706575	0.434467	1.6263	0.103885	0.85582
ENSG00000134371	525.457	0.465976	0.28643	1.62684	0.103771	0.85582
ENSG00000196776	1138.13	0.402951	0.247661	1.62702	0.103732	0.85582
ENSG00000197081	1358.95	-0.42453	0.260998	-1.62657	0.103829	0.85582
ENSG00000099364	2032.19	0.388384	0.238749	1.62675	0.103791	0.85582
ENSG00000180891	383.514	0.513022	0.315176	1.62773	0.103582	0.85582
ENSG00000177548	1275.05	0.403492	0.248208	1.62562	0.104031	0.856022
ENSG00000156273	456.916	0.482246	0.296619	1.62581	0.10399	0.856022
ENSG00000196782	54.3149	1.05739	0.650677	1.62506	0.104149	0.856493
ENSG00000085840	151.14	0.713749	0.43937	1.62448	0.104272	0.856756
ENSG00000127955	581.634	-0.456778	0.281281	-1.62392	0.104393	0.856756
ENSG00000147650	96.4987	-0.828069	0.509967	-1.62377	0.104425	0.856756
ENSG00000127152	229.399	-0.593572	0.365449	-1.62423	0.104327	0.856756
ENSG00000175110	557.079	-0.459046	0.28282	-1.6231	0.104567	0.857227
ENSG00000158290	434.472	0.487532	0.300402	1.62293	0.104604	0.857227
ENSG00000196639	311.806	-0.539125	0.332517	-1.62135	0.104943	0.858511
ENSG00000158423	24.6905	-1.73937	1.07262	-1.62161	0.104888	0.858511
ENSG00000063046	4217.3	-0.357061	0.220191	-1.62159	0.104891	0.858511
ENSG00000133687	489.669	0.478562	0.295266	1.62078	0.105065	0.859006
ENSG00000162576	117.792	-0.760105	0.469662	-1.61841	0.105575	0.860222
ENSG00000174574	1406.28	-0.391187	0.241787	-1.6179	0.105683	0.860222
ENSG00000143164	726.529	-0.433472	0.267791	-1.6187	0.105513	0.860222
ENSG00000172819	2041.04	-0.417673	0.258199	-1.61764	0.10574	0.860222
ENSG00000111785	73.4361	0.974853	0.602679	1.61753	0.105763	0.860222
ENSG00000103126	1208.18	-0.396757	0.245131	-1.61855	0.105544	0.860222
ENSG00000108448	527.084	-0.466927	0.288377	-1.61915	0.105414	0.860222
ENSG00000141391	39.6276	-1.30331	0.805327	-1.61836	0.105585	0.860222
ENSG00000197857	98.4201	0.813305	0.502453	1.61867	0.105518	0.860222
ENSG00000150054	168.264	-0.657853	0.406953	-1.61653	0.105979	0.860716
ENSG00000179295	1119.86	-0.461738	0.285658	-1.6164	0.106008	0.860716
ENSG00000099326	118.575	0.771776	0.477441	1.61648	0.10599	0.860716
ENSG00000144452	1170.96	-0.403872	0.250104	-1.61482	0.10635	0.862504
ENSG00000133612	2610.79	-0.368878	0.228429	-1.61485	0.106344	0.862504
ENSG00000165699	341.739	0.535137	0.331494	1.61432	0.106458	0.862881
ENSG00000115112	189.009	-0.659893	0.409196	-1.61266	0.106819	0.863607
ENSG00000168214	1017.2	0.422957	0.262384	1.61198	0.106967	0.863607
ENSG00000256235	322.309	-0.532873	0.330512	-1.61227	0.106904	0.863607
ENSG00000176697	7.50623	3.08319	1.91225	1.61233	0.10689	0.863607
ENSG00000119681	539.066	-0.512688	0.317807	-1.6132	0.1067	0.863607
ENSG00000198736	913.315	0.452109	0.280477	1.61193	0.106977	0.863607
ENSG00000105426	409.306	-0.519426	0.322108	-1.61258	0.106835	0.863607
ENSG00000204949	170.935	-0.651408	0.404297	-1.61121	0.107134	0.864374
ENSG00000164366	277.65	0.574227	0.356765	1.60954	0.107498	0.865412
ENSG00000188112	5066.29	-0.348911	0.216726	-1.60992	0.107416	0.865412
ENSG00000197070	1460.6	-0.393483	0.244348	-1.61033	0.107325	0.865412
ENSG00000138134	108.321	0.790089	0.490893	1.6095	0.107508	0.865412
ENSG00000125845	210.886	-0.611324	0.380089	-1.60837	0.107755	0.866901
ENSG00000173540	1525.22	0.380911	0.236876	1.60806	0.107821	0.866943
ENSG00000146477	35.4875	-1.30077	0.809645	-1.60659	0.108144	0.86759
ENSG00000136895	19.4523	-1.72485	1.07353	-1.6067	0.10812	0.86759
ENSG00000197837	7.38271	2.9023	1.80652	1.60657	0.108148	0.86759
ENSG00000133028	632.806	0.44066	0.274272	1.60665	0.10813	0.86759
ENSG00000164118	70.9872	0.955946	0.595319	1.60577	0.108324	0.868503
ENSG00000176476	202.902	0.623606	0.388558	1.60492	0.10851	0.869503
ENSG00000006652	251.839	0.567523	0.353808	1.60404	0.108704	0.869674
ENSG00000158467	303.926	0.541554	0.337635	1.60397	0.108722	0.869674
ENSG00000184363	23355.9	-0.335712	0.209335	-1.60371	0.108779	0.869674
ENSG00000261801	16.3493	-1.84486	1.1503	-1.6038	0.108757	0.869674
ENSG00000134324	107.107	-0.814911	0.508585	-1.60231	0.109087	0.871643
ENSG00000143740	580.393	0.466216	0.291493	1.59941	0.10973	0.873308
ENSG00000188001	191.684	0.620093	0.387613	1.59977	0.109649	0.873308
ENSG00000164400	9.63318	-2.42448	1.51427	-1.60109	0.109357	0.873308
ENSG00000205488	10.5349	-2.66283	1.66481	-1.59949	0.109713	0.873308
ENSG00000099821	1307.83	0.395955	0.247544	1.59953	0.109703	0.873308
ENSG00000160111	46.9448	1.11431	0.696675	1.59947	0.109717	0.873308
ENSG00000105173	349.692	-0.511135	0.31944	-1.6001	0.109577	0.873308
ENSG00000146409	165.504	0.683691	0.42809	1.59707	0.110249	0.873987
ENSG00000134590	2705.76	-0.399383	0.25	-1.59753	0.110148	0.873987
ENSG00000168575	4186.49	-0.357088	0.223585	-1.5971	0.110243	0.873987
ENSG00000147654	215.346	0.595058	0.372242	1.59858	0.109914	0.873987
ENSG00000136770	1163.34	0.393946	0.246475	1.59832	0.109971	0.873987
ENSG00000178695	425.246	-0.490589	0.307089	-1.59755	0.110144	0.873987
ENSG00000237214	47.2906	-1.11453	0.697578	-1.59772	0.110106	0.873987
ENSG00000138050	119.681	0.760341	0.476596	1.59535	0.110633	0.874065
ENSG00000115446	305.758	0.529552	0.331719	1.59639	0.110402	0.874065
ENSG00000271643	118.408	-0.744962	0.46696	-1.59534	0.110636	0.874065
ENSG00000100908	15.7657	-1.87027	1.17252	-1.59508	0.110694	0.874065
ENSG00000140350	2882.94	-0.373657	0.234049	-1.59649	0.110379	0.874065
ENSG00000103245	940.818	0.408226	0.255823	1.59574	0.110547	0.874065
ENSG00000006327	6088.16	-0.342294	0.214586	-1.59513	0.110683	0.874065
ENSG00000228407	11.8438	-2.346	1.47211	-1.59363	0.111018	0.876135
ENSG00000106780	118.393	-0.781081	0.490472	-1.59251	0.11127	0.877412
ENSG00000173153	1767.63	-0.383528	0.240856	-1.59236	0.111305	0.877412
ENSG00000048392	239.894	0.578898	0.363647	1.59192	0.111402	0.877688
ENSG00000174306	384.269	-0.511011	0.321158	-1.59115	0.111576	0.878566
ENSG00000186832	267477	-0.369148	0.232164	-1.59003	0.111828	0.880056
ENSG00000117616	155.773	-0.723469	0.455189	-1.58938	0.111974	0.880717
ENSG00000135655	854.833	0.432805	0.272571	1.58786	0.112318	0.882925
ENSG00000134107	1570.34	0.390367	0.246007	1.58681	0.112555	0.883803
ENSG00000169057	538.064	0.457191	0.28808	1.58703	0.112507	0.883803
ENSG00000177721	10.4262	2.65369	1.67275	1.58642	0.112644	0.884007
ENSG00000177106	4205.4	-0.345789	0.2181	-1.58546	0.112861	0.885221
ENSG00000116830	220.818	0.629774	0.397345	1.58496	0.112976	0.885631
ENSG00000075568	465.018	-0.497802	0.314617	-1.58225	0.113592	0.885746
ENSG00000196220	72.6307	0.905808	0.571849	1.584	0.113194	0.885746
ENSG00000182923	318.817	0.532727	0.33664	1.58248	0.113539	0.885746
ENSG00000151458	201.541	-0.603528	0.3817	-1.58116	0.113842	0.885746
ENSG00000147130	159.422	0.675904	0.427573	1.58079	0.113925	0.885746
ENSG00000170961	19.0317	-1.68686	1.06667	-1.58143	0.113779	0.885746
ENSG00000251562	968.305	0.414202	0.261832	1.58194	0.113663	0.885746
ENSG00000173588	77.2176	0.886446	0.560097	1.58267	0.113498	0.885746
ENSG00000179195	693.39	-0.443903	0.280876	-1.58042	0.114011	0.885746
ENSG00000122042	322.127	-0.530721	0.335361	-1.58254	0.113527	0.885746
ENSG00000126653	385.715	0.492439	0.311356	1.58159	0.113742	0.885746
ENSG00000263731	21.5788	-1.589	1.00407	-1.58255	0.113524	0.885746
ENSG00000205744	682.723	-0.426248	0.269743	-1.5802	0.11406	0.885746
ENSG00000160570	889.608	0.45426	0.287136	1.58204	0.113641	0.885746
ENSG00000176920	574.027	0.476213	0.301258	1.58075	0.113935	0.885746
ENSG00000205643	103.635	0.781245	0.493202	1.58403	0.113188	0.885746
ENSG00000159259	344.482	0.510859	0.322708	1.58304	0.113413	0.885746
ENSG00000112655	1178.94	-0.394052	0.249486	-1.57945	0.114232	0.886592
ENSG00000274026	7.65106	3.01409	1.90929	1.57864	0.114418	0.887543
ENSG00000171988	178.422	0.653427	0.414089	1.57799	0.114569	0.888112
ENSG00000278922	70.8837	0.940716	0.59623	1.57777	0.114617	0.888112
ENSG00000115183	520.287	-0.472212	0.299576	-1.57627	0.114964	0.890307
ENSG00000092010	616.428	1.87432	1.19015	1.57485	0.115291	0.892349
ENSG00000224321	10.8064	2.60458	1.65421	1.57451	0.11537	0.892466
ENSG00000091986	2417.08	-0.367139	0.233243	-1.57406	0.115473	0.892776
ENSG00000164219	321.35	0.518512	0.329854	1.57194	0.115964	0.895586
ENSG00000165030	190.354	0.610754	0.388506	1.57206	0.115937	0.895586
ENSG00000006459	163.122	0.693672	0.441521	1.5711	0.11616	0.896613
ENSG00000133119	179.108	-0.623347	0.396837	-1.57079	0.116232	0.896673
ENSG00000260274	13.5989	-2.17214	1.38343	-1.57011	0.116389	0.897397
ENSG00000144741	96.7854	-0.920914	0.586664	-1.56975	0.116474	0.897558
ENSG00000129484	257.38	0.553355	0.352649	1.56914	0.116616	0.898157
ENSG00000173960	800.462	0.414013	0.263902	1.56882	0.116691	0.898243
ENSG00000223572	331.778	-0.51032	0.325481	-1.56789	0.116906	0.899408
ENSG00000179743	25.969	-1.45123	0.925911	-1.56735	0.117032	0.899888
ENSG00000053770	221.572	0.581278	0.371027	1.56667	0.117191	0.900621
ENSG00000243477	280.284	-0.557513	0.356381	-1.56437	0.11773	0.903745
ENSG00000120727	618.921	0.431557	0.275894	1.56422	0.117767	0.903745
ENSG00000157350	146.41	0.692781	0.442922	1.56412	0.11779	0.903745
ENSG00000198625	130.343	0.729766	0.466897	1.56301	0.118049	0.904744
ENSG00000041357	4199.54	0.354195	0.226571	1.56328	0.117986	0.904744
ENSG00000198160	424.029	0.474933	0.304461	1.55992	0.11878	0.905437
ENSG00000181744	56.706	0.996826	0.638912	1.56019	0.118714	0.905437
ENSG00000111817	1041.66	-0.410744	0.263219	-1.56047	0.118649	0.905437
ENSG00000055211	741.418	0.414447	0.265599	1.56042	0.11866	0.905437
ENSG00000095383	1887.24	-0.37267	0.238756	-1.56088	0.118552	0.905437
ENSG00000136867	50.5722	1.04747	0.671427	1.56007	0.118744	0.905437
ENSG00000175470	589.401	-0.435357	0.279092	-1.5599	0.118783	0.905437
ENSG00000170653	158.434	0.652948	0.417946	1.56228	0.118222	0.905437
ENSG00000170004	3141.42	-0.359261	0.230093	-1.56137	0.118435	0.905437
ENSG00000233527	48.2716	-1.10067	0.705261	-1.56065	0.118605	0.905437
ENSG00000102243	1081.31	-0.413983	0.26568	-1.5582	0.119185	0.908015
ENSG00000138386	562.154	-0.509113	0.326859	-1.55759	0.11933	0.908336
ENSG00000153832	32.8051	-1.28234	0.823345	-1.55748	0.119357	0.908336
ENSG00000100503	462.643	-0.477888	0.30696	-1.55684	0.119508	0.908996
ENSG00000169490	1462.31	0.38762	0.249287	1.55491	0.119967	0.91003
ENSG00000095303	187.543	0.60853	0.391088	1.55599	0.11971	0.91003
ENSG00000119408	276.974	-0.542654	0.348935	-1.55518	0.119904	0.91003
ENSG00000100599	715.839	-0.432268	0.277915	-1.5554	0.119851	0.91003
ENSG00000171552	3241.33	-0.35444	0.227907	-1.5552	0.119899	0.91003
ENSG00000215154	41.7145	1.16182	0.747361	1.55457	0.120049	0.910164
ENSG00000123737	548.314	0.439954	0.283208	1.55347	0.120312	0.911322
ENSG00000172818	1382.73	0.40766	0.262433	1.55338	0.120332	0.911322
ENSG00000116406	209.999	0.630835	0.406305	1.55261	0.120516	0.911737
ENSG00000166619	1409.65	-0.372802	0.240082	-1.55281	0.120468	0.911737
ENSG00000139372	429.073	-0.491596	0.316957	-1.55098	0.120905	0.913702
ENSG00000004660	102.789	-0.767585	0.494859	-1.55112	0.120873	0.913702
ENSG00000144161	163.898	0.638243	0.411701	1.55026	0.12108	0.914527
ENSG00000170296	8.53739	2.82747	1.82477	1.54949	0.121263	0.915259
ENSG00000189051	125.51	-0.786116	0.507397	-1.54931	0.121306	0.915259
ENSG00000172071	327.477	0.529034	0.341556	1.54889	0.121407	0.915529
ENSG00000198945	121.116	0.735333	0.475223	1.54734	0.12178	0.917851
ENSG00000114374	195.64	-0.677997	0.438551	-1.54599	0.122106	0.919813
ENSG00000154175	12.8887	2.00846	1.30052	1.54435	0.122503	0.921817
ENSG00000107798	900.515	0.405892	0.262797	1.54451	0.122465	0.921817
ENSG00000242147	228.208	-0.570974	0.369978	-1.54326	0.122767	0.921854
ENSG00000121073	1216.13	0.379376	0.245703	1.54404	0.122578	0.921854
ENSG00000108848	2178.62	0.392296	0.254245	1.54298	0.122835	0.921854
ENSG00000152229	319.341	-0.50771	0.329017	-1.54311	0.122804	0.921854
ENSG00000104859	776.15	-0.405686	0.26288	-1.54324	0.122773	0.921854
ENSG00000176771	85.4669	0.873737	0.566593	1.54209	0.123052	0.922005
ENSG00000135678	221.403	-0.57247	0.371103	-1.54262	0.122923	0.922005
ENSG00000186716	2600.68	-0.368566	0.239001	-1.54211	0.123047	0.922005
ENSG00000166016	171.608	-0.692654	0.449505	-1.54093	0.123335	0.923632
ENSG00000176208	40.7635	1.14164	0.741285	1.54008	0.123541	0.924689
ENSG00000125651	5275.86	0.353748	0.229769	1.53958	0.123662	0.925101
ENSG00000211459	7565.56	0.406395	0.264014	1.53929	0.123733	0.925142
ENSG00000103496	1875.7	0.375254	0.243894	1.53859	0.123904	0.925926
ENSG00000138138	448.93	0.465787	0.302848	1.53802	0.124043	0.926472
ENSG00000188428	106.348	0.750539	0.488086	1.53772	0.124117	0.926537
ENSG00000100077	178.207	0.64015	0.41655	1.53679	0.124344	0.927246
ENSG00000075234	533.711	0.448831	0.292016	1.53701	0.124291	0.927246
ENSG00000057019	2063.28	-0.355219	0.231412	-1.53501	0.124781	0.92895
ENSG00000109171	742.69	-0.450377	0.29345	-1.53476	0.124842	0.92895
ENSG00000198856	1444.95	0.38155	0.248686	1.53426	0.124965	0.92895
ENSG00000106723	628.754	-0.435836	0.283882	-1.53527	0.124717	0.92895
ENSG00000186193	702.553	-0.434896	0.283459	-1.53425	0.124968	0.92895
ENSG00000187555	1571.74	-0.363827	0.237009	-1.53508	0.124765	0.92895
ENSG00000196730	220.691	-0.611019	0.398507	-1.53327	0.125209	0.93025
ENSG00000113391	78.4161	-0.84918	0.554087	-1.53258	0.125381	0.930963
ENSG00000157514	289.073	0.526102	0.343332	1.53234	0.125438	0.930963
ENSG00000004897	647.811	0.425636	0.277837	1.53196	0.125531	0.931167
ENSG00000273080	8.72679	2.52668	1.65022	1.53112	0.125741	0.931606
ENSG00000231566	22.9	-1.50355	0.981804	-1.53142	0.125667	0.931606
ENSG00000140379	37.1387	-1.19441	0.780188	-1.53092	0.125789	0.931606
ENSG00000250903	17.276	-1.72711	1.12879	-1.53006	0.126003	0.932398
ENSG00000152944	337.618	0.492845	0.322131	1.52995	0.126028	0.932398
ENSG00000090661	488.606	-0.46261	0.30253	-1.52914	0.126231	0.933403
ENSG00000185909	588.351	-0.430754	0.28179	-1.52863	0.126355	0.933428
ENSG00000037749	88.6382	0.845604	0.553193	1.52859	0.126367	0.933428
ENSG00000169902	139.011	-0.709402	0.46425	-1.52806	0.126498	0.933775
ENSG00000150527	281.679	0.588012	0.384859	1.52786	0.126546	0.933775
ENSG00000163874	250.79	-0.603395	0.395019	-1.52751	0.126635	0.933939
ENSG00000046651	300.475	0.5094	0.333681	1.52661	0.126858	0.935098
ENSG00000143756	450.052	-0.457144	0.299568	-1.52601	0.127007	0.935645
ENSG00000166816	25.4766	-1.44082	0.944321	-1.52578	0.127065	0.935645
ENSG00000083520	628.143	-0.431394	0.282914	-1.52482	0.127303	0.936905
ENSG00000156475	250.167	-0.538282	0.353304	-1.52357	0.127617	0.938466
ENSG00000189060	2156.45	-0.370087	0.242929	-1.52344	0.127648	0.938466
ENSG00000133657	567.638	-0.491727	0.323145	-1.52169	0.128086	0.939232
ENSG00000165895	24.735	-1.42873	0.938658	-1.5221	0.127984	0.939232
ENSG00000176834	473.756	-0.447394	0.293854	-1.5225	0.127884	0.939232
ENSG00000220205	697.661	-0.43806	0.287866	-1.52175	0.128071	0.939232
ENSG00000100228	59.5411	-0.972293	0.638743	-1.5222	0.127959	0.939232
ENSG00000181666	213.899	0.590657	0.388228	1.52142	0.128155	0.939247
ENSG00000071967	388.88	-0.480979	0.316248	-1.52089	0.128287	0.939313
ENSG00000162062	180.129	0.603854	0.39705	1.52085	0.128297	0.939313
ENSG00000029534	12.266	-2.1024	1.38277	-1.52043	0.128404	0.939604
ENSG00000184792	2948.81	-0.366546	0.241196	-1.5197	0.128586	0.940444
ENSG00000101849	118.841	-0.712534	0.469103	-1.51893	0.12878	0.94063
ENSG00000137501	44.7181	-1.07643	0.708733	-1.51881	0.128811	0.94063
ENSG00000182054	1870.9	-0.367075	0.241655	-1.519	0.128762	0.94063
ENSG00000165097	399.448	-0.47737	0.314383	-1.51844	0.128905	0.940823
ENSG00000271550	8.98525	2.69831	1.77809	1.51753	0.129132	0.941995
ENSG00000272734	67.9209	-0.897109	0.591315	-1.51714	0.129231	0.942227
ENSG00000140564	5492.8	-0.329272	0.217077	-1.51685	0.129306	0.942284
ENSG00000174021	398.754	0.472395	0.311576	1.51615	0.129482	0.942712
ENSG00000186141	414.938	0.462452	0.305065	1.51591	0.129541	0.942712
ENSG00000107262	2482.27	0.360242	0.237655	1.51582	0.129565	0.942712
ENSG00000131374	303.861	-0.508007	0.33529	-1.51512	0.129741	0.943503
ENSG00000143344	18.8953	1.66126	1.09705	1.51429	0.129953	0.944068
ENSG00000111405	22.4573	-1.49518	0.987257	-1.51448	0.129903	0.944068
ENSG00000099899	959.262	0.387457	0.255926	1.51394	0.13004	0.944218
ENSG00000203362	18.3117	-1.64191	1.0848	-1.51356	0.130137	0.944377
ENSG00000171914	207.973	-0.574366	0.379539	-1.51333	0.130196	0.944377
ENSG00000146072	1701.89	-0.379368	0.250843	-1.51237	0.13044	0.945658
ENSG00000117308	1498.39	-0.363365	0.240399	-1.51151	0.130659	0.946759
ENSG00000164117	186.616	0.610329	0.404305	1.50957	0.131152	0.949351
ENSG00000068120	2563.72	0.353781	0.234326	1.50978	0.131099	0.949351
ENSG00000165118	162.322	0.623775	0.413547	1.50835	0.131464	0.951123
ENSG00000070759	41.0405	1.11225	0.738469	1.50615	0.132028	0.95471
ENSG00000163798	639.369	0.417937	0.277568	1.50571	0.132142	0.955043
ENSG00000106617	487.818	-0.441265	0.29341	-1.50392	0.132602	0.956682
ENSG00000104518	51.8805	1.39107	0.92474	1.50428	0.132509	0.956682
ENSG00000256812	585.959	0.445327	0.29614	1.50377	0.13264	0.956682
ENSG00000171223	6497.45	0.32177	0.213957	1.5039	0.132607	0.956682
ENSG00000054267	290.218	0.512102	0.340776	1.50275	0.132903	0.956957
ENSG00000128595	1835.31	-0.34869	0.232058	-1.5026	0.132942	0.956957
ENSG00000104327	32.503	1.25865	0.837661	1.50258	0.132948	0.956957
ENSG00000081923	335.347	-0.494631	0.32919	-1.50257	0.13295	0.956957
ENSG00000167543	1628.84	-0.354076	0.235767	-1.50181	0.133147	0.957815
ENSG00000278948	94.9971	-0.766233	0.510284	-1.50158	0.133206	0.957815
ENSG00000149313	332.661	0.510812	0.340255	1.50126	0.133287	0.957833
ENSG00000149932	1981.05	0.370299	0.246694	1.50104	0.133344	0.957833
ENSG00000136720	1158.79	-0.410731	0.274056	-1.49871	0.133948	0.959336
ENSG00000120742	5353.16	0.339847	0.226677	1.49926	0.133806	0.959336
ENSG00000248323	11.1605	2.25254	1.50304	1.49866	0.133962	0.959336
ENSG00000137266	210.588	-0.571617	0.381418	-1.49866	0.133962	0.959336
ENSG00000148218	371.546	-0.47265	0.315254	-1.49926	0.133805	0.959336
ENSG00000267414	34.0684	-1.21668	0.81163	-1.49906	0.133859	0.959336
ENSG00000130803	342.341	-0.48472	0.323645	-1.49769	0.134214	0.960649
ENSG00000162769	112.709	0.710815	0.474937	1.49665	0.134484	0.962092
ENSG00000117242	110.783	0.718152	0.480401	1.4949	0.13494	0.964378
ENSG00000163995	278.912	-0.510465	0.341427	-1.4951	0.13489	0.964378
ENSG00000169583	5371.98	-0.420708	0.281568	-1.49416	0.135134	0.964781
ENSG00000081665	87.9449	0.786128	0.526098	1.49426	0.135107	0.964781
ENSG00000174243	2700.52	0.348825	0.233519	1.49378	0.135233	0.965
ENSG00000171574	149.788	-0.63334	0.424065	-1.4935	0.135307	0.965039
ENSG00000281490	40.8601	1.10822	0.742356	1.49285	0.135477	0.965764
ENSG00000168952	173.422	-0.602749	0.403879	-1.4924	0.135594	0.966109
ENSG00000274276	9.37792	2.6898	1.80383	1.49116	0.135919	0.967935
ENSG00000164631	95.9579	0.764015	0.512624	1.4904	0.136119	0.968164
ENSG00000127080	196.093	-0.602777	0.404467	-1.4903	0.136146	0.968164
ENSG00000133805	283.228	-0.512093	0.343658	-1.49013	0.136191	0.968164
ENSG00000197928	44.4665	1.06447	0.714413	1.48999	0.136227	0.968164
ENSG00000189266	737.479	0.400768	0.269149	1.48902	0.136483	0.968374
ENSG00000079335	29.1759	1.33758	0.898229	1.48914	0.136451	0.968374
ENSG00000271601	65.273	0.891799	0.599298	1.48807	0.136732	0.968374
ENSG00000171161	794.971	0.389812	0.261769	1.48914	0.13645	0.968374
ENSG00000109944	81.3027	0.817046	0.548876	1.48858	0.136599	0.968374
ENSG00000180592	14.4291	1.88259	1.26471	1.48855	0.136605	0.968374
ENSG00000176194	96.574	-0.786666	0.528655	-1.48805	0.136737	0.968374
ENSG00000079482	67.6497	0.934507	0.628429	1.48705	0.137001	0.969263
ENSG00000273066	6.89052	-2.97573	2.00083	-1.48725	0.136949	0.969263
ENSG00000157764	164.541	0.618356	0.415962	1.48657	0.137129	0.969686
ENSG00000110002	884.393	-0.382088	0.257185	-1.48566	0.13737	0.970902
ENSG00000171462	782.07	-0.390463	0.262977	-1.48478	0.137602	0.972053
ENSG00000013375	371.554	0.467323	0.31484	1.48432	0.137724	0.972427
ENSG00000198121	160.682	0.63036	0.42502	1.48313	0.13804	0.974166
ENSG00000117528	540.253	-0.456332	0.308038	-1.48141	0.138497	0.9748
ENSG00000178096	177.634	0.590019	0.39817	1.48183	0.138387	0.9748
ENSG00000161204	1389.59	0.355085	0.239648	1.4817	0.138421	0.9748
ENSG00000173848	3913.44	-0.331255	0.223576	-1.48162	0.138441	0.9748
[truncated: 56,885 more rows]

## Sheet: HPV 8hr vs VSB (n = 3)
ensembl_id	baseMean	log2FoldChange	lfcSE	stat	pvalue	padj
ENSG00000161970	982.806	0.510183	0.107191	4.75959	1.93984e-06	0.0557374
ENSG00000232112	1164.3	0.423041	0.0923232	4.58217	4.60169e-06	0.0654081
ENSG00000086758	5618.47	-0.27521	0.0620206	-4.43739	9.10565e-06	0.0654081
ENSG00000171858	5522.71	0.282592	0.0628945	4.49311	7.01919e-06	0.0654081
ENSG00000227081	2175.45	0.367825	0.0850089	4.3269	1.5122e-05	0.0868998
ENSG00000185567	13312.7	-0.277975	0.0671827	-4.1376	3.50961e-05	0.14406
ENSG00000134419	3290.53	0.262992	0.0635076	4.1411	3.45638e-05	0.14406
ENSG00000127481	2081.82	-0.366904	0.0931362	-3.93943	8.16749e-05	0.293345
ENSG00000127603	4434.87	-0.290381	0.0788303	-3.68362	0.000229944	0.660698
ENSG00000281181	1027.71	-0.989857	0.267131	-3.70552	0.000210959	0.660698
ENSG00000160201	76.9235	-1.27033	0.347385	-3.65683	0.000255357	0.667016
ENSG00000197102	5666.41	-0.246334	0.0679336	-3.6261	0.000287739	0.688968
ENSG00000229117	18430.6	0.174897	0.0491545	3.55812	0.000373525	0.825577
ENSG00000227232	129.42	0.0822358	0.245439	0.335055	0.737583	0.999985
ENSG00000278267	4.66635	0.511315	1.40439	0.364083	0.715796	0.999985
ENSG00000237613	0.347176	-0.0934138	4.07328	-0.0229333	0.981703	0.999985
ENSG00000238009	0.188937	-1.02806	4.06833	-0.252697	0.800502	0.999985
ENSG00000233750	0.507265	-2.19952	4.01873	-0.547316	0.584161	0.999985
ENSG00000268903	4.30454	-0.596348	1.47613	-0.403995	0.686216	0.999985
ENSG00000269981	1.72386	3.12598	2.28919	1.36554	0.172084	0.999985
ENSG00000239906	0.164073	-1.02217	4.0673	-0.251314	0.801571	0.999985
ENSG00000241860	3.73805	-0.513992	1.55218	-0.331142	0.740537	0.999985
ENSG00000279928	1.16474	3.3636	2.83046	1.18836	0.234693	0.999985
ENSG00000279457	139.88	0.0653773	0.236182	0.276809	0.781927	0.999985
ENSG00000228463	5.73793	1.07161	1.18562	0.903837	0.366082	0.999985
ENSG00000236601	1.35568	1.84243	2.72592	0.675892	0.499109	0.999985
ENSG00000237094	3.82675	0.88995	1.39536	0.637791	0.523609	0.999985
ENSG00000233653	0.171596	-1.04254	4.07076	-0.256104	0.797871	0.999985
ENSG00000250575	0.502649	0.711369	4.00386	0.177671	0.858981	0.999985
ENSG00000230021	5.44464	0.557914	1.26798	0.440002	0.659936	0.999985
ENSG00000225972	0.162144	0.7492	4.07029	0.184065	0.853962	0.999985
ENSG00000225630	193.921	-0.0236119	0.262806	-0.0898457	0.92841	0.999985
ENSG00000237973	123.356	-0.128048	0.279413	-0.458276	0.646754	0.999985
ENSG00000229344	0.324289	1.15892	4.04917	0.286213	0.774715	0.999985
ENSG00000248527	508.084	-0.286411	0.169836	-1.6864	0.0917193	0.999985
ENSG00000198744	0.162144	0.7492	4.07029	0.184065	0.853962	0.999985
ENSG00000229376	0.188937	-1.02806	4.06833	-0.252697	0.800502	0.999985
ENSG00000228327	29.9423	-0.205716	0.499089	-0.412182	0.680206	0.999985
ENSG00000237491	3.17995	0.617999	1.48643	0.415761	0.677585	0.999985
ENSG00000230092	4.43027	-0.236401	1.34291	-0.176036	0.860266	0.999985
ENSG00000177757	2.8416	0.489182	1.73824	0.281424	0.778385	0.999985
ENSG00000228794	175.257	0.130554	0.230072	0.567449	0.570409	0.999985
ENSG00000225880	3.58026	-1.88997	1.5653	-1.20742	0.227272	0.999985
ENSG00000272438	0.171596	-1.04254	4.07076	-0.256104	0.797871	0.999985
ENSG00000230699	0.335669	-1.82341	4.03905	-0.451447	0.651668	0.999985
ENSG00000223764	4.23084	1.74655	1.38772	1.25858	0.208182	0.999985
ENSG00000187634	7.82242	0.202958	0.999598	0.203039	0.839104	0.999985
ENSG00000188976	3273.54	0.0190044	0.0700356	0.271353	0.786119	0.999985
ENSG00000187961	193.473	0.0562895	0.203948	0.276	0.782548	0.999985
ENSG00000187583	895.134	-0.037068	0.109195	-0.339466	0.734258	0.999985
ENSG00000187642	330.501	0.0159351	0.162173	0.0982604	0.921726	0.999985
ENSG00000272512	58.9045	-0.154586	0.374979	-0.412252	0.680155	0.999985
ENSG00000188290	1863.5	-0.0602585	0.0859275	-0.701272	0.483134	0.999985
ENSG00000187608	8832.4	0.037953	0.0523877	0.724465	0.468781	0.999985
ENSG00000231702	0.52859	-1.00309	3.92465	-0.255586	0.79827	0.999985
ENSG00000224969	1.4312	0.635969	2.61895	0.242834	0.808134	0.999985
ENSG00000188157	13167.3	-0.0182972	0.0615718	-0.297169	0.766338	0.999985
ENSG00000217801	113.896	0.021058	0.282066	0.0746564	0.940488	0.999985
ENSG00000273443	3.46973	-0.451169	1.59956	-0.282057	0.777899	0.999985
ENSG00000237330	746.653	-0.0927359	0.133843	-0.692872	0.48839	0.999985
ENSG00000131591	367.116	-0.0721991	0.151179	-0.477574	0.632954	0.999985
ENSG00000285812	2.03163	0.110806	2.00788	0.0551857	0.955991	0.999985
ENSG00000223823	0.188937	-1.02806	4.06833	-0.252697	0.800502	0.999985
ENSG00000207730	7.36288	0.215678	1.03489	0.208406	0.834912	0.999985
ENSG00000207607	4.84578	-1.45403	1.5162	-0.958996	0.337561	0.999985
ENSG00000198976	6.5718	-0.394889	1.14949	-0.343533	0.731198	0.999985
ENSG00000272141	33.5495	-0.176338	0.521977	-0.337828	0.735493	0.999985
ENSG00000205231	0.704944	-0.359436	3.82473	-0.0939767	0.925128	0.999985
ENSG00000162571	1.03478	-0.86753	2.73355	-0.317364	0.750967	0.999985
ENSG00000186891	15.9995	0.773994	0.734142	1.05428	0.291753	0.999985
ENSG00000078808	3937.69	-0.0116431	0.0609974	-0.190879	0.848621	0.999985
ENSG00000176022	545.161	-0.0348401	0.131829	-0.264282	0.791563	0.999985
ENSG00000184163	6.17121	0.687015	1.11625	0.615465	0.538248	0.999985
ENSG00000260179	2.05535	-0.600448	1.85438	-0.3238	0.74609	0.999985
ENSG00000160087	1272.63	0.142131	0.0929529	1.52907	0.126247	0.999985
ENSG00000230415	1.06462	-2.40926	2.77607	-0.867866	0.385468	0.999985
ENSG00000162572	68.9391	0.00691564	0.348983	0.0198166	0.98419	0.999985
ENSG00000131584	965.382	0.0390761	0.105776	0.369423	0.711813	0.999985
ENSG00000169972	414.813	0.0067882	0.144408	0.0470071	0.962508	0.999985
ENSG00000127054	1893.96	-0.0495822	0.0756132	-0.655734	0.511995	0.999985
ENSG00000240731	21.7481	0.272601	0.593488	0.45932	0.646005	0.999985
ENSG00000224051	2199.47	-0.0373454	0.0744494	-0.501622	0.615934	0.999985
ENSG00000169962	25.943	0.200269	0.564061	0.355049	0.722553	0.999985
ENSG00000107404	3786.65	-0.124297	0.0674341	-1.84324	0.0652942	0.999985
ENSG00000162576	103.851	-0.154266	0.298901	-0.51611	0.605778	0.999985
ENSG00000175756	2154.14	0.0125847	0.072963	0.172481	0.86306	0.999985
ENSG00000221978	936.636	-0.0101705	0.105097	-0.0967722	0.922907	0.999985
ENSG00000224870	323.186	-0.00658513	0.159985	-0.041161	0.967168	0.999985
ENSG00000242485	1237.27	-0.071882	0.0936731	-0.767372	0.442861	0.999985
ENSG00000272455	33.2555	0.474237	0.485188	0.977429	0.328357	0.999985
ENSG00000235098	92.0846	0.322586	0.292287	1.10366	0.26974	0.999985
ENSG00000225905	1.96769	0.570366	2.0277	0.281287	0.77849	0.999985
ENSG00000205116	6.71389	0.934395	1.12043	0.833961	0.404303	0.999985
ENSG00000225285	1.96576	0.88299	2.03019	0.43493	0.663614	0.999985
ENSG00000179403	1717.69	-0.0407891	0.0926677	-0.440165	0.659818	0.999985
ENSG00000215915	18.6742	-0.851465	0.637918	-1.33476	0.181956	0.999985
ENSG00000160072	1772.64	-0.0449793	0.0875646	-0.513671	0.607482	0.999985
ENSG00000284740	4.42087	-0.258058	1.25569	-0.20551	0.837174	0.999985
ENSG00000197785	1361.64	0.0169275	0.0901425	0.187786	0.851045	0.999985
ENSG00000205090	14.0277	0.0746562	0.736258	0.101399	0.919233	0.999985
ENSG00000160075	2928.92	-0.0477811	0.0664679	-0.718859	0.472228	0.999985
ENSG00000215014	7.90627	-0.355387	0.988962	-0.359353	0.719331	0.999985
ENSG00000274481	0.162144	0.7492	4.07029	0.184065	0.853962	0.999985
ENSG00000228594	225.117	0.0537146	0.192258	0.279389	0.779946	0.999985
ENSG00000272106	54.6817	0.148863	0.374083	0.39794	0.690674	0.999985
ENSG00000197530	852.558	0.0922329	0.107834	0.855321	0.392374	0.999985
ENSG00000189409	0.326217	-0.141495	4.02003	-0.0351975	0.971922	0.999985
ENSG00000248333	875.836	-0.0211819	0.102138	-0.207384	0.83571	0.999985
ENSG00000272004	0.766556	0.804871	3.36744	0.239016	0.811093	0.999985
ENSG00000189339	598.955	-0.109497	0.12223	-0.895832	0.370343	0.999985
ENSG00000269737	7.07095	0.744856	1.04523	0.712623	0.476079	0.999985
ENSG00000215914	1.65224	-0.938746	2.72313	-0.344731	0.730297	0.999985
ENSG00000008128	13.3705	-0.390543	0.768874	-0.507941	0.611495	0.999985
ENSG00000268575	11.5528	-0.838168	0.807596	-1.03786	0.299338	0.999985
ENSG00000227775	2.13628	0.521375	1.777	0.293403	0.769215	0.999985
ENSG00000215790	137.262	0.0130467	0.247166	0.0527851	0.957903	0.999985
ENSG00000008130	1672.88	-0.091022	0.0811935	-1.12105	0.262266	0.999985
ENSG00000078369	9465.42	0.00122246	0.0503508	0.0242789	0.98063	0.999985
ENSG00000231050	4.49753	1.43763	1.3262	1.08403	0.278354	0.999985
ENSG00000169885	1.30487	-0.131913	2.89929	-0.0454985	0.96371	0.999985
ENSG00000178821	3.2164	0.503315	1.63735	0.307396	0.758542	0.999985
ENSG00000142609	0.988104	-1.18116	3.02292	-0.390735	0.695993	0.999985
ENSG00000187730	0.162144	0.7492	4.07029	0.184065	0.853962	0.999985
ENSG00000226969	0.839443	-0.501688	3.25441	-0.154157	0.877486	0.999985
ENSG00000067606	698.006	-0.0190957	0.116361	-0.164107	0.869647	0.999985
ENSG00000271806	1.14335	1.48778	2.92571	0.508518	0.61109	0.999985
ENSG00000182873	16.7892	-0.0177967	0.723765	-0.0245891	0.980383	0.999985
ENSG00000162585	626.064	-0.00873081	0.119972	-0.0727737	0.941986	0.999985
ENSG00000157933	1843.44	-0.00214601	0.0828736	-0.0258949	0.979341	0.999985
ENSG00000116151	83.1738	-0.0483261	0.309181	-0.156303	0.875794	0.999985
ENSG00000269896	6.3133	0.493294	1.08757	0.453575	0.650135	0.999985
ENSG00000272420	1.16466	2.37485	2.65469	0.894588	0.371008	0.999985
ENSG00000157916	2178.36	0.0311045	0.0720379	0.43178	0.665902	0.999985
ENSG00000157911	403.241	0.117075	0.145789	0.803047	0.421948	0.999985
ENSG00000149527	327.146	0.0776767	0.165606	0.469044	0.639038	0.999985
ENSG00000224387	0.162144	0.7492	4.07029	0.184065	0.853962	0.999985
ENSG00000229393	0.162144	0.7492	4.07029	0.184065	0.853962	0.999985
ENSG00000157881	60.1301	-1.17796	0.393705	-2.99198	0.00277178	0.999985
ENSG00000197921	2.58423	0.381398	1.66985	0.228403	0.819333	0.999985
ENSG00000272449	2.62835	0.533964	1.60607	0.332465	0.739538	0.999985
ENSG00000238164	0.162144	0.7492	4.07029	0.184065	0.853962	0.999985
ENSG00000157873	1.50978	0.201899	2.07387	0.0973537	0.922446	0.999985
ENSG00000157870	23.4629	-0.133566	0.592052	-0.225598	0.821514	0.999985
ENSG00000142611	0.522755	0.0962644	4.01237	0.0239919	0.980859	0.999985
ENSG00000130762	458.205	0.0104619	0.138701	0.0754275	0.939875	0.999985
ENSG00000272088	0.162144	0.7492	4.07029	0.184065	0.853962	0.999985
ENSG00000162591	70.3765	-0.0626894	0.329591	-0.190204	0.84915	0.999985
ENSG00000238260	0.992087	0.487506	3.02086	0.16138	0.871794	0.999985
ENSG00000158109	1803.11	-0.0534734	0.0767833	-0.69642	0.486166	0.999985
ENSG00000116213	321.353	-0.103672	0.15995	-0.648156	0.516884	0.999985
ENSG00000078900	39.5391	0.095724	0.436395	0.219352	0.826376	0.999985
ENSG00000235131	0.492219	-1.65665	4.03871	-0.410192	0.681665	0.999985
ENSG00000227372	268.507	0.00818998	0.172585	0.0474547	0.962151	0.999985
ENSG00000235169	18.065	0.290372	0.656856	0.442062	0.658444	0.999985
ENSG00000130764	1333.99	0.0341206	0.0856165	0.398529	0.69024	0.999985
ENSG00000272153	2.54813	1.10932	1.83236	0.605408	0.544908	0.999985
ENSG00000116198	974.364	0.0112766	0.0968471	0.116437	0.907306	0.999985
ENSG00000169598	83.0081	-0.106525	0.302816	-0.351782	0.725001	0.999985
ENSG00000198912	341.221	0.00947021	0.157558	0.060106	0.952071	0.999985
ENSG00000236423	7.19288	0.936156	1.03595	0.903668	0.366171	0.999985
ENSG00000196581	1293.99	-0.125563	0.100404	-1.25058	0.211087	0.999985
ENSG00000131697	220.506	-0.0981225	0.207661	-0.472514	0.63656	0.999985
ENSG00000069424	54.0929	-0.160543	0.380595	-0.421823	0.673154	0.999985
ENSG00000116254	1.56956	2.56578	2.39332	1.07206	0.283692	0.999985
ENSG00000285629	0.138133	0.729127	4.06685	0.179285	0.857714	0.999985
ENSG00000116251	3194.52	0.204127	0.0687549	2.9689	0.00298865	0.999985
ENSG00000226944	1.4132	2.00186	2.62133	0.763681	0.445057	0.999985
ENSG00000158286	57.8054	-0.152117	0.369091	-0.412138	0.680238	0.999985
ENSG00000116237	3124.17	0.0606619	0.0693255	0.875031	0.381557	0.999985
ENSG00000225077	6.75701	-1.3666	1.09135	-1.2522	0.210496	0.999985
ENSG00000158292	1265.76	-0.0805167	0.0882249	-0.91263	0.361437	0.999985
ENSG00000097021	3475.23	0.0271077	0.0655824	0.413338	0.679359	0.999985
ENSG00000069812	5180.53	-0.0231799	0.0573806	-0.403968	0.686236	0.999985
ENSG00000187017	182.538	0.0743445	0.211051	0.352259	0.724644	0.999985
ENSG00000265392	0.335669	-1.82341	4.03905	-0.451447	0.651668	0.999985
ENSG00000231868	0.978652	-0.135426	3.26915	-0.0414255	0.966957	0.999985
ENSG00000215788	248.246	0.0853296	0.191891	0.444678	0.656553	0.999985
ENSG00000171680	1724.26	-0.0236503	0.0968279	-0.244251	0.807037	0.999985
ENSG00000162408	541.781	-0.0796172	0.127172	-0.626057	0.531278	0.999985
ENSG00000229519	0.517083	-2.18009	4.01819	-0.542554	0.587437	0.999985
ENSG00000173662	1.55875	0.884855	2.52973	0.349783	0.726502	0.999985
ENSG00000204859	190.571	-0.0970303	0.206151	-0.470675	0.637873	0.999985
ENSG00000162413	3540.25	-0.0573898	0.0802153	-0.715446	0.474333	0.999985
ENSG00000116273	507.82	-0.0654296	0.128973	-0.507313	0.611935	0.999985
ENSG00000041988	167.933	0.145431	0.215789	0.673949	0.500344	0.999985
ENSG00000007923	950.196	0.0240053	0.097999	0.244954	0.806492	0.999985
ENSG00000237436	1.3949	-0.258601	2.41591	-0.107041	0.914757	0.999985
ENSG00000171735	461.461	0.00770896	0.1359	0.0567254	0.954764	0.999985
ENSG00000237402	0.162144	0.7492	4.07029	0.184065	0.853962	0.999985
ENSG00000270035	0.486433	1.28589	4.027	0.319318	0.749485	0.999985
ENSG00000049245	2544.54	0.0220941	0.0683402	0.323295	0.746472	0.999985
ENSG00000269925	3.39795	-1.16561	1.61021	-0.723888	0.469134	0.999985
ENSG00000049246	69.6646	-0.223818	0.336391	-0.66535	0.505827	0.999985
ENSG00000236266	1.01317	2.72908	3.25033	0.839632	0.401115	0.999985
ENSG00000049247	2.32051	-1.82227	2.1508	-0.847255	0.396853	0.999985
ENSG00000049249	4.62066	-1.43216	1.30062	-1.10114	0.270834	0.999985
ENSG00000116288	2412.42	-0.00787859	0.0757999	-0.103939	0.917217	0.999985
ENSG00000200344	0.324289	1.15892	4.04917	0.286213	0.774715	0.999985
ENSG00000284747	4.89603	-0.692955	1.24459	-0.556772	0.577683	0.999985
ENSG00000284716	0.66587	0.398903	3.56299	0.111957	0.910857	0.999985
ENSG00000116285	2984.35	0.0379211	0.0656059	0.578013	0.563255	0.999985
ENSG00000227634	1.71755	-2.21901	2.17771	-1.01897	0.308219	0.999985
ENSG00000162426	6.59942	-0.593777	1.08178	-0.548886	0.583084	0.999985
ENSG00000142599	1625.34	-0.223255	0.199586	-1.11859	0.263316	0.999985
ENSG00000232912	0.32707	-0.155532	4.07762	-0.0381429	0.969574	0.999985
ENSG00000226545	0.347176	-0.0934138	4.07328	-0.0229333	0.981703	0.999985
ENSG00000228423	0.162144	0.7492	4.07029	0.184065	0.853962	0.999985
ENSG00000074800	32708.9	0.0205996	0.0492628	0.418157	0.675833	0.999985
ENSG00000274258	0.188937	-1.02806	4.06833	-0.252697	0.800502	0.999985
ENSG00000230679	0.762698	2.46946	3.65212	0.676171	0.498932	0.999985
ENSG00000131686	1.21925	0.423537	2.63714	0.160605	0.872405	0.999985
ENSG00000142583	188.706	-0.111231	0.204653	-0.543511	0.586778	0.999985
ENSG00000180758	1828.81	0.00841213	0.0815604	0.10314	0.917852	0.999985
ENSG00000228526	44.4567	-0.112212	0.419418	-0.267542	0.789052	0.999985
ENSG00000234546	44.8076	0.126322	0.414266	0.30493	0.76042	0.999985
ENSG00000049239	484.179	0.0498564	0.132451	0.376413	0.70661	0.999985
ENSG00000171621	1112.77	-0.13376	0.0939695	-1.42344	0.15461	0.999985
ENSG00000284652	0.302206	-0.148366	4.07641	-0.0363963	0.970966	0.999985
ENSG00000284693	5.48429	0.759087	1.14873	0.660802	0.508739	0.999985
ENSG00000252956	0.171596	-1.04254	4.07076	-0.256104	0.797871	0.999985
ENSG00000171612	207.613	0.0296428	0.19597	0.151262	0.879769	0.999985
ENSG00000231181	0.517083	-2.18009	4.01819	-0.542554	0.587437	0.999985
ENSG00000188807	321.039	0.0358756	0.166351	0.215662	0.829251	0.999985
ENSG00000171608	315.085	-0.185522	0.161821	-1.14647	0.251603	0.999985
ENSG00000231789	1.64708	0.083851	2.1456	0.0390804	0.968826	0.999985
ENSG00000171603	8369.37	-0.090179	0.0598859	-1.50585	0.132107	0.999985
ENSG00000280113	0.32707	-0.155532	4.07762	-0.0381429	0.969574	0.999985
ENSG00000178585	1884.95	0.00969071	0.076748	0.126267	0.899521	0.999985
ENSG00000285701	1.13376	-0.494179	2.61705	-0.188831	0.850226	0.999985
ENSG00000162441	834.996	0.00728706	0.104286	0.0698757	0.944293	0.999985
ENSG00000228150	6.09607	-1.1643	1.107	-1.05177	0.292907	0.999985
ENSG00000173614	219.808	0.0770302	0.20899	0.368582	0.712439	0.999985
ENSG00000202415	2.15994	-0.35286	1.78017	-0.198217	0.842875	0.999985
ENSG00000283611	1.2478	-1.11017	2.76241	-0.401884	0.687769	0.999985
ENSG00000162444	40.8036	0.346329	0.437821	0.79103	0.428927	0.999985
ENSG00000130939	1144.99	-0.0352129	0.0935858	-0.376264	0.706721	0.999985
ENSG00000224340	0.486433	1.28589	4.027	0.319318	0.749485	0.999985
ENSG00000233623	0.738407	-2.42235	3.7227	-0.650697	0.515242	0.999985
ENSG00000201746	0.175579	0.742942	4.06925	0.182575	0.855132	0.999985
ENSG00000054523	1852.78	-0.0774478	0.0817493	-0.947383	0.343444	0.999985
ENSG00000199562	0.70602	-2.53097	3.77786	-0.66995	0.50289	0.999985
ENSG00000284735	8.68357	-0.706958	0.997414	-0.708791	0.478454	0.999985
ENSG00000284642	5.1617	0.617329	1.21285	0.508989	0.61076	0.999985
ENSG00000142657	1995.62	0.0786285	0.0777941	1.01072	0.312148	0.999985
ENSG00000271989	0.171596	-1.04254	4.07076	-0.256104	0.797871	0.999985
ENSG00000251503	1.908	-1.72728	2.03719	-0.847873	0.396509	0.999985
ENSG00000175279	33.1143	0.116564	0.491471	0.237175	0.812521	0.999985
ENSG00000241563	1.89782	-2.80436	2.25347	-1.24446	0.21333	0.999985
ENSG00000160049	1689.24	0.0654145	0.0880214	0.743166	0.457381	0.999985
ENSG00000142655	664.396	-0.0612891	0.116052	-0.528115	0.597419	0.999985
ENSG00000130940	1019.75	-0.151393	0.0977195	-1.54926	0.12132	0.999985
ENSG00000272078	16.6019	-0.756714	0.680329	-1.11228	0.266019	0.999985
ENSG00000175262	0.188937	-1.02806	4.06833	-0.252697	0.800502	0.999985
ENSG00000120948	1670.93	0.0993872	0.0837355	1.18692	0.23526	0.999985
ENSG00000009724	5.59679	0.49333	1.17796	0.418799	0.675363	0.999985
ENSG00000271895	5.1509	-0.63439	1.1696	-0.542401	0.587542	0.999985
ENSG00000116649	2354.34	0.094288	0.0873975	1.07884	0.280659	0.999985
ENSG00000171824	981.359	0.0710481	0.101538	0.699719	0.484103	0.999985
ENSG00000226849	0.32707	-0.155532	4.07762	-0.0381429	0.969574	0.999985
ENSG00000230337	4.70966	-1.15402	1.2668	-0.910975	0.362309	0.999985
ENSG00000198793	1655.99	-0.00680035	0.0840513	-0.0809071	0.935516	0.999985
ENSG00000225602	0.32707	-0.155532	4.07762	-0.0381429	0.969574	0.999985
ENSG00000171819	0.694273	-1.73332	3.53056	-0.490947	0.623464	0.999985
ENSG00000120942	368.096	0.158214	0.148967	1.06207	0.288204	0.999985
ENSG00000284646	2.92087	0.430231	1.60657	0.267795	0.788857	0.999985
ENSG00000204624	0.162144	0.7492	4.07029	0.184065	0.853962	0.999985
ENSG00000235643	0.328146	-1.42503	4.04765	-0.352064	0.72479	0.999985
ENSG00000284708	1.81668	0.909082	2.27656	0.399323	0.689655	0.999985
ENSG00000116661	562.388	0.0607758	0.124214	0.489283	0.624641	0.999985
ENSG00000132879	383.508	-0.136012	0.146988	-0.925329	0.354795	0.999985
ENSG00000116663	295.61	-0.0836225	0.167548	-0.499095	0.617712	0.999985
ENSG00000116670	334.675	-0.0533687	0.156797	-0.340369	0.733579	0.999985
ENSG00000162490	5.29395	0.0452377	1.39042	0.0325351	0.974045	0.999985
ENSG00000177674	1228.54	0.0616955	0.0987462	0.624789	0.53211	0.999985
ENSG00000177000	429.391	0.127572	0.138264	0.922674	0.356177	0.999985
ENSG00000011021	163.047	0.135562	0.218483	0.620468	0.53495	0.999985
ENSG00000175206	0.524606	-2.58889	3.92453	-0.659668	0.509467	0.999985
ENSG00000120937	1.06869	-0.754045	2.93438	-0.256969	0.797203	0.999985
ENSG00000285646	1.28618	-0.683332	2.37643	-0.287546	0.773694	0.999985
ENSG00000116685	1893.65	0.00883039	0.0791192	0.111609	0.911134	0.999985
ENSG00000083444	1755.6	-0.0279626	0.0814358	-0.343369	0.731321	0.999985
ENSG00000116688	3562.95	0.0577466	0.0627462	0.92032	0.357406	0.999985
ENSG00000116691	419.749	-0.0192571	0.13997	-0.13758	0.890573	0.999985
ENSG00000202461	0.33374	-0.126647	4.07089	-0.0311103	0.975182	0.999985
ENSG00000120949	8.30345	0.192505	0.970126	0.198433	0.842707	0.999985
ENSG00000028137	6.3403	-0.655834	1.08297	-0.605588	0.544788	0.999985
ENSG00000048707	1830.59	-0.282248	0.0858219	-3.28876	0.00100628	0.999985
ENSG00000239149	2.12983	0.724203	1.96996	0.367623	0.713154	0.999985
ENSG00000229484	0.32707	-0.155532	4.07762	-0.0381429	0.969574	0.999985
ENSG00000162496	760.179	-0.101189	0.110725	-0.913876	0.360782	0.999985
ENSG00000221340	0.175579	0.742942	4.06925	0.182575	0.855132	0.999985
ENSG00000272482	8.2084	-0.303916	0.971617	-0.312794	0.754437	0.999985
ENSG00000188984	0.931328	-0.867946	3.36129	-0.258218	0.796239	0.999985
ENSG00000157330	0.652435	-0.139127	3.88693	-0.0357936	0.971447	0.999985
ENSG00000116726	1.31239	-0.79693	2.70866	-0.294215	0.768593	0.999985
ENSG00000116721	0.820366	-1.75051	3.89539	-0.449379	0.653159	0.999985
ENSG00000204481	0.162144	0.7492	4.07029	0.184065	0.853962	0.999985
ENSG00000204478	0.492219	-1.65665	4.03871	-0.410192	0.681665	0.999985
ENSG00000162494	0.790568	0.689434	3.30223	0.208778	0.834621	0.999985
ENSG00000162493	1539.63	-0.00292699	0.0815122	-0.0359085	0.971355	0.999985
ENSG00000222952	0.188937	-1.02806	4.06833	-0.252697	0.800502	0.999985
ENSG00000116731	896.189	-0.084061	0.10393	-0.80882	0.418618	0.999985
ENSG00000189337	1123.53	0.00269364	0.0961598	0.0280122	0.977652	0.999985
ENSG00000234593	0.138133	0.729127	4.06685	0.179285	0.857714	0.999985
ENSG00000175147	96.1073	0.356038	0.284526	1.25134	0.210812	0.999985
ENSG00000171729	752.456	0.0618547	0.117196	0.52779	0.597645	0.999985
ENSG00000204464	1.39808	-1.2377	2.65709	-0.465809	0.641352	0.999985
ENSG00000215720	0.477785	0.859392	4.02916	0.213293	0.831098	0.999985
ENSG00000278480	0.451845	1.88916	4.01879	0.470083	0.638296	0.999985
ENSG00000142621	2.21253	-2.44818	2.00083	-1.22358	0.221112	0.999985
ENSG00000236045	0.138133	0.729127	4.06685	0.179285	0.857714	0.999985
ENSG00000228140	2.39493	-0.0344822	1.86312	-0.0185078	0.985234	0.999985
ENSG00000142634	3193.47	0.0538466	0.0638787	0.842951	0.399256	0.999985
ENSG00000162438	0.162144	0.7492	4.07029	0.184065	0.853962	0.999985
ENSG00000142615	0.351159	1.15031	4.04864	0.284124	0.776316	0.999985
ENSG00000215704	0.656904	0.407221	3.58396	0.113623	0.909536	0.999985
ENSG00000132906	171.965	0.215295	0.22582	0.953393	0.340391	0.999985
ENSG00000116138	353.949	-0.0401299	0.152023	-0.263972	0.791801	0.999985
ENSG00000116771	32.2845	-0.145147	0.490273	-0.296053	0.76719	0.999985
ENSG00000237301	0.175579	0.742942	4.06925	0.182575	0.855132	0.999985
ENSG00000235084	3.39001	-0.114741	1.49201	-0.0769036	0.9387	0.999985
ENSG00000197312	1504.1	-0.0548181	0.0881734	-0.621709	0.534133	0.999985
ENSG00000116786	2679.54	-0.110566	0.0731713	-1.51106	0.130772	0.999985
ENSG00000237938	5.74342	0.995657	1.1691	0.851646	0.394411	0.999985
ENSG00000162461	8.0024	0.211717	0.977809	0.216522	0.828581	0.999985
ENSG00000162460	0.188937	-1.02806	4.06833	-0.252697	0.800502	0.999985
ENSG00000162458	2990.84	0.021993	0.066589	0.330279	0.741189	0.999985
ENSG00000224321	15.0478	0.26886	0.715347	0.375846	0.707032	0.999985
ENSG00000233954	88.3764	-0.150499	0.298774	-0.503722	0.614457	0.999985
ENSG00000178715	2.98514	-0.883278	1.55453	-0.568195	0.569902	0.999985
ENSG00000179743	30.7831	0.485383	0.500347	0.970091	0.332001	0.999985
ENSG00000065526	2513.37	-0.151459	0.0791942	-1.9125	0.0558116	0.999985
ENSG00000270620	0.481325	-0.503846	3.99899	-0.125993	0.899737	0.999985
ENSG00000116809	454.849	-0.00392471	0.138499	-0.0283376	0.977393	0.999985
ENSG00000234607	0.656904	0.407221	3.58396	0.113623	0.909536	0.999985
ENSG00000173641	4.00164	-0.598437	1.40022	-0.427388	0.669097	0.999985
ENSG00000232456	1.2194	-0.672842	2.81148	-0.239319	0.810858	0.999985
ENSG00000184908	0.976723	0.242126	3.27488	0.0739345	0.941063	0.999985
ENSG00000185519	22.0378	0.0754741	0.607624	0.124212	0.901148	0.999985
ENSG00000142627	6197.42	-0.0394915	0.0658486	-0.599732	0.548685	0.999985
ENSG00000227959	24.4039	0.225682	0.570883	0.395321	0.692606	0.999985
ENSG00000224621	10.5272	0.344166	0.891869	0.385893	0.699576	0.999985
ENSG00000142632	192.777	0.0667982	0.216406	0.30867	0.757572	0.999985
ENSG00000237276	182.195	0.213892	0.21124	1.01256	0.311273	0.999985
ENSG00000132881	106.406	-0.0934581	0.292661	-0.31934	0.749469	0.999985
ENSG00000233929	1.86187	1.00605	2.02507	0.496797	0.619332	0.999985
ENSG00000037637	779.204	-0.141707	0.11081	-1.27884	0.200955	0.999985
ENSG00000055070	2803.01	-0.0323212	0.0714191	-0.452557	0.650868	0.999985
ENSG00000226457	0.691586	0.382416	3.50747	0.109029	0.913179	0.999985
ENSG00000187144	0.162144	0.7492	4.07029	0.184065	0.853962	0.999985
ENSG00000157191	1269.23	-0.0763373	0.100239	-0.761552	0.446327	0.999985
ENSG00000226029	8.31852	-0.723771	0.962413	-0.752038	0.452028	0.999985
ENSG00000080947	14.4138	-0.438825	0.726443	-0.604074	0.545795	0.999985
ENSG00000233421	1.13071	-0.417274	2.7024	-0.154408	0.877288	0.999985
ENSG00000219481	162.859	-0.0591047	0.22331	-0.264675	0.79126	0.999985
ENSG00000271732	0.138133	0.729127	4.06685	0.179285	0.857714	0.999985
ENSG00000215908	187.994	-0.050292	0.209086	-0.240533	0.809917	0.999985
ENSG00000186301	9.1662	-0.369361	1.05291	-0.350801	0.725738	0.999985
ENSG00000236698	222.007	0.0011831	0.193737	0.00610671	0.995128	0.999985
ENSG00000268869	0.164073	-1.02217	4.0673	-0.251314	0.801571	0.999985
ENSG00000058453	340.401	0.0833061	0.154703	0.538491	0.590238	0.999985
ENSG00000186715	1.27978	0.494664	2.54865	0.194089	0.846107	0.999985
ENSG00000228549	2.78415	-0.173813	1.86759	-0.0930683	0.925849	0.999985
ENSG00000238142	10.618	0.153288	0.849779	0.180386	0.85685	0.999985
ENSG00000207005	0.138133	0.729127	4.06685	0.179285	0.857714	0.999985
ENSG00000272426	0.171596	-1.04254	4.07076	-0.256104	0.797871	0.999985
ENSG00000117122	377.025	0.0143809	0.151092	0.0951796	0.924172	0.999985
ENSG00000226526	1.57033	-1.34145	2.51753	-0.532842	0.594143	0.999985
ENSG00000159363	5395.6	0.0217202	0.0639486	0.33965	0.73412	0.999985
ENSG00000117118	1151.63	-0.0261197	0.0948551	-0.275364	0.783037	0.999985
ENSG00000117115	52.0695	0.260237	0.383345	0.678859	0.497227	0.999985
ENSG00000142623	11.0715	-0.537956	0.871596	-0.617207	0.537098	0.999985
ENSG00000142619	0.517083	-2.18009	4.01819	-0.542554	0.587437	0.999985
ENSG00000159339	0.175579	0.742942	4.06925	0.182575	0.855132	0.999985
ENSG00000179051	250.245	0.247799	0.202853	1.22157	0.221872	0.999985
ENSG00000074964	1194.81	0.0297026	0.10058	0.295314	0.767754	0.999985
ENSG00000117148	0.32707	-0.155532	4.07762	-0.0381429	0.969574	0.999985
ENSG00000117154	0.540018	-0.408829	4.01519	-0.10182	0.918899	0.999985
ENSG00000179023	1.01104	-1.33847	2.81411	-0.475628	0.634339	0.999985
ENSG00000159423	471.21	-0.0336903	0.136285	-0.247204	0.80475	0.999985
ENSG00000169991	3740.41	-0.115073	0.0650747	-1.76832	0.077008	0.999985
ENSG00000272084	2.14247	-2.75216	2.06773	-1.331	0.183188	0.999985
ENSG00000230424	5.39669	-0.323027	1.18643	-0.272269	0.785415	0.999985
ENSG00000127463	1749.7	-0.0501638	0.0816543	-0.614344	0.538988	0.999985
ENSG00000053372	1468.26	0.00637559	0.094968	0.067134	0.946475	0.999985
ENSG00000286064	8.99216	-0.60695	0.902612	-0.672437	0.501305	0.999985
ENSG00000211454	1.3814	1.37542	2.35989	0.58283	0.560008	0.999985
ENSG00000162482	4.068	0.415949	1.3324	0.31218	0.754904	0.999985
ENSG00000270728	19.3034	-0.0773585	0.628303	-0.123123	0.90201	0.999985
ENSG00000053371	913.029	0.0790383	0.100464	0.786733	0.431438	0.999985
ENSG00000200403	0.913987	-1.55018	3.13588	-0.494337	0.621068	0.999985
ENSG00000040487	352.831	0.0693188	0.153633	0.451198	0.651847	0.999985
ENSG00000077549	5388.68	0.00677939	0.0563802	0.120244	0.90429	0.999985
ENSG00000173436	163.846	0.380586	0.228217	1.66765	0.0953854	0.999985
ENSG00000158747	2934.85	-0.0203706	0.0665479	-0.306105	0.759525	0.999985
ENSG00000226396	8.87403	-0.884963	0.940916	-0.940534	0.346944	0.999985
ENSG00000158748	0.138133	0.729127	4.06685	0.179285	0.857714	0.999985
ENSG00000162542	219.121	0.0145178	0.196045	0.0740536	0.940968	0.999985
ENSG00000169914	178.498	-0.225955	0.214414	-1.05382	0.291963	0.999985
ENSG00000188257	0.652435	-0.139127	3.88693	-0.0357936	0.971447	0.999985
ENSG00000127472	1.44686	0.0874665	2.61961	0.0333891	0.973364	0.999985
ENSG00000117215	0.171596	-1.04254	4.07076	-0.256104	0.797871	0.999985
ENSG00000158786	151.17	-0.00532055	0.244199	-0.0217878	0.982617	0.999985
ENSG00000227066	1.36767	-1.01313	2.33788	-0.433353	0.664758	0.999985
ENSG00000162543	1.61252	2.03362	2.20619	0.921777	0.356645	0.999985
ENSG00000236963	0.566811	-1.62958	4.03444	-0.403919	0.686273	0.999985
ENSG00000162545	7692.88	-0.0828364	0.0564499	-1.46743	0.142259	0.999985
ENSG00000090432	1307.57	-0.00102162	0.0868847	-0.0117583	0.990618	0.999985
ENSG00000183114	5.81547	-0.0825483	1.13516	-0.0727196	0.942029	0.999985
ENSG00000158825	3796.35	-0.0634653	0.0656743	-0.966364	0.333862	0.999985
ENSG00000158828	1389.81	-0.211207	0.0869666	-2.4286	0.0151574	0.999985
ENSG00000117242	74.6701	-0.0906687	0.319182	-0.284066	0.77636	0.999985
ENSG00000244038	3568.49	-0.0154565	0.0625348	-0.247167	0.804779	0.999985
ENSG00000117245	14.8322	0.0771295	0.752532	0.102493	0.918365	0.999985
ENSG00000235432	0.516007	-0.283022	4.02342	-0.0703436	0.94392	0.999985
ENSG00000189410	979.234	-0.0574501	0.0981091	-0.585573	0.558162	0.999985
ENSG00000233069	1.34962	0.724641	2.34738	0.308702	0.757548	0.999985
ENSG00000127483	1711.77	-0.0613309	0.0834675	-0.734787	0.462469	0.999985
ENSG00000075151	1865.9	-0.0159457	0.0758125	-0.21033	0.83341	0.999985
ENSG00000117298	1253.67	-0.0106285	0.0899076	-0.118215	0.905897	0.999985
ENSG00000231105	0.188937	-1.02806	4.06833	-0.252697	0.800502	0.999985
ENSG00000227001	6.76413	-1.99902	1.09325	-1.82851	0.0674724	0.999985
ENSG00000187952	12.8646	0.00201841	0.841724	0.00239795	0.998087	0.999985
ENSG00000142794	137.665	-0.0229481	0.235773	-0.0973314	0.922463	0.999985
ENSG00000162551	6.47097	0.7257	1.13583	0.638915	0.522879	0.999985
ENSG00000076864	291.637	0.000724711	0.171738	0.00421985	0.996633	0.999985
ENSG00000090686	1290.82	-0.0179831	0.0912129	-0.197155	0.843706	0.999985
ENSG00000231978	0.465203	0.101119	4.02316	0.0251342	0.979948	0.999985
ENSG00000187942	2.0969	0.847757	1.83981	0.460786	0.644952	0.999985
ENSG00000142798	4454.99	-0.251646	0.196732	-1.27913	0.200852	0.999985
ENSG00000232037	0.138133	0.729127	4.06685	0.179285	0.857714	0.999985
ENSG00000283234	0.138133	0.729127	4.06685	0.179285	0.857714	0.999985
ENSG00000228397	0.175579	0.742942	4.06925	0.182575	0.855132	0.999985
ENSG00000218510	2.69942	-0.666727	1.61878	-0.41187	0.680434	0.999985
ENSG00000070831	7331.2	-0.0420991	0.0602036	-0.69928	0.484377	0.999985
ENSG00000285752	0.164073	-1.02217	4.0673	-0.251314	0.801571	0.999985
ENSG00000230068	1.33931	0.715626	2.50299	0.285908	0.774948	0.999985
ENSG00000271428	0.175579	0.742942	4.06925	0.182575	0.855132	0.999985
ENSG00000162552	30.1194	0.849893	0.521793	1.62879	0.103357	0.999985
ENSG00000285873	0.162144	0.7492	4.07029	0.184065	0.853962	0.999985
ENSG00000184677	410.306	-0.189726	0.154092	-1.23125	0.218229	0.999985
ENSG00000237200	1.56843	-2.11966	2.37815	-0.891308	0.372764	0.999985
ENSG00000070886	1.05533	-0.344463	2.98121	-0.115545	0.908013	0.999985
ENSG00000173372	0.893881	-0.464517	3.47047	-0.133848	0.893523	0.999985
ENSG00000159189	1.2231	-3.13081	3.01412	-1.03871	0.298938	0.999985
ENSG00000173369	0.566811	-1.62958	4.03444	-0.403919	0.686273	0.999985
ENSG00000133216	541.858	-0.0647499	0.129521	-0.49992	0.617131	0.999985
ENSG00000227868	0.84523	-2.57857	3.51733	-0.733104	0.463495	0.999985
ENSG00000004487	2503.48	0.00459111	0.0730292	0.0628668	0.949873	0.999985
ENSG00000169641	2624.65	-0.0271593	0.0698038	-0.38908	0.697217	0.999985
ENSG00000206935	0.276266	1.13091	4.04742	0.279416	0.779926	0.999985
ENSG00000252578	0.377874	-1.43332	4.04817	-0.354067	0.723289	0.999985
ENSG00000179546	103.945	0.133708	0.273101	0.48959	0.624424	0.999985
ENSG00000125944	0.276266	1.13091	4.04742	0.279416	0.779926	0.999985
ENSG00000204219	0.164073	-1.02217	4.0673	-0.251314	0.801571	0.999985
ENSG00000088280	0.351081	-0.176806	4.07431	-0.0433952	0.965387	0.999985
ENSG00000117318	3.67969	0.238201	1.38817	0.171594	0.863757	0.999985
ENSG00000285802	0.175579	0.742942	4.06925	0.182575	0.855132	0.999985
ENSG00000197880	0.540096	0.210878	3.99966	0.052724	0.957952	0.999985
ENSG00000142676	12607.5	0.043605	0.0549882	0.792988	0.427785	0.999985
ENSG00000011007	1516.8	-0.00819727	0.0859615	-0.0953598	0.924029	0.999985
ENSG00000236810	12.7627	-0.312165	0.795182	-0.39257	0.694637	0.999985
ENSG00000057757	1037.66	0.0626058	0.102611	0.610129	0.541776	0.999985
ENSG00000011009	2044.32	-0.0109097	0.07611	-0.143341	0.886021	0.999985
ENSG00000117308	1336.11	0.0386966	0.0890211	0.43469	0.663787	0.999985
ENSG00000117305	761.857	0.0477724	0.108156	0.441701	0.658706	0.999985
ENSG00000179163	284.614	0.10222	0.176105	0.580451	0.561611	0.999985
ENSG00000188822	0.175579	0.742942	4.06925	0.182575	0.855132	0.999985
ENSG00000230228	0.615918	1.33961	3.69373	0.36267	0.716851	0.999985
ENSG00000189266	1148.02	-0.0517266	0.092099	-0.561641	0.57436	0.999985
ENSG00000188529	1576.27	0.138984	0.0807242	1.72172	0.0851201	0.999985
ENSG00000142661	71.0129	0.0343006	0.327729	0.104662	0.916644	0.999985
ENSG00000142677	472.089	0.00825947	0.143124	0.0577086	0.953981	0.999985
ENSG00000185436	494.959	0.0211006	0.137714	0.153221	0.878224	0.999985
ENSG00000230023	0.324289	1.15892	4.04917	0.286213	0.774715	0.999985
ENSG00000232298	2.75199	-0.873856	1.63229	-0.535357	0.592403	0.999985
ENSG00000158055	1967.67	-0.0545888	0.0871379	-0.626464	0.531011	0.999985
ENSG00000001460	364.553	0.111528	0.149093	0.748045	0.454433	0.999985
ENSG00000001461	2564.7	-0.0956326	0.0723918	-1.32104	0.186487	0.999985
ENSG00000286061	1.10521	2.31628	2.91221	0.795366	0.426401	0.999985
ENSG00000117602	864.39	0.0159957	0.108282	0.147722	0.882562	0.999985
ENSG00000184454	2.21769	1.46964	1.91177	0.768731	0.442053	0.999985
ENSG00000133226	1963.86	-0.0205433	0.0751517	-0.273358	0.784578	0.999985
ENSG00000169504	6349.74	0.0303963	0.0582776	0.521578	0.601964	0.999985
ENSG00000020633	269.513	-0.0751947	0.194338	-0.386927	0.69881	0.999985
ENSG00000278034	0.188937	-1.02806	4.06833	-0.252697	0.800502	0.999985
ENSG00000229162	0.816362	1.41951	3.26296	0.435037	0.663536	0.999985
ENSG00000261025	2.7104	0.90489	1.81751	0.497873	0.618574	0.999985
ENSG00000285823	0.343192	-1.4533	4.0494	-0.358892	0.719676	0.999985
ENSG00000117614	805.65	-0.108873	0.105297	-1.03396	0.301157	0.999985
ENSG00000284602	2.16605	0.541907	1.93038	0.280725	0.778921	0.999985
ENSG00000284657	0.302206	-0.148366	4.07641	-0.0363963	0.970966	0.999985
ENSG00000117616	238.1	-0.118601	0.196582	-0.603314	0.5463	0.999985
ENSG00000272432	0.328146	-1.42503	4.04765	-0.352064	0.72479	0.999985
ENSG00000261349	0.488362	0.212681	3.9992	0.0531809	0.957588	0.999985
ENSG00000187010	1.4764	1.63504	2.29594	0.712143	0.476376	0.999985
ENSG00000224183	20.4999	-0.0147014	0.603748	-0.0243502	0.980573	0.999985
ENSG00000183726	2871.6	-0.0648391	0.0661342	-0.980416	0.326881	0.999985
ENSG00000188672	6.77686	-0.0809575	1.02025	-0.0793508	0.936754	0.999985
ENSG00000238084	3.04359	-0.0241073	1.50651	-0.016002	0.987233	0.999985
ENSG00000204178	548.814	-0.0637907	0.124154	-0.513802	0.607391	0.999985
ENSG00000157978	809.748	0.0365262	0.105391	0.346579	0.728908	0.999985
ENSG00000225643	0.655216	-1.61385	3.60687	-0.447438	0.654559	0.999985
ENSG00000117643	2.16571	-0.849383	1.9455	-0.436588	0.66241	0.999985
ENSG00000162430	1163.64	0.0101478	0.0962631	0.105417	0.916045	0.999985
ENSG00000228172	5.42409	-0.0610643	1.16744	-0.0523063	0.958285	0.999985
ENSG00000117640	337.924	0.0420372	0.154459	0.272157	0.785501	0.999985
ENSG00000127423	123.007	0.057932	0.270478	0.214184	0.830404	0.999985
ENSG00000182749	1908.19	-0.0085785	0.0794908	-0.107918	0.914061	0.999985
ENSG00000117632	1582.06	-0.0116701	0.0815428	-0.143116	0.886198	0.999985
ENSG00000223624	0.326217	-0.141495	4.02003	-0.0351975	0.971922	0.999985
ENSG00000158006	675.822	-0.00520539	0.117267	-0.0443891	0.964594	0.999985
ENSG00000207237	0.164073	-1.02217	4.0673	-0.251314	0.801571	0.999985
ENSG00000158008	3.34784	0.0105506	1.5982	0.00660153	0.994733	0.999985
ENSG00000158014	3.78905	0.687044	1.41627	0.485109	0.627599	0.999985
ENSG00000158022	1.55199	0.682878	2.2181	0.307866	0.758184	0.999985
ENSG00000175087	96.6025	0.0342249	0.29117	0.117542	0.90643	0.999985
ENSG00000197245	0.33374	-0.126647	4.07089	-0.0311103	0.975182	0.999985
ENSG00000236782	4.07865	0.691659	1.31951	0.524179	0.600154	0.999985
ENSG00000142675	557.613	-0.00265892	0.125169	-0.0212427	0.983052	0.999985
ENSG00000236155	1.49948	0.741177	2.39921	0.308926	0.757378	0.999985
ENSG00000130695	261.828	0.128488	0.175534	0.731985	0.464178	0.999985
ENSG00000270733	0.309729	-0.150133	4.02004	-0.0373461	0.970209	0.999985
ENSG00000142669	8149.07	-0.0360251	0.058873	-0.611911	0.540596	0.999985
ENSG00000158062	168.743	0.117941	0.234286	0.503405	0.61468	0.999985
ENSG00000169442	3.78945	-0.710907	1.46751	-0.484429	0.628081	0.999985
ENSG00000176092	4873.1	-0.0993552	0.0590413	-1.68281	0.092412	0.999985
ENSG00000225854	2.00518	0.634879	2.09377	0.303223	0.76172	0.999985
ENSG00000131914	12.3649	0.835139	1.01781	0.820522	0.411918	0.999985
ENSG00000117682	994.453	0.0328941	0.0978472	0.336178	0.736736	0.999985
ENSG00000223583	0.681156	-2.40754	3.84587	-0.626007	0.53131	0.999985
ENSG00000225891	1.03046	-0.0720317	3.26843	-0.0220386	0.982417	0.999985
ENSG00000198830	2017.51	0.00745291	0.0763571	0.097606	0.922245	0.999985
ENSG00000117676	0.164073	-1.02217	4.0673	-0.251314	0.801571	0.999985
ENSG00000260063	6.71554	-0.411943	1.03891	-0.396514	0.691726	0.999985
ENSG00000117713	2747.15	-0.188712	0.077071	-2.44854	0.0143436	0.999985
ENSG00000060642	218.264	-0.0731749	0.191272	-0.38257	0.702039	0.999985
ENSG00000204160	1079.37	-0.0350638	0.0961137	-0.364815	0.715249	0.999985
ENSG00000175793	72024.5	-0.0204348	0.0467005	-0.437573	0.661696	0.999985
ENSG00000142751	569.584	0.0948172	0.124282	0.762923	0.44551	0.999985
ENSG00000198746	279.164	0.0159083	0.172757	0.0920851	0.92663	0.999985
ENSG00000090273	2548.63	0.0747258	0.0769586	0.970987	0.331555	0.999985
ENSG00000131910	1.2201	-0.590002	2.64345	-0.223194	0.823385	0.999985
ENSG00000175707	547.295	-0.00765249	0.130449	-0.0586625	0.953221	0.999985
ENSG00000172746	0.164073	-1.02217	4.0673	-0.251314	0.801571	0.999985
ENSG00000225294	0.171596	-1.04254	4.07076	-0.256104	0.797871	0.999985
ENSG00000253368	2269.03	-0.0479184	0.0711765	-0.673233	0.500799	0.999985
ENSG00000158246	3239.07	-0.0565973	0.0670313	-0.84434	0.398479	0.999985
ENSG00000090020	2007.04	-0.0703725	0.089016	-0.79056	0.429201	0.999985
ENSG00000214973	3.73908	1.11658	1.39891	0.798184	0.424764	0.999985
ENSG00000225159	5.79932	0.756899	1.18135	0.640706	0.521713	0.999985
ENSG00000142784	1426.87	-0.068695	0.0908823	-0.755868	0.449729	0.999985
ENSG00000243659	0.816994	-1.54453	3.26905	-0.472472	0.63659	0.999985
ENSG00000186501	679.202	-0.0801769	0.118359	-0.677407	0.498148	0.999985
ENSG00000241547	2.69804	0.256924	1.7965	0.143014	0.886279	0.999985
ENSG00000142765	1198.19	-0.116982	0.0955	-1.22494	0.220599	0.999985
ENSG00000142733	1047.67	-0.035991	0.098141	-0.366727	0.713823	0.999985
ENSG00000142748	2.87555	-2.51554	1.927	-1.30542	0.19175	0.999985
ENSG00000174950	42.1492	-0.0102285	0.445218	-0.0229741	0.981671	0.999985
ENSG00000231207	0.162144	0.7492	4.07029	0.184065	0.853962	0.999985
ENSG00000181773	8.64528	0.168195	0.954782	0.17616	0.860168	0.999985
ENSG00000158195	5309	-0.0829933	0.0627202	-1.32323	0.185759	0.999985
ENSG00000241169	0.566811	-1.62958	4.03444	-0.403919	0.686273	0.999985
ENSG00000237429	0.33374	-0.126647	4.07089	-0.0311103	0.975182	0.999985
ENSG00000126705	1238.2	0.0108859	0.0983018	0.11074	0.911823	0.999985
ENSG00000000938	0.671338	-2.54253	3.85838	-0.658964	0.509919	0.999985
ENSG00000235912	17.6341	0.0893978	0.662741	0.134891	0.892698	0.999985
ENSG00000233975	2.76717	2.53233	1.88632	1.34247	0.179443	0.999985
ENSG00000126709	21237.2	-0.0437697	0.0520659	-0.840659	0.400539	0.999985
ENSG00000225886	13.8755	-0.579545	0.750755	-0.77195	0.440144	0.999985
ENSG00000009780	194.934	0.0582995	0.206757	0.28197	0.777966	0.999985
ENSG00000231344	0.670262	-1.34118	3.54587	-0.378237	0.705255	0.999985
ENSG00000117758	1170.18	-0.0130402	0.0921639	-0.141489	0.887483	0.999985
ENSG00000269971	1.20117	-1.75407	3.31095	-0.529777	0.596266	0.999985
ENSG00000270031	0.335669	-1.82341	4.03905	-0.451447	0.651668	0.999985
ENSG00000117751	1025.98	-0.042146	0.0990113	-0.425668	0.670349	0.999985
ENSG00000252947	1.00806	0.86731	3.01841	0.28734	0.773852	0.999985
ENSG00000130775	143.357	-0.0756346	0.237171	-0.318903	0.7498	0.999985
ENSG00000117748	529.922	0.0536972	0.128002	0.419501	0.67485	0.999985
ENSG00000130768	60.6555	0.180539	0.36259	0.497916	0.618543	0.999985
ENSG00000158156	189.515	0.115147	0.211763	0.543755	0.58661	0.999985
ENSG00000158161	506.602	0.0620809	0.131297	0.472829	0.636335	0.999985
ENSG00000240750	0.164073	-1.02217	4.0673	-0.251314	0.801571	0.999985
ENSG00000228589	87.955	0.205414	0.311854	0.658687	0.510097	0.999985
ENSG00000214812	0.300277	1.52959	4.03824	0.378775	0.704855	0.999985
ENSG00000169403	201.48	0.0589737	0.199698	0.295314	0.767754	0.999985
ENSG00000126698	998.901	0.012376	0.099868	0.123923	0.901376	0.999985
ENSG00000130772	9.37382	-0.0601274	0.878044	-0.0684788	0.945404	0.999985
ENSG00000204138	1346.38	-0.143833	0.0957956	-1.50146	0.133237	0.999985
ENSG00000221216	0.188937	-1.02806	4.06833	-0.252697	0.800502	0.999985
ENSG00000180198	1345.91	-0.0241788	0.0945111	-0.25583	0.798082	0.999985
ENSG00000242125	245.405	-0.0157522	0.187311	-0.0840965	0.93298	0.999985
ENSG00000200087	7.59283	-2.22192	1.13709	-1.95405	0.0506954	0.999985
ENSG00000231468	0.643469	0.415846	3.61571	0.115011	0.908436	0.999985
ENSG00000279443	26.4588	-0.290156	0.541526	-0.535813	0.592088	0.999985
ENSG00000180098	401.766	0.0407334	0.156124	0.260904	0.794167	0.999985
ENSG00000197989	128.881	-0.130596	0.257627	-0.506917	0.612213	0.999985
ENSG00000221539	1.63387	-0.441735	2.36429	-0.186836	0.851789	0.999985
ENSG00000120656	482.834	0.154252	0.134717	1.14501	0.252205	0.999985
ENSG00000188060	15.4026	0.157609	0.70955	0.222126	0.824216	0.999985
ENSG00000229388	2.62665	0.998725	1.7535	0.569561	0.568975	0.999985
ENSG00000162419	392.968	-0.0606571	0.144672	-0.419273	0.675017	0.999985
ENSG00000198492	1569.01	-0.0101872	0.0807119	-0.126217	0.89956	0.999985
ENSG00000116329	0.35301	-1.81416	4.03693	-0.449392	0.653149	0.999985
ENSG00000159023	786.648	-0.0732981	0.107665	-0.680799	0.495999	0.999985
ENSG00000253304	7.45607	0.0264563	1.00716	0.0262682	0.979043	0.999985
ENSG00000225750	0.328146	-1.42503	4.04765	-0.352064	0.72479	0.999985
ENSG00000116350	1385.57	0.0119489	0.0880515	0.135704	0.892056	0.999985
ENSG00000116353	419.214	0.0680828	0.148535	0.458362	0.646693	0.999985
ENSG00000237934	0.465203	0.101119	4.02316	0.0251342	0.979948	0.999985
ENSG00000060656	949.07	-0.0819183	0.101734	-0.805217	0.420695	0.999985
ENSG00000228176	0.276266	1.13091	4.04742	0.279416	0.779926	0.999985
ENSG00000233399	0.188937	-1.02806	4.06833	-0.252697	0.800502	0.999985
ENSG00000162510	1.77401	1.56934	2.31781	0.677081	0.498355	0.999985
ENSG00000186056	5.21476	-0.215982	1.23408	-0.175016	0.861067	0.999985
ENSG00000162511	2.99259	-1.69673	1.71041	-0.992003	0.321196	0.999985
ENSG00000223382	0.164073	-1.02217	4.0673	-0.251314	0.801571	0.999985
ENSG00000162512	1066.63	0.0705348	0.0990744	0.711938	0.476503	0.999985
ENSG00000134644	1705.92	0.0374396	0.0878425	0.426212	0.669953	0.999985
ENSG00000237329	0.514788	-1.56348	4.02536	-0.388408	0.697714	0.999985
ENSG00000232768	0.188937	-1.02806	4.06833	-0.252697	0.800502	0.999985
ENSG00000084628	5.48545	0.250383	1.18628	0.211067	0.832835	0.999985
ENSG00000060688	566.402	0.0406025	0.131326	0.309173	0.75719	0.999985
ENSG00000229447	1.88753	-2.49637	2.07215	-1.20472	0.22831	0.999985
ENSG00000121766	733.105	-0.0442	0.111633	-0.395939	0.69215	0.999985
ENSG00000121769	16.1859	-0.509993	0.68687	-0.742488	0.457792	0.999985
ENSG00000168528	7069.27	-0.036574	0.0573379	-0.637867	0.52356	0.999985
ENSG00000284543	6.19655	-0.0518695	1.06994	-0.0484789	0.961335	0.999985
ENSG00000229167	8.39815	0.121782	0.93518	0.130224	0.89639	0.999985
ENSG00000142910	8283.95	-0.0567053	0.0545192	-1.0401	0.298294	0.999985
ENSG00000162517	1216.62	-0.000690998	0.0887934	-0.00778208	0.993791	0.999985
ENSG00000235790	1.62051	1.09865	2.33341	0.470835	0.637759	0.999985
ENSG00000264078	0.138133	0.729127	4.06685	0.179285	0.857714	0.999985
ENSG00000084636	1009.78	-0.125431	0.0969903	-1.29323	0.195931	0.999985
ENSG00000121753	22.0321	-0.629256	0.592704	-1.06167	0.288385	0.999985
ENSG00000254545	0.164073	-1.02217	4.0673	-0.251314	0.801571	0.999985
ENSG00000134668	155.291	0.0173309	0.230746	0.0751082	0.940129	0.999985
ENSG00000269967	0.865947	-0.158926	3.50635	-0.0453253	0.963848	0.999985
ENSG00000184007	2799.9	0.0467284	0.0673653	0.693657	0.487897	0.999985
ENSG00000228634	0.815065	0.231185	3.29639	0.0701329	0.944088	0.999985
ENSG00000121774	2913.15	-0.0198635	0.0690258	-0.287769	0.773523	0.999985
ENSG00000203325	0.742391	-0.711	3.69457	-0.192445	0.847394	0.999985
ENSG00000121775	133.334	0.03488	0.252499	0.138139	0.890131	0.999985
ENSG00000025800	2913.58	-0.0323653	0.0666461	-0.485629	0.62723	0.999985
ENSG00000084652	1827.65	-0.000231253	0.0783717	-0.00295072	0.997646	0.999985
ENSG00000160050	76.0005	0.0680625	0.319157	0.213257	0.831126	0.999985
ENSG00000224066	0.930629	0.567529	3.11682	0.182086	0.855516	0.999985
ENSG00000160051	54.2786	-0.204786	0.374787	-0.546406	0.584787	0.999985
ENSG00000222046	1.97341	2.15061	2.07471	1.03659	0.299929	0.999985
ENSG00000160055	166.66	-0.0690243	0.220251	-0.31339	0.753985	0.999985
ENSG00000084623	4381.13	-0.0260197	0.0656096	-0.396584	0.691674	0.999985
ENSG00000220785	7.08905	0.0179167	1.05946	0.0169111	0.986508	0.999985
ENSG00000183615	2.78582	-0.949364	1.73137	-0.548332	0.583464	0.999985
ENSG00000182866	2.4864	-2.12783	1.99949	-1.06419	0.287244	0.999985
ENSG00000116478	2767.82	-0.0197648	0.0681423	-0.290052	0.771776	0.999985
ENSG00000175130	3627.15	-0.034186	0.0655516	-0.521512	0.60201	0.999985
ENSG00000162526	1.34119	-0.816522	2.53312	-0.322338	0.747196	0.999985
ENSG00000225828	11.4619	0.497438	0.81736	0.608591	0.542795	0.999985
ENSG00000160058	1656.69	-0.111606	0.0803352	-1.38926	0.164754	0.999985
[truncated: 58,225 more rows]
