# Supplementary material for: Vesicular trafficking permits evasion of cGAS/STING surveillance during initial human papillomavirus infection
Source: PLoS Pathog. 2020 Nov 30;16(11):e1009028. doi: 10.1371/journal.ppat.1009028 (PMC7728285; doi:10.1371/journal.ppat.1009028)
Supplement: S4 Data — (XLSX) [file ppat.1009028.s006.xlsx]

## Sheet: pGL3 4hr DEGs (gProfiler)
source	term_name	term_id	adjusted_p_value	negative_log10_of_adjusted_p_value	term_size	query_size	intersection_size	effective_domain_size	intersections
GO:BP	defense response to virus	GO:0051607	7.08895e-13	12.1494	251	137	21	17906	ENSG00000119922,ENSG00000119917,ENSG00000125347,ENSG00000105939,ENSG00000169245,ENSG00000134321,ENSG00000138646,ENSG00000141682,ENSG00000182393,ENSG00000185745,ENSG00000107201,ENSG00000168209,ENSG00000115267,ENSG00000183709,ENSG00000187608,ENSG00000172183,ENSG00000135114,ENSG00000105373,ENSG00000101347,ENSG00000108771,ENSG00000244509
GO:BP	response to virus	GO:0009615	2.51517e-10	9.59943	337	137	21	17906	ENSG00000119922,ENSG00000119917,ENSG00000125347,ENSG00000105939,ENSG00000169245,ENSG00000134321,ENSG00000138646,ENSG00000141682,ENSG00000182393,ENSG00000185745,ENSG00000107201,ENSG00000168209,ENSG00000115267,ENSG00000183709,ENSG00000187608,ENSG00000172183,ENSG00000135114,ENSG00000105373,ENSG00000101347,ENSG00000108771,ENSG00000244509
GO:BP	negative regulation of biological process	GO:0048519	4.91489e-10	9.30849	5681	137	85	17906	ENSG00000119917,ENSG00000162772,ENSG00000151014,ENSG00000125347,ENSG00000171522,ENSG00000182782,ENSG00000105939,ENSG00000169245,ENSG00000087074,ENSG00000134321,ENSG00000138646,ENSG00000011422,ENSG00000169248,ENSG00000182393,ENSG00000154734,ENSG00000105327,ENSG00000185745,ENSG00000107201,ENSG00000107984,ENSG00000135362,ENSG00000117036,ENSG00000137193,ENSG00000079385,ENSG00000124201,ENSG00000159388…
GO:BP	response to stress	GO:0006950	6.51481e-09	8.1861	4147	137	69	17906	ENSG00000119922,ENSG00000119917,ENSG00000162772,ENSG00000125347,ENSG00000128335,ENSG00000171522,ENSG00000105939,ENSG00000169245,ENSG00000087074,ENSG00000134321,ENSG00000138646,ENSG00000141682,ENSG00000011422,ENSG00000169248,ENSG00000182393,ENSG00000119630,ENSG00000105327,ENSG00000185745,ENSG00000107201,ENSG00000107984,ENSG00000135362,ENSG00000173848,ENSG00000079385,ENSG00000159388,ENSG00000106366…
GO:BP	response to biotic stimulus	GO:0009607	5.00377e-08	7.3007	1583	137	39	17906	ENSG00000119922,ENSG00000119917,ENSG00000151014,ENSG00000125347,ENSG00000171522,ENSG00000112773,ENSG00000105939,ENSG00000169245,ENSG00000134321,ENSG00000138646,ENSG00000141682,ENSG00000169248,ENSG00000182393,ENSG00000185745,ENSG00000107201,ENSG00000079385,ENSG00000106366,ENSG00000100342,ENSG00000168209,ENSG00000100219,ENSG00000115267,ENSG00000183709,ENSG00000187608,ENSG00000172183,ENSG00000135114…
GO:BP	signaling	GO:0023052	1.98383e-07	6.70249	6772	137	89	17906	ENSG00000119922,ENSG00000119917,ENSG00000162772,ENSG00000125347,ENSG00000171522,ENSG00000182782,ENSG00000169245,ENSG00000087074,ENSG00000134321,ENSG00000141682,ENSG00000182575,ENSG00000011422,ENSG00000169248,ENSG00000182393,ENSG00000154734,ENSG00000119630,ENSG00000105327,ENSG00000185745,ENSG00000107201,ENSG00000107984,ENSG00000113749,ENSG00000135362,ENSG00000167550,ENSG00000275993,ENSG00000173848…
GO:BP	signal transduction	GO:0007165	2.35953e-07	6.62717	6296	137	85	17906	ENSG00000119922,ENSG00000119917,ENSG00000162772,ENSG00000125347,ENSG00000171522,ENSG00000182782,ENSG00000169245,ENSG00000087074,ENSG00000134321,ENSG00000141682,ENSG00000182575,ENSG00000011422,ENSG00000169248,ENSG00000182393,ENSG00000154734,ENSG00000119630,ENSG00000105327,ENSG00000185745,ENSG00000107201,ENSG00000107984,ENSG00000113749,ENSG00000135362,ENSG00000167550,ENSG00000275993,ENSG00000173848…
GO:BP	cell communication	GO:0007154	2.50602e-07	6.60102	6798	137	89	17906	ENSG00000119922,ENSG00000119917,ENSG00000162772,ENSG00000125347,ENSG00000171522,ENSG00000182782,ENSG00000169245,ENSG00000087074,ENSG00000134321,ENSG00000141682,ENSG00000182575,ENSG00000011422,ENSG00000169248,ENSG00000182393,ENSG00000154734,ENSG00000119630,ENSG00000105327,ENSG00000185745,ENSG00000107201,ENSG00000107984,ENSG00000113749,ENSG00000135362,ENSG00000167550,ENSG00000275993,ENSG00000173848…
GO:BP	response to other organism	GO:0051707	4.74944e-07	6.32336	1551	137	37	17906	ENSG00000119922,ENSG00000119917,ENSG00000151014,ENSG00000125347,ENSG00000171522,ENSG00000112773,ENSG00000105939,ENSG00000169245,ENSG00000134321,ENSG00000138646,ENSG00000141682,ENSG00000169248,ENSG00000182393,ENSG00000185745,ENSG00000107201,ENSG00000079385,ENSG00000106366,ENSG00000100342,ENSG00000168209,ENSG00000100219,ENSG00000115267,ENSG00000183709,ENSG00000187608,ENSG00000172183,ENSG00000135114…
GO:BP	response to external biotic stimulus	GO:0043207	4.92565e-07	6.30754	1553	137	37	17906	ENSG00000119922,ENSG00000119917,ENSG00000151014,ENSG00000125347,ENSG00000171522,ENSG00000112773,ENSG00000105939,ENSG00000169245,ENSG00000134321,ENSG00000138646,ENSG00000141682,ENSG00000169248,ENSG00000182393,ENSG00000185745,ENSG00000107201,ENSG00000079385,ENSG00000106366,ENSG00000100342,ENSG00000168209,ENSG00000100219,ENSG00000115267,ENSG00000183709,ENSG00000187608,ENSG00000172183,ENSG00000135114…
GO:BP	response to external stimulus	GO:0009605	5.01107e-07	6.30007	2923	137	53	17906	ENSG00000119922,ENSG00000119917,ENSG00000162772,ENSG00000151014,ENSG00000125347,ENSG00000171522,ENSG00000112773,ENSG00000105939,ENSG00000169245,ENSG00000134321,ENSG00000138646,ENSG00000141682,ENSG00000011422,ENSG00000169248,ENSG00000182393,ENSG00000119630,ENSG00000185745,ENSG00000107201,ENSG00000137193,ENSG00000079385,ENSG00000159388,ENSG00000106366,ENSG00000122861,ENSG00000100342,ENSG00000168209…
GO:BP	positive regulation of cellular process	GO:0048522	8.85889e-07	6.05262	5605	137	78	17906	ENSG00000119922,ENSG00000162772,ENSG00000151014,ENSG00000125347,ENSG00000171522,ENSG00000182782,ENSG00000105939,ENSG00000169245,ENSG00000087074,ENSG00000134321,ENSG00000141682,ENSG00000011422,ENSG00000169248,ENSG00000182393,ENSG00000154734,ENSG00000119630,ENSG00000105327,ENSG00000107201,ENSG00000107984,ENSG00000135362,ENSG00000173848,ENSG00000137193,ENSG00000079385,ENSG00000159388,ENSG00000106366…
GO:BP	negative regulation of cellular process	GO:0048523	1.81685e-06	5.74068	4996	137	72	17906	ENSG00000119917,ENSG00000162772,ENSG00000151014,ENSG00000125347,ENSG00000171522,ENSG00000169245,ENSG00000087074,ENSG00000134321,ENSG00000011422,ENSG00000169248,ENSG00000182393,ENSG00000154734,ENSG00000105327,ENSG00000107984,ENSG00000135362,ENSG00000117036,ENSG00000137193,ENSG00000079385,ENSG00000124201,ENSG00000159388,ENSG00000106366,ENSG00000099860,ENSG00000145632,ENSG00000168209,ENSG00000176046…
GO:BP	response to organic substance	GO:0010033	1.95886e-06	5.708	3421	137	57	17906	ENSG00000119922,ENSG00000119917,ENSG00000162772,ENSG00000151014,ENSG00000125347,ENSG00000171522,ENSG00000169245,ENSG00000087074,ENSG00000134321,ENSG00000141682,ENSG00000169248,ENSG00000182393,ENSG00000119630,ENSG00000105327,ENSG00000185745,ENSG00000107201,ENSG00000107984,ENSG00000113749,ENSG00000117036,ENSG00000137193,ENSG00000079385,ENSG00000159388,ENSG00000106366,ENSG00000168209,ENSG00000164442…
GO:BP	immune system process	GO:0002376	2.20896e-06	5.65581	3235	137	55	17906	ENSG00000119922,ENSG00000119917,ENSG00000125347,ENSG00000171522,ENSG00000182782,ENSG00000105939,ENSG00000169245,ENSG00000134321,ENSG00000138646,ENSG00000141682,ENSG00000011422,ENSG00000169248,ENSG00000182393,ENSG00000119630,ENSG00000185745,ENSG00000107201,ENSG00000113749,ENSG00000137193,ENSG00000079385,ENSG00000106366,ENSG00000122861,ENSG00000100342,ENSG00000164308,ENSG00000168209,ENSG00000164442…
GO:BP	defense response to other organism	GO:0098542	3.75502e-06	5.42539	1212	137	31	17906	ENSG00000119922,ENSG00000119917,ENSG00000125347,ENSG00000105939,ENSG00000169245,ENSG00000134321,ENSG00000138646,ENSG00000141682,ENSG00000182393,ENSG00000185745,ENSG00000107201,ENSG00000079385,ENSG00000106366,ENSG00000100342,ENSG00000168209,ENSG00000115267,ENSG00000183709,ENSG00000187608,ENSG00000172183,ENSG00000135114,ENSG00000142627,ENSG00000105373,ENSG00000145901,ENSG00000163362,ENSG00000013275…
GO:BP	positive regulation of biological process	GO:0048518	3.84498e-06	5.41511	6366	137	83	17906	ENSG00000119922,ENSG00000162772,ENSG00000151014,ENSG00000125347,ENSG00000171522,ENSG00000182782,ENSG00000105939,ENSG00000169245,ENSG00000087074,ENSG00000134321,ENSG00000141682,ENSG00000011422,ENSG00000169248,ENSG00000182393,ENSG00000154734,ENSG00000119630,ENSG00000105327,ENSG00000185745,ENSG00000107201,ENSG00000107984,ENSG00000113749,ENSG00000135362,ENSG00000167550,ENSG00000173848,ENSG00000137193…
GO:BP	positive regulation of response to stimulus	GO:0048584	4.65464e-06	5.33211	2542	137	47	17906	ENSG00000162772,ENSG00000125347,ENSG00000171522,ENSG00000169245,ENSG00000087074,ENSG00000134321,ENSG00000141682,ENSG00000011422,ENSG00000182393,ENSG00000119630,ENSG00000105327,ENSG00000107201,ENSG00000107984,ENSG00000135362,ENSG00000173848,ENSG00000079385,ENSG00000106366,ENSG00000099860,ENSG00000145632,ENSG00000176046,ENSG00000164442,ENSG00000100219,ENSG00000115267,ENSG00000162783,ENSG00000183709…
GO:BP	cellular response to chemical stimulus	GO:0070887	5.78891e-06	5.2374	3418	137	56	17906	ENSG00000119922,ENSG00000119917,ENSG00000162772,ENSG00000125347,ENSG00000171522,ENSG00000169245,ENSG00000087074,ENSG00000134321,ENSG00000141682,ENSG00000169248,ENSG00000182393,ENSG00000119630,ENSG00000105327,ENSG00000185745,ENSG00000107201,ENSG00000107984,ENSG00000113749,ENSG00000135362,ENSG00000117036,ENSG00000173848,ENSG00000137193,ENSG00000079385,ENSG00000106366,ENSG00000168209,ENSG00000164442…
GO:BP	regulation of primary metabolic process	GO:0080090	6.75598e-06	5.17031	6189	137	81	17906	ENSG00000162772,ENSG00000151014,ENSG00000125347,ENSG00000182782,ENSG00000105939,ENSG00000169245,ENSG00000189120,ENSG00000087074,ENSG00000138646,ENSG00000141682,ENSG00000011422,ENSG00000182393,ENSG00000119630,ENSG00000105327,ENSG00000107201,ENSG00000107984,ENSG00000135362,ENSG00000117036,ENSG00000167550,ENSG00000137193,ENSG00000079385,ENSG00000124201,ENSG00000159388,ENSG00000106366,ENSG00000099860…
GO:BP	negative regulation of response to stimulus	GO:0048585	9.92941e-06	5.00308	1731	137	37	17906	ENSG00000162772,ENSG00000171522,ENSG00000087074,ENSG00000011422,ENSG00000182393,ENSG00000107984,ENSG00000135362,ENSG00000079385,ENSG00000106366,ENSG00000122861,ENSG00000145632,ENSG00000168209,ENSG00000100219,ENSG00000167779,ENSG00000051108,ENSG00000128965,ENSG00000186174,ENSG00000142627,ENSG00000169252,ENSG00000105373,ENSG00000150093,ENSG00000198355,ENSG00000164086,ENSG00000145901,ENSG00000160685…
GO:BP	cellular response to organic substance	GO:0071310	1.34978e-05	4.86974	2813	137	49	17906	ENSG00000119922,ENSG00000119917,ENSG00000162772,ENSG00000125347,ENSG00000171522,ENSG00000169245,ENSG00000087074,ENSG00000134321,ENSG00000169248,ENSG00000182393,ENSG00000119630,ENSG00000105327,ENSG00000185745,ENSG00000107201,ENSG00000107984,ENSG00000113749,ENSG00000117036,ENSG00000137193,ENSG00000079385,ENSG00000106366,ENSG00000168209,ENSG00000164442,ENSG00000100219,ENSG00000115267,ENSG00000102554…
GO:BP	response to chemical	GO:0042221	1.65683e-05	4.78072	4897	137	69	17906	ENSG00000119922,ENSG00000119917,ENSG00000162772,ENSG00000151014,ENSG00000125347,ENSG00000171522,ENSG00000169245,ENSG00000087074,ENSG00000134321,ENSG00000141682,ENSG00000011422,ENSG00000169248,ENSG00000182393,ENSG00000119630,ENSG00000105327,ENSG00000185745,ENSG00000107201,ENSG00000107984,ENSG00000113749,ENSG00000135362,ENSG00000117036,ENSG00000173848,ENSG00000137193,ENSG00000079385,ENSG00000159388…
GO:BP	cell death	GO:0008219	1.79091e-05	4.74693	2285	137	43	17906	ENSG00000119922,ENSG00000119917,ENSG00000162772,ENSG00000125347,ENSG00000182782,ENSG00000169245,ENSG00000087074,ENSG00000141682,ENSG00000011422,ENSG00000105327,ENSG00000107984,ENSG00000173848,ENSG00000137193,ENSG00000159388,ENSG00000106366,ENSG00000099860,ENSG00000145632,ENSG00000168209,ENSG00000176046,ENSG00000164442,ENSG00000100219,ENSG00000051108,ENSG00000128965,ENSG00000143878,ENSG00000181634…
GO:BP	negative regulation of cell communication	GO:0010648	1.85745e-05	4.73108	1450	137	33	17906	ENSG00000162772,ENSG00000087074,ENSG00000011422,ENSG00000107984,ENSG00000135362,ENSG00000079385,ENSG00000106366,ENSG00000145632,ENSG00000168209,ENSG00000100219,ENSG00000167779,ENSG00000051108,ENSG00000128965,ENSG00000186174,ENSG00000167470,ENSG00000142627,ENSG00000169252,ENSG00000105373,ENSG00000150093,ENSG00000198355,ENSG00000164086,ENSG00000145901,ENSG00000173334,ENSG00000175197,ENSG00000013275…
GO:BP	negative regulation of signaling	GO:0023057	1.98742e-05	4.70171	1454	137	33	17906	ENSG00000162772,ENSG00000087074,ENSG00000011422,ENSG00000107984,ENSG00000135362,ENSG00000079385,ENSG00000106366,ENSG00000145632,ENSG00000168209,ENSG00000100219,ENSG00000167779,ENSG00000051108,ENSG00000128965,ENSG00000186174,ENSG00000167470,ENSG00000142627,ENSG00000169252,ENSG00000105373,ENSG00000150093,ENSG00000198355,ENSG00000164086,ENSG00000145901,ENSG00000173334,ENSG00000175197,ENSG00000013275…
GO:BP	regulation of cell communication	GO:0010646	2.07538e-05	4.6829	3638	137	57	17906	ENSG00000162772,ENSG00000125347,ENSG00000182782,ENSG00000087074,ENSG00000134321,ENSG00000141682,ENSG00000011422,ENSG00000182393,ENSG00000105327,ENSG00000107984,ENSG00000113749,ENSG00000135362,ENSG00000173848,ENSG00000079385,ENSG00000106366,ENSG00000122861,ENSG00000099860,ENSG00000145632,ENSG00000168209,ENSG00000176046,ENSG00000164442,ENSG00000100219,ENSG00000167779,ENSG00000051108,ENSG00000128965…
GO:BP	regulation of signaling	GO:0023051	3.15942e-05	4.50039	3679	137	57	17906	ENSG00000162772,ENSG00000125347,ENSG00000182782,ENSG00000087074,ENSG00000134321,ENSG00000141682,ENSG00000011422,ENSG00000182393,ENSG00000105327,ENSG00000107984,ENSG00000113749,ENSG00000135362,ENSG00000173848,ENSG00000079385,ENSG00000106366,ENSG00000122861,ENSG00000099860,ENSG00000145632,ENSG00000168209,ENSG00000176046,ENSG00000164442,ENSG00000100219,ENSG00000167779,ENSG00000051108,ENSG00000128965…
GO:BP	programmed cell death	GO:0012501	3.21242e-05	4.49317	2152	137	41	17906	ENSG00000119922,ENSG00000119917,ENSG00000162772,ENSG00000125347,ENSG00000182782,ENSG00000169245,ENSG00000087074,ENSG00000141682,ENSG00000011422,ENSG00000105327,ENSG00000107984,ENSG00000173848,ENSG00000137193,ENSG00000159388,ENSG00000106366,ENSG00000099860,ENSG00000145632,ENSG00000168209,ENSG00000176046,ENSG00000164442,ENSG00000100219,ENSG00000051108,ENSG00000128965,ENSG00000143878,ENSG00000181634…
GO:BP	regulation of response to stimulus	GO:0048583	3.27324e-05	4.48502	4421	137	64	17906	ENSG00000162772,ENSG00000125347,ENSG00000171522,ENSG00000169245,ENSG00000087074,ENSG00000134321,ENSG00000138646,ENSG00000141682,ENSG00000011422,ENSG00000182393,ENSG00000119630,ENSG00000105327,ENSG00000185745,ENSG00000107201,ENSG00000107984,ENSG00000135362,ENSG00000173848,ENSG00000079385,ENSG00000106366,ENSG00000122861,ENSG00000099860,ENSG00000145632,ENSG00000168209,ENSG00000176046,ENSG00000164442…
GO:BP	apoptotic process	GO:0006915	4.72503e-05	4.3256	2006	137	39	17906	ENSG00000119922,ENSG00000119917,ENSG00000162772,ENSG00000125347,ENSG00000182782,ENSG00000169245,ENSG00000087074,ENSG00000141682,ENSG00000011422,ENSG00000105327,ENSG00000107984,ENSG00000173848,ENSG00000137193,ENSG00000159388,ENSG00000106366,ENSG00000099860,ENSG00000145632,ENSG00000168209,ENSG00000176046,ENSG00000164442,ENSG00000100219,ENSG00000051108,ENSG00000128965,ENSG00000143878,ENSG00000181634…
GO:BP	regulation of cell death	GO:0010941	5.14574e-05	4.28855	1757	137	36	17906	ENSG00000119922,ENSG00000119917,ENSG00000162772,ENSG00000182782,ENSG00000169245,ENSG00000141682,ENSG00000011422,ENSG00000105327,ENSG00000107984,ENSG00000173848,ENSG00000137193,ENSG00000159388,ENSG00000106366,ENSG00000099860,ENSG00000145632,ENSG00000168209,ENSG00000176046,ENSG00000164442,ENSG00000100219,ENSG00000051108,ENSG00000143878,ENSG00000181634,ENSG00000175505,ENSG00000118515,ENSG00000105373…
GO:BP	negative regulation of viral genome replication	GO:0045071	5.19643e-05	4.2843	63	137	8	17906	ENSG00000105939,ENSG00000134321,ENSG00000185745,ENSG00000187608,ENSG00000172183,ENSG00000135114,ENSG00000145901,ENSG00000244509
GO:BP	immune effector process	GO:0002252	5.43088e-05	4.26513	1281	137	30	17906	ENSG00000119922,ENSG00000119917,ENSG00000125347,ENSG00000171522,ENSG00000105939,ENSG00000169245,ENSG00000134321,ENSG00000138646,ENSG00000141682,ENSG00000011422,ENSG00000182393,ENSG00000185745,ENSG00000107201,ENSG00000079385,ENSG00000122861,ENSG00000168209,ENSG00000100219,ENSG00000115267,ENSG00000183709,ENSG00000187608,ENSG00000172183,ENSG00000135114,ENSG00000175505,ENSG00000105373,ENSG00000164687…
GO:BP	regulation of apoptotic process	GO:0042981	6.24437e-05	4.20451	1605	137	34	17906	ENSG00000119922,ENSG00000119917,ENSG00000162772,ENSG00000182782,ENSG00000169245,ENSG00000141682,ENSG00000011422,ENSG00000105327,ENSG00000107984,ENSG00000173848,ENSG00000137193,ENSG00000159388,ENSG00000106366,ENSG00000099860,ENSG00000145632,ENSG00000176046,ENSG00000164442,ENSG00000100219,ENSG00000051108,ENSG00000143878,ENSG00000181634,ENSG00000175505,ENSG00000118515,ENSG00000105373,ENSG00000150093…
GO:BP	positive regulation of macromolecule metabolic process	GO:0010604	6.34367e-05	4.19766	3442	137	54	17906	ENSG00000162772,ENSG00000151014,ENSG00000125347,ENSG00000105939,ENSG00000169245,ENSG00000087074,ENSG00000141682,ENSG00000011422,ENSG00000182393,ENSG00000119630,ENSG00000105327,ENSG00000107201,ENSG00000107984,ENSG00000135362,ENSG00000137193,ENSG00000159388,ENSG00000106366,ENSG00000099860,ENSG00000145632,ENSG00000176046,ENSG00000164442,ENSG00000100219,ENSG00000102554,ENSG00000162783,ENSG00000051108…
GO:BP	regulation of signal transduction	GO:0009966	6.49903e-05	4.18715	3244	137	52	17906	ENSG00000162772,ENSG00000125347,ENSG00000087074,ENSG00000134321,ENSG00000141682,ENSG00000011422,ENSG00000182393,ENSG00000105327,ENSG00000107984,ENSG00000135362,ENSG00000173848,ENSG00000079385,ENSG00000106366,ENSG00000122861,ENSG00000099860,ENSG00000145632,ENSG00000168209,ENSG00000176046,ENSG00000164442,ENSG00000100219,ENSG00000167779,ENSG00000051108,ENSG00000128965,ENSG00000143878,ENSG00000186174…
GO:BP	regulation of multicellular organismal process	GO:0051239	7.37735e-05	4.1321	3356	137	53	17906	ENSG00000151014,ENSG00000125347,ENSG00000171522,ENSG00000182782,ENSG00000169245,ENSG00000189120,ENSG00000134321,ENSG00000138646,ENSG00000011422,ENSG00000182393,ENSG00000119630,ENSG00000107201,ENSG00000107984,ENSG00000113749,ENSG00000137193,ENSG00000079385,ENSG00000106366,ENSG00000122861,ENSG00000145632,ENSG00000176046,ENSG00000164442,ENSG00000100219,ENSG00000115267,ENSG00000187608,ENSG00000143878…
GO:BP	defense response	GO:0006952	7.5062e-05	4.12458	1783	137	36	17906	ENSG00000119922,ENSG00000119917,ENSG00000125347,ENSG00000128335,ENSG00000171522,ENSG00000105939,ENSG00000169245,ENSG00000134321,ENSG00000138646,ENSG00000141682,ENSG00000169248,ENSG00000182393,ENSG00000185745,ENSG00000107201,ENSG00000079385,ENSG00000106366,ENSG00000100342,ENSG00000168209,ENSG00000176046,ENSG00000115267,ENSG00000183709,ENSG00000187608,ENSG00000172183,ENSG00000135114,ENSG00000142627…
GO:BP	regulation of nitrogen compound metabolic process	GO:0051171	8.09952e-05	4.09154	6009	137	77	17906	ENSG00000162772,ENSG00000151014,ENSG00000125347,ENSG00000105939,ENSG00000169245,ENSG00000189120,ENSG00000087074,ENSG00000138646,ENSG00000141682,ENSG00000011422,ENSG00000182393,ENSG00000119630,ENSG00000105327,ENSG00000107201,ENSG00000107984,ENSG00000135362,ENSG00000117036,ENSG00000167550,ENSG00000137193,ENSG00000079385,ENSG00000124201,ENSG00000159388,ENSG00000106366,ENSG00000099860,ENSG00000145632…
GO:BP	innate immune response	GO:0045087	8.5314e-05	4.06898	1010	137	26	17906	ENSG00000119922,ENSG00000119917,ENSG00000125347,ENSG00000105939,ENSG00000134321,ENSG00000138646,ENSG00000182393,ENSG00000185745,ENSG00000107201,ENSG00000079385,ENSG00000100342,ENSG00000115267,ENSG00000183709,ENSG00000187608,ENSG00000172183,ENSG00000135114,ENSG00000105373,ENSG00000145901,ENSG00000163362,ENSG00000013275,ENSG00000101347,ENSG00000163220,ENSG00000150991,ENSG00000186832,ENSG00000108771…
GO:BP	cellular response to type I interferon	GO:0071357	9.28676e-05	4.03214	95	137	9	17906	ENSG00000119922,ENSG00000119917,ENSG00000125347,ENSG00000134321,ENSG00000185745,ENSG00000187608,ENSG00000172183,ENSG00000135114,ENSG00000101347
GO:BP	type I interferon signaling pathway	GO:0060337	9.28676e-05	4.03214	95	137	9	17906	ENSG00000119922,ENSG00000119917,ENSG00000125347,ENSG00000134321,ENSG00000185745,ENSG00000187608,ENSG00000172183,ENSG00000135114,ENSG00000101347
GO:BP	regulation of programmed cell death	GO:0043067	9.54203e-05	4.02036	1633	137	34	17906	ENSG00000119922,ENSG00000119917,ENSG00000162772,ENSG00000182782,ENSG00000169245,ENSG00000141682,ENSG00000011422,ENSG00000105327,ENSG00000107984,ENSG00000173848,ENSG00000137193,ENSG00000159388,ENSG00000106366,ENSG00000099860,ENSG00000145632,ENSG00000176046,ENSG00000164442,ENSG00000100219,ENSG00000051108,ENSG00000143878,ENSG00000181634,ENSG00000175505,ENSG00000118515,ENSG00000105373,ENSG00000150093…
GO:BP	regulation of cellular metabolic process	GO:0031323	9.56945e-05	4.01911	6393	137	80	17906	ENSG00000162772,ENSG00000151014,ENSG00000125347,ENSG00000105939,ENSG00000169245,ENSG00000189120,ENSG00000087074,ENSG00000138646,ENSG00000141682,ENSG00000011422,ENSG00000182393,ENSG00000119630,ENSG00000105327,ENSG00000107201,ENSG00000107984,ENSG00000135362,ENSG00000117036,ENSG00000167550,ENSG00000137193,ENSG00000079385,ENSG00000124201,ENSG00000159388,ENSG00000106366,ENSG00000099860,ENSG00000145632…
GO:BP	macromolecule metabolic process	GO:0043170	0.000101265	3.99454	9592	137	104	17906	ENSG00000162772,ENSG00000151014,ENSG00000125347,ENSG00000165312,ENSG00000128335,ENSG00000171522,ENSG00000105939,ENSG00000169245,ENSG00000189120,ENSG00000087074,ENSG00000138646,ENSG00000141682,ENSG00000011422,ENSG00000182393,ENSG00000154734,ENSG00000119630,ENSG00000105327,ENSG00000107201,ENSG00000107984,ENSG00000135362,ENSG00000117036,ENSG00000167550,ENSG00000275993,ENSG00000137193,ENSG00000079385…
GO:BP	response to stimulus	GO:0050896	0.00010686	3.97119	9455	137	103	17906	ENSG00000119922,ENSG00000119917,ENSG00000162772,ENSG00000151014,ENSG00000125347,ENSG00000128335,ENSG00000171522,ENSG00000112773,ENSG00000182782,ENSG00000105939,ENSG00000169245,ENSG00000087074,ENSG00000134321,ENSG00000138646,ENSG00000141682,ENSG00000182575,ENSG00000011422,ENSG00000169248,ENSG00000182393,ENSG00000154734,ENSG00000119630,ENSG00000105327,ENSG00000185745,ENSG00000107201,ENSG00000107984…
GO:BP	response to type I interferon	GO:0034340	0.000133332	3.87507	99	137	9	17906	ENSG00000119922,ENSG00000119917,ENSG00000125347,ENSG00000134321,ENSG00000185745,ENSG00000187608,ENSG00000172183,ENSG00000135114,ENSG00000101347
GO:BP	regulation of response to stress	GO:0080134	0.000134762	3.87043	1574	137	33	17906	ENSG00000125347,ENSG00000171522,ENSG00000087074,ENSG00000134321,ENSG00000138646,ENSG00000141682,ENSG00000011422,ENSG00000105327,ENSG00000185745,ENSG00000107201,ENSG00000107984,ENSG00000079385,ENSG00000106366,ENSG00000122861,ENSG00000099860,ENSG00000145632,ENSG00000176046,ENSG00000100219,ENSG00000115267,ENSG00000162783,ENSG00000051108,ENSG00000105373,ENSG00000145901,ENSG00000163362,ENSG00000160685…
GO:BP	positive regulation of metabolic process	GO:0009893	0.000162275	3.78975	3742	137	56	17906	ENSG00000162772,ENSG00000151014,ENSG00000125347,ENSG00000105939,ENSG00000169245,ENSG00000087074,ENSG00000141682,ENSG00000011422,ENSG00000182393,ENSG00000119630,ENSG00000105327,ENSG00000107201,ENSG00000107984,ENSG00000135362,ENSG00000137193,ENSG00000159388,ENSG00000106366,ENSG00000099860,ENSG00000145632,ENSG00000176046,ENSG00000164442,ENSG00000100219,ENSG00000102554,ENSG00000162783,ENSG00000051108…
GO:BP	regulation of cellular process	GO:0050794	0.000170724	3.76771	11187	137	114	17906	ENSG00000119922,ENSG00000119917,ENSG00000162772,ENSG00000151014,ENSG00000125347,ENSG00000171522,ENSG00000182782,ENSG00000105939,ENSG00000169245,ENSG00000189120,ENSG00000087074,ENSG00000134321,ENSG00000138646,ENSG00000141682,ENSG00000182575,ENSG00000011422,ENSG00000169248,ENSG00000182393,ENSG00000154734,ENSG00000119630,ENSG00000105327,ENSG00000185745,ENSG00000107201,ENSG00000107984,ENSG00000113749…
GO:BP	regulation of cell migration	GO:0030334	0.000185532	3.73158	978	137	25	17906	ENSG00000171522,ENSG00000169245,ENSG00000154734,ENSG00000119630,ENSG00000107201,ENSG00000135362,ENSG00000079385,ENSG00000106366,ENSG00000122861,ENSG00000145632,ENSG00000164442,ENSG00000100219,ENSG00000143878,ENSG00000142627,ENSG00000118515,ENSG00000143013,ENSG00000150093,ENSG00000114019,ENSG00000173334,ENSG00000124145,ENSG00000084112,ENSG00000183779,ENSG00000071054,ENSG00000185033,ENSG00000186832
GO:BP	positive regulation of nitrogen compound metabolic process	GO:0051173	0.000189927	3.72141	3248	137	51	17906	ENSG00000162772,ENSG00000125347,ENSG00000105939,ENSG00000169245,ENSG00000087074,ENSG00000141682,ENSG00000011422,ENSG00000182393,ENSG00000119630,ENSG00000105327,ENSG00000107201,ENSG00000107984,ENSG00000135362,ENSG00000137193,ENSG00000159388,ENSG00000106366,ENSG00000099860,ENSG00000145632,ENSG00000176046,ENSG00000164442,ENSG00000100219,ENSG00000102554,ENSG00000162783,ENSG00000051108,ENSG00000186174…
GO:BP	regulation of metabolic process	GO:0019222	0.000192722	3.71507	6982	137	84	17906	ENSG00000162772,ENSG00000151014,ENSG00000125347,ENSG00000182782,ENSG00000105939,ENSG00000169245,ENSG00000189120,ENSG00000087074,ENSG00000138646,ENSG00000141682,ENSG00000011422,ENSG00000182393,ENSG00000119630,ENSG00000105327,ENSG00000107201,ENSG00000107984,ENSG00000135362,ENSG00000117036,ENSG00000167550,ENSG00000137193,ENSG00000079385,ENSG00000124201,ENSG00000159388,ENSG00000106366,ENSG00000099860…
GO:BP	immune response	GO:0006955	0.000195377	3.70913	2294	137	41	17906	ENSG00000119922,ENSG00000119917,ENSG00000125347,ENSG00000171522,ENSG00000105939,ENSG00000169245,ENSG00000134321,ENSG00000138646,ENSG00000011422,ENSG00000169248,ENSG00000182393,ENSG00000185745,ENSG00000107201,ENSG00000113749,ENSG00000079385,ENSG00000122861,ENSG00000100342,ENSG00000164308,ENSG00000152457,ENSG00000100219,ENSG00000115267,ENSG00000183709,ENSG00000187608,ENSG00000172183,ENSG00000135114…
GO:BP	positive regulation of multicellular organismal process	GO:0051240	0.000199462	3.70014	1853	137	36	17906	ENSG00000125347,ENSG00000171522,ENSG00000182782,ENSG00000134321,ENSG00000182393,ENSG00000119630,ENSG00000107201,ENSG00000107984,ENSG00000113749,ENSG00000137193,ENSG00000079385,ENSG00000106366,ENSG00000145632,ENSG00000164442,ENSG00000100219,ENSG00000115267,ENSG00000187608,ENSG00000143878,ENSG00000186174,ENSG00000169252,ENSG00000175505,ENSG00000105373,ENSG00000150093,ENSG00000164687,ENSG00000163362…
GO:BP	cellular macromolecule metabolic process	GO:0044260	0.000204284	3.68977	8429	137	95	17906	ENSG00000162772,ENSG00000151014,ENSG00000125347,ENSG00000165312,ENSG00000171522,ENSG00000105939,ENSG00000169245,ENSG00000189120,ENSG00000087074,ENSG00000138646,ENSG00000141682,ENSG00000011422,ENSG00000182393,ENSG00000119630,ENSG00000105327,ENSG00000107201,ENSG00000107984,ENSG00000135362,ENSG00000117036,ENSG00000167550,ENSG00000275993,ENSG00000137193,ENSG00000079385,ENSG00000124201,ENSG00000159388…
GO:BP	tissue development	GO:0009888	0.000205758	3.68664	2118	137	39	17906	ENSG00000162772,ENSG00000169245,ENSG00000119630,ENSG00000107984,ENSG00000113749,ENSG00000137193,ENSG00000079385,ENSG00000159388,ENSG00000106366,ENSG00000176046,ENSG00000164442,ENSG00000100219,ENSG00000102554,ENSG00000187608,ENSG00000143878,ENSG00000186174,ENSG00000141579,ENSG00000142627,ENSG00000169252,ENSG00000083857,ENSG00000143013,ENSG00000150093,ENSG00000164687,ENSG00000160685,ENSG00000134317…
GO:BP	cellular response to stimulus	GO:0051716	0.000220013	3.65755	7772	137	90	17906	ENSG00000119922,ENSG00000119917,ENSG00000162772,ENSG00000125347,ENSG00000171522,ENSG00000182782,ENSG00000169245,ENSG00000087074,ENSG00000134321,ENSG00000141682,ENSG00000182575,ENSG00000011422,ENSG00000169248,ENSG00000182393,ENSG00000154734,ENSG00000119630,ENSG00000105327,ENSG00000185745,ENSG00000107201,ENSG00000107984,ENSG00000113749,ENSG00000135362,ENSG00000117036,ENSG00000167550,ENSG00000275993…
GO:BP	negative regulation of multi-organism process	GO:0043901	0.000355431	3.44924	227	137	12	17906	ENSG00000105939,ENSG00000134321,ENSG00000185745,ENSG00000079385,ENSG00000187608,ENSG00000172183,ENSG00000135114,ENSG00000145901,ENSG00000173334,ENSG00000101347,ENSG00000108771,ENSG00000244509
GO:BP	positive regulation of cellular metabolic process	GO:0031325	0.000365325	3.43732	3415	137	52	17906	ENSG00000162772,ENSG00000125347,ENSG00000105939,ENSG00000169245,ENSG00000087074,ENSG00000141682,ENSG00000011422,ENSG00000182393,ENSG00000119630,ENSG00000105327,ENSG00000107201,ENSG00000107984,ENSG00000135362,ENSG00000137193,ENSG00000159388,ENSG00000106366,ENSG00000099860,ENSG00000145632,ENSG00000176046,ENSG00000164442,ENSG00000100219,ENSG00000102554,ENSG00000162783,ENSG00000051108,ENSG00000186174…
GO:BP	negative regulation of signal transduction	GO:0009968	0.000524108	3.28058	1340	137	29	17906	ENSG00000162772,ENSG00000087074,ENSG00000011422,ENSG00000107984,ENSG00000135362,ENSG00000079385,ENSG00000106366,ENSG00000168209,ENSG00000100219,ENSG00000167779,ENSG00000051108,ENSG00000128965,ENSG00000186174,ENSG00000142627,ENSG00000169252,ENSG00000105373,ENSG00000150093,ENSG00000164086,ENSG00000145901,ENSG00000173334,ENSG00000175197,ENSG00000013275,ENSG00000101347,ENSG00000115844,ENSG00000138166…
GO:BP	positive regulation of cell death	GO:0010942	0.000528701	3.27679	751	137	21	17906	ENSG00000119922,ENSG00000162772,ENSG00000182782,ENSG00000141682,ENSG00000011422,ENSG00000105327,ENSG00000107984,ENSG00000173848,ENSG00000099860,ENSG00000168209,ENSG00000176046,ENSG00000143878,ENSG00000181634,ENSG00000150093,ENSG00000175197,ENSG00000265972,ENSG00000084112,ENSG00000163220,ENSG00000121858,ENSG00000150991,ENSG00000182872
GO:BP	regulation of cell motility	GO:2000145	0.00061635	3.21017	1042	137	25	17906	ENSG00000171522,ENSG00000169245,ENSG00000154734,ENSG00000119630,ENSG00000107201,ENSG00000135362,ENSG00000079385,ENSG00000106366,ENSG00000122861,ENSG00000145632,ENSG00000164442,ENSG00000100219,ENSG00000143878,ENSG00000142627,ENSG00000118515,ENSG00000143013,ENSG00000150093,ENSG00000114019,ENSG00000173334,ENSG00000124145,ENSG00000084112,ENSG00000183779,ENSG00000071054,ENSG00000185033,ENSG00000186832
GO:BP	negative regulation of viral life cycle	GO:1903901	0.000734682	3.1339	88	137	8	17906	ENSG00000105939,ENSG00000134321,ENSG00000185745,ENSG00000187608,ENSG00000172183,ENSG00000135114,ENSG00000145901,ENSG00000244509
GO:BP	positive regulation of response to endoplasmic reticulum stress	GO:1905898	0.000811344	3.0908	38	137	6	17906	ENSG00000087074,ENSG00000141682,ENSG00000105327,ENSG00000100219,ENSG00000051108,ENSG00000175197
GO:BP	cell surface receptor signaling pathway	GO:0007166	0.000836625	3.07747	3197	137	49	17906	ENSG00000119922,ENSG00000119917,ENSG00000162772,ENSG00000125347,ENSG00000169245,ENSG00000134321,ENSG00000141682,ENSG00000011422,ENSG00000169248,ENSG00000182393,ENSG00000154734,ENSG00000119630,ENSG00000185745,ENSG00000107984,ENSG00000137193,ENSG00000079385,ENSG00000106366,ENSG00000168209,ENSG00000164442,ENSG00000167779,ENSG00000183709,ENSG00000128965,ENSG00000187608,ENSG00000172183,ENSG00000135114…
GO:BP	regulation of macromolecule metabolic process	GO:0060255	0.000836928	3.07731	6438	137	78	17906	ENSG00000162772,ENSG00000151014,ENSG00000125347,ENSG00000105939,ENSG00000169245,ENSG00000189120,ENSG00000087074,ENSG00000138646,ENSG00000141682,ENSG00000011422,ENSG00000182393,ENSG00000119630,ENSG00000105327,ENSG00000107201,ENSG00000107984,ENSG00000135362,ENSG00000117036,ENSG00000167550,ENSG00000137193,ENSG00000079385,ENSG00000124201,ENSG00000159388,ENSG00000106366,ENSG00000099860,ENSG00000145632…
GO:BP	regulation of multi-organism process	GO:0043900	0.000867412	3.06177	774	137	21	17906	ENSG00000125347,ENSG00000105939,ENSG00000134321,ENSG00000138646,ENSG00000185745,ENSG00000107201,ENSG00000079385,ENSG00000115267,ENSG00000187608,ENSG00000172183,ENSG00000135114,ENSG00000105373,ENSG00000145901,ENSG00000163362,ENSG00000173334,ENSG00000013275,ENSG00000101347,ENSG00000163220,ENSG00000150991,ENSG00000108771,ENSG00000244509
GO:BP	intrinsic apoptotic signaling pathway in response to endoplasmic reticulum stress	GO:0070059	0.00101874	2.99194	63	137	7	17906	ENSG00000087074,ENSG00000141682,ENSG00000105327,ENSG00000100219,ENSG00000051108,ENSG00000128965,ENSG00000175197
GO:BP	nitrogen compound metabolic process	GO:0006807	0.00125509	2.90133	10111	137	105	17906	ENSG00000162772,ENSG00000151014,ENSG00000125347,ENSG00000165312,ENSG00000128335,ENSG00000171522,ENSG00000105939,ENSG00000169245,ENSG00000189120,ENSG00000087074,ENSG00000138646,ENSG00000141682,ENSG00000011422,ENSG00000182393,ENSG00000154734,ENSG00000119630,ENSG00000105327,ENSG00000107201,ENSG00000107984,ENSG00000135362,ENSG00000117036,ENSG00000167550,ENSG00000275993,ENSG00000137193,ENSG00000079385…
GO:BP	positive regulation of signal transduction	GO:0009967	0.00130583	2.88411	1736	137	33	17906	ENSG00000162772,ENSG00000134321,ENSG00000141682,ENSG00000011422,ENSG00000182393,ENSG00000105327,ENSG00000107984,ENSG00000135362,ENSG00000173848,ENSG00000099860,ENSG00000145632,ENSG00000176046,ENSG00000164442,ENSG00000100219,ENSG00000181634,ENSG00000169252,ENSG00000175505,ENSG00000150093,ENSG00000164086,ENSG00000164687,ENSG00000163362,ENSG00000160685,ENSG00000175197,ENSG00000013275,ENSG00000138166…
GO:BP	cytokine-mediated signaling pathway	GO:0019221	0.00145384	2.83748	799	137	21	17906	ENSG00000119922,ENSG00000119917,ENSG00000125347,ENSG00000169245,ENSG00000134321,ENSG00000169248,ENSG00000182393,ENSG00000185745,ENSG00000137193,ENSG00000079385,ENSG00000183709,ENSG00000187608,ENSG00000172183,ENSG00000135114,ENSG00000181634,ENSG00000175505,ENSG00000150093,ENSG00000013275,ENSG00000101347,ENSG00000221869,ENSG00000150991
GO:BP	primary metabolic process	GO:0044238	0.00159594	2.79698	10594	137	108	17906	ENSG00000162772,ENSG00000151014,ENSG00000125347,ENSG00000165312,ENSG00000128335,ENSG00000171522,ENSG00000182782,ENSG00000105939,ENSG00000169245,ENSG00000189120,ENSG00000087074,ENSG00000138646,ENSG00000141682,ENSG00000011422,ENSG00000182393,ENSG00000154734,ENSG00000119630,ENSG00000105327,ENSG00000107201,ENSG00000107984,ENSG00000135362,ENSG00000117036,ENSG00000167550,ENSG00000275993,ENSG00000137193…
GO:BP	regulation of viral genome replication	GO:0045069	0.00196955	2.70563	100	137	8	17906	ENSG00000105939,ENSG00000134321,ENSG00000185745,ENSG00000187608,ENSG00000172183,ENSG00000135114,ENSG00000145901,ENSG00000244509
GO:BP	regulation of locomotion	GO:0040012	0.00208359	2.68119	1113	137	25	17906	ENSG00000171522,ENSG00000169245,ENSG00000154734,ENSG00000119630,ENSG00000107201,ENSG00000135362,ENSG00000079385,ENSG00000106366,ENSG00000122861,ENSG00000145632,ENSG00000164442,ENSG00000100219,ENSG00000143878,ENSG00000142627,ENSG00000118515,ENSG00000143013,ENSG00000150093,ENSG00000114019,ENSG00000173334,ENSG00000124145,ENSG00000084112,ENSG00000183779,ENSG00000071054,ENSG00000185033,ENSG00000186832
GO:BP	intracellular signal transduction	GO:0035556	0.00216695	2.66415	2896	137	45	17906	ENSG00000162772,ENSG00000171522,ENSG00000169245,ENSG00000087074,ENSG00000141682,ENSG00000011422,ENSG00000169248,ENSG00000105327,ENSG00000107201,ENSG00000107984,ENSG00000135362,ENSG00000167550,ENSG00000275993,ENSG00000173848,ENSG00000079385,ENSG00000159388,ENSG00000099860,ENSG00000145632,ENSG00000168209,ENSG00000176046,ENSG00000100219,ENSG00000115267,ENSG00000051108,ENSG00000128965,ENSG00000143878…
GO:BP	regulation of cellular component movement	GO:0051270	0.00270081	2.56851	1129	137	25	17906	ENSG00000171522,ENSG00000169245,ENSG00000154734,ENSG00000119630,ENSG00000107201,ENSG00000135362,ENSG00000079385,ENSG00000106366,ENSG00000122861,ENSG00000145632,ENSG00000164442,ENSG00000100219,ENSG00000143878,ENSG00000142627,ENSG00000118515,ENSG00000143013,ENSG00000150093,ENSG00000114019,ENSG00000173334,ENSG00000124145,ENSG00000084112,ENSG00000183779,ENSG00000071054,ENSG00000185033,ENSG00000186832
GO:BP	cell migration	GO:0016477	0.00270895	2.5672	1620	137	31	17906	ENSG00000171522,ENSG00000169245,ENSG00000169248,ENSG00000154734,ENSG00000119630,ENSG00000107201,ENSG00000135362,ENSG00000173848,ENSG00000079385,ENSG00000106366,ENSG00000122861,ENSG00000145632,ENSG00000168209,ENSG00000164442,ENSG00000100219,ENSG00000143878,ENSG00000142627,ENSG00000118515,ENSG00000083857,ENSG00000143013,ENSG00000150093,ENSG00000114019,ENSG00000173334,ENSG00000124145,ENSG00000125848…
GO:BP	negative regulation of viral process	GO:0048525	0.00285798	2.54394	105	137	8	17906	ENSG00000105939,ENSG00000134321,ENSG00000185745,ENSG00000187608,ENSG00000172183,ENSG00000135114,ENSG00000145901,ENSG00000244509
GO:BP	regulation of biological process	GO:0050789	0.00299242	2.52398	11940	137	116	17906	ENSG00000119922,ENSG00000119917,ENSG00000162772,ENSG00000151014,ENSG00000125347,ENSG00000171522,ENSG00000182782,ENSG00000105939,ENSG00000169245,ENSG00000189120,ENSG00000087074,ENSG00000134321,ENSG00000138646,ENSG00000141682,ENSG00000182575,ENSG00000011422,ENSG00000169248,ENSG00000182393,ENSG00000154734,ENSG00000119630,ENSG00000105327,ENSG00000185745,ENSG00000107201,ENSG00000107984,ENSG00000113749…
GO:BP	positive regulation of cell communication	GO:0010647	0.00336967	2.47241	1900	137	34	17906	ENSG00000162772,ENSG00000182782,ENSG00000134321,ENSG00000141682,ENSG00000011422,ENSG00000182393,ENSG00000105327,ENSG00000107984,ENSG00000135362,ENSG00000173848,ENSG00000099860,ENSG00000145632,ENSG00000176046,ENSG00000164442,ENSG00000100219,ENSG00000181634,ENSG00000169252,ENSG00000175505,ENSG00000150093,ENSG00000164086,ENSG00000164687,ENSG00000163362,ENSG00000160685,ENSG00000175197,ENSG00000013275…
GO:BP	ER-nucleus signaling pathway	GO:0006984	0.00338722	2.47016	48	137	6	17906	ENSG00000162772,ENSG00000087074,ENSG00000100219,ENSG00000051108,ENSG00000160685,ENSG00000175197
GO:BP	biological regulation	GO:0065007	0.00350668	2.4551	12628	137	120	17906	ENSG00000119922,ENSG00000119917,ENSG00000162772,ENSG00000151014,ENSG00000125347,ENSG00000171522,ENSG00000182782,ENSG00000105939,ENSG00000169245,ENSG00000189120,ENSG00000087074,ENSG00000134321,ENSG00000138646,ENSG00000141682,ENSG00000182575,ENSG00000011422,ENSG00000169248,ENSG00000182393,ENSG00000154734,ENSG00000119630,ENSG00000105327,ENSG00000185745,ENSG00000107201,ENSG00000107984,ENSG00000113749…
GO:BP	response to cytokine	GO:0034097	0.00353114	2.45208	1225	137	26	17906	ENSG00000119922,ENSG00000119917,ENSG00000125347,ENSG00000169245,ENSG00000134321,ENSG00000169248,ENSG00000182393,ENSG00000185745,ENSG00000107201,ENSG00000117036,ENSG00000137193,ENSG00000079385,ENSG00000100219,ENSG00000115267,ENSG00000102554,ENSG00000183709,ENSG00000187608,ENSG00000172183,ENSG00000135114,ENSG00000181634,ENSG00000175505,ENSG00000150093,ENSG00000013275,ENSG00000101347,ENSG00000221869…
GO:BP	positive regulation of signaling	GO:0023056	0.00366138	2.43635	1907	137	34	17906	ENSG00000162772,ENSG00000182782,ENSG00000134321,ENSG00000141682,ENSG00000011422,ENSG00000182393,ENSG00000105327,ENSG00000107984,ENSG00000135362,ENSG00000173848,ENSG00000099860,ENSG00000145632,ENSG00000176046,ENSG00000164442,ENSG00000100219,ENSG00000181634,ENSG00000169252,ENSG00000175505,ENSG00000150093,ENSG00000164086,ENSG00000164687,ENSG00000163362,ENSG00000160685,ENSG00000175197,ENSG00000013275…
GO:BP	regulation of response to biotic stimulus	GO:0002831	0.00417338	2.37951	515	137	16	17906	ENSG00000125347,ENSG00000134321,ENSG00000138646,ENSG00000185745,ENSG00000107201,ENSG00000079385,ENSG00000115267,ENSG00000105373,ENSG00000145901,ENSG00000163362,ENSG00000173334,ENSG00000013275,ENSG00000101347,ENSG00000163220,ENSG00000150991,ENSG00000108771
GO:BP	protein metabolic process	GO:0019538	0.00420353	2.37639	5940	137	72	17906	ENSG00000162772,ENSG00000125347,ENSG00000165312,ENSG00000128335,ENSG00000171522,ENSG00000105939,ENSG00000169245,ENSG00000087074,ENSG00000138646,ENSG00000141682,ENSG00000011422,ENSG00000182393,ENSG00000154734,ENSG00000119630,ENSG00000105327,ENSG00000107201,ENSG00000107984,ENSG00000135362,ENSG00000275993,ENSG00000137193,ENSG00000079385,ENSG00000159388,ENSG00000106366,ENSG00000122861,ENSG00000099860…
GO:BP	regulation of multicellular organismal development	GO:2000026	0.00506086	2.29578	2210	137	37	17906	ENSG00000151014,ENSG00000125347,ENSG00000169245,ENSG00000189120,ENSG00000182393,ENSG00000119630,ENSG00000107984,ENSG00000137193,ENSG00000079385,ENSG00000106366,ENSG00000145632,ENSG00000176046,ENSG00000164442,ENSG00000100219,ENSG00000187608,ENSG00000143878,ENSG00000186174,ENSG00000140105,ENSG00000142627,ENSG00000169252,ENSG00000175505,ENSG00000150093,ENSG00000160685,ENSG00000134317,ENSG00000173334…
GO:BP	intrinsic apoptotic signaling pathway	GO:0097193	0.00588899	2.22996	296	137	12	17906	ENSG00000087074,ENSG00000141682,ENSG00000011422,ENSG00000105327,ENSG00000168209,ENSG00000176046,ENSG00000100219,ENSG00000051108,ENSG00000128965,ENSG00000142627,ENSG00000175197,ENSG00000163220
GO:BP	pattern recognition receptor signaling pathway	GO:0002221	0.00591196	2.22827	198	137	10	17906	ENSG00000125347,ENSG00000134321,ENSG00000107201,ENSG00000115267,ENSG00000105373,ENSG00000145901,ENSG00000163362,ENSG00000163220,ENSG00000150991,ENSG00000108771
GO:BP	regulation of response to endoplasmic reticulum stress	GO:1905897	0.00854903	2.06808	86	137	7	17906	ENSG00000087074,ENSG00000141682,ENSG00000105327,ENSG00000176046,ENSG00000100219,ENSG00000051108,ENSG00000175197
GO:BP	regulation of cellular protein metabolic process	GO:0032268	0.00865657	2.06265	2744	137	42	17906	ENSG00000162772,ENSG00000169245,ENSG00000087074,ENSG00000138646,ENSG00000141682,ENSG00000011422,ENSG00000182393,ENSG00000119630,ENSG00000105327,ENSG00000107984,ENSG00000135362,ENSG00000079385,ENSG00000159388,ENSG00000106366,ENSG00000099860,ENSG00000145632,ENSG00000168209,ENSG00000176046,ENSG00000051108,ENSG00000128965,ENSG00000187608,ENSG00000140105,ENSG00000181634,ENSG00000142627,ENSG00000169252…
GO:BP	cellular response to cytokine stimulus	GO:0071345	0.00932511	2.03035	1130	137	24	17906	ENSG00000119922,ENSG00000119917,ENSG00000125347,ENSG00000169245,ENSG00000134321,ENSG00000169248,ENSG00000182393,ENSG00000185745,ENSG00000117036,ENSG00000137193,ENSG00000079385,ENSG00000100219,ENSG00000102554,ENSG00000183709,ENSG00000187608,ENSG00000172183,ENSG00000135114,ENSG00000181634,ENSG00000175505,ENSG00000150093,ENSG00000013275,ENSG00000101347,ENSG00000221869,ENSG00000150991
GO:BP	regulation of response to external stimulus	GO:0032101	0.00961049	2.01725	1132	137	24	17906	ENSG00000125347,ENSG00000171522,ENSG00000169245,ENSG00000134321,ENSG00000138646,ENSG00000011422,ENSG00000119630,ENSG00000185745,ENSG00000107201,ENSG00000079385,ENSG00000106366,ENSG00000122861,ENSG00000176046,ENSG00000115267,ENSG00000105373,ENSG00000145901,ENSG00000163362,ENSG00000173334,ENSG00000013275,ENSG00000101347,ENSG00000163220,ENSG00000185033,ENSG00000150991,ENSG00000108771
GO:BP	regulation of endoplasmic reticulum stress-induced intrinsic apoptotic signaling pathway	GO:1902235	0.00973581	2.01163	33	137	5	17906	ENSG00000141682,ENSG00000105327,ENSG00000100219,ENSG00000051108,ENSG00000175197
GO:BP	multicellular organism development	GO:0007275	0.0109388	1.96103	5604	137	68	17906	ENSG00000162772,ENSG00000151014,ENSG00000125347,ENSG00000128335,ENSG00000171522,ENSG00000169245,ENSG00000189120,ENSG00000134321,ENSG00000182393,ENSG00000154734,ENSG00000119630,ENSG00000105327,ENSG00000107984,ENSG00000113749,ENSG00000137193,ENSG00000079385,ENSG00000159388,ENSG00000106366,ENSG00000099860,ENSG00000145632,ENSG00000168209,ENSG00000176046,ENSG00000164442,ENSG00000152457,ENSG00000100219…
GO:BP	positive regulation of apoptotic process	GO:0043065	0.0110584	1.95631	691	137	18	17906	ENSG00000119922,ENSG00000162772,ENSG00000182782,ENSG00000141682,ENSG00000011422,ENSG00000105327,ENSG00000173848,ENSG00000099860,ENSG00000176046,ENSG00000143878,ENSG00000181634,ENSG00000150093,ENSG00000175197,ENSG00000265972,ENSG00000163220,ENSG00000121858,ENSG00000150991,ENSG00000182872
GO:BP	cellular response to stress	GO:0033554	0.0120763	1.91806	2105	137	35	17906	ENSG00000162772,ENSG00000171522,ENSG00000169245,ENSG00000087074,ENSG00000141682,ENSG00000105327,ENSG00000107984,ENSG00000135362,ENSG00000173848,ENSG00000159388,ENSG00000099860,ENSG00000145632,ENSG00000168209,ENSG00000176046,ENSG00000164442,ENSG00000152457,ENSG00000100219,ENSG00000162783,ENSG00000051108,ENSG00000128965,ENSG00000187608,ENSG00000143878,ENSG00000142627,ENSG00000118515,ENSG00000105373…
GO:BP	viral genome replication	GO:0019079	0.0126483	1.89797	128	137	8	17906	ENSG00000105939,ENSG00000134321,ENSG00000185745,ENSG00000187608,ENSG00000172183,ENSG00000135114,ENSG00000145901,ENSG00000244509
GO:BP	anatomical structure development	GO:0048856	0.0127668	1.89392	6105	137	72	17906	ENSG00000162772,ENSG00000151014,ENSG00000125347,ENSG00000128335,ENSG00000171522,ENSG00000169245,ENSG00000189120,ENSG00000134321,ENSG00000182393,ENSG00000154734,ENSG00000119630,ENSG00000105327,ENSG00000107984,ENSG00000113749,ENSG00000137193,ENSG00000079385,ENSG00000159388,ENSG00000106366,ENSG00000099860,ENSG00000145632,ENSG00000168209,ENSG00000176046,ENSG00000164442,ENSG00000152457,ENSG00000100219…
GO:BP	positive regulation of programmed cell death	GO:0043068	0.012953	1.88763	699	137	18	17906	ENSG00000119922,ENSG00000162772,ENSG00000182782,ENSG00000141682,ENSG00000011422,ENSG00000105327,ENSG00000173848,ENSG00000099860,ENSG00000176046,ENSG00000143878,ENSG00000181634,ENSG00000150093,ENSG00000175197,ENSG00000265972,ENSG00000163220,ENSG00000121858,ENSG00000150991,ENSG00000182872
GO:BP	negative regulation of metabolic process	GO:0009892	0.0133184	1.87555	3299	137	47	17906	ENSG00000162772,ENSG00000151014,ENSG00000125347,ENSG00000182782,ENSG00000105939,ENSG00000087074,ENSG00000011422,ENSG00000182393,ENSG00000107984,ENSG00000135362,ENSG00000117036,ENSG00000079385,ENSG00000124201,ENSG00000159388,ENSG00000106366,ENSG00000099860,ENSG00000168209,ENSG00000176046,ENSG00000164442,ENSG00000011590,ENSG00000059728,ENSG00000102554,ENSG00000051108,ENSG00000128965,ENSG00000187608…
GO:BP	organic substance metabolic process	GO:0071704	0.0144354	1.84057	11103	137	109	17906	ENSG00000162772,ENSG00000151014,ENSG00000125347,ENSG00000165312,ENSG00000128335,ENSG00000171522,ENSG00000182782,ENSG00000105939,ENSG00000169245,ENSG00000189120,ENSG00000087074,ENSG00000138646,ENSG00000141682,ENSG00000011422,ENSG00000182393,ENSG00000154734,ENSG00000119630,ENSG00000105327,ENSG00000107201,ENSG00000107984,ENSG00000135362,ENSG00000117036,ENSG00000167550,ENSG00000275993,ENSG00000137193…
GO:BP	negative regulation of cellular metabolic process	GO:0031324	0.0170446	1.76841	2718	137	41	17906	ENSG00000162772,ENSG00000151014,ENSG00000125347,ENSG00000087074,ENSG00000011422,ENSG00000182393,ENSG00000107984,ENSG00000135362,ENSG00000117036,ENSG00000079385,ENSG00000124201,ENSG00000159388,ENSG00000106366,ENSG00000099860,ENSG00000168209,ENSG00000176046,ENSG00000164442,ENSG00000011590,ENSG00000059728,ENSG00000102554,ENSG00000051108,ENSG00000128965,ENSG00000187608,ENSG00000140105,ENSG00000167470…
GO:BP	negative regulation of nitrogen compound metabolic process	GO:0051172	0.0173589	1.76048	2523	137	39	17906	ENSG00000162772,ENSG00000151014,ENSG00000125347,ENSG00000087074,ENSG00000011422,ENSG00000182393,ENSG00000107984,ENSG00000135362,ENSG00000117036,ENSG00000079385,ENSG00000124201,ENSG00000159388,ENSG00000106366,ENSG00000099860,ENSG00000168209,ENSG00000176046,ENSG00000164442,ENSG00000011590,ENSG00000059728,ENSG00000102554,ENSG00000051108,ENSG00000128965,ENSG00000187608,ENSG00000140105,ENSG00000105373…
GO:BP	regulation of protein metabolic process	GO:0051246	0.0176092	1.75426	2922	137	43	17906	ENSG00000162772,ENSG00000125347,ENSG00000169245,ENSG00000087074,ENSG00000138646,ENSG00000141682,ENSG00000011422,ENSG00000182393,ENSG00000119630,ENSG00000105327,ENSG00000107984,ENSG00000135362,ENSG00000079385,ENSG00000159388,ENSG00000106366,ENSG00000099860,ENSG00000145632,ENSG00000168209,ENSG00000176046,ENSG00000051108,ENSG00000128965,ENSG00000187608,ENSG00000140105,ENSG00000181634,ENSG00000142627…
GO:BP	regulation of immune system process	GO:0002682	0.0184622	1.73372	1688	137	30	17906	ENSG00000125347,ENSG00000171522,ENSG00000182782,ENSG00000169245,ENSG00000134321,ENSG00000138646,ENSG00000182393,ENSG00000119630,ENSG00000185745,ENSG00000107201,ENSG00000137193,ENSG00000079385,ENSG00000106366,ENSG00000100219,ENSG00000115267,ENSG00000183709,ENSG00000187608,ENSG00000175505,ENSG00000105373,ENSG00000150093,ENSG00000145901,ENSG00000163362,ENSG00000160685,ENSG00000173334,ENSG00000013275…
GO:BP	cytoplasmic pattern recognition receptor signaling pathway	GO:0002753	0.0187207	1.72768	64	137	6	17906	ENSG00000107201,ENSG00000115267,ENSG00000105373,ENSG00000163362,ENSG00000150991,ENSG00000108771
GO:BP	localization of cell	GO:0051674	0.0192234	1.71617	1781	137	31	17906	ENSG00000171522,ENSG00000169245,ENSG00000169248,ENSG00000154734,ENSG00000119630,ENSG00000107201,ENSG00000135362,ENSG00000173848,ENSG00000079385,ENSG00000106366,ENSG00000122861,ENSG00000145632,ENSG00000168209,ENSG00000164442,ENSG00000100219,ENSG00000143878,ENSG00000142627,ENSG00000118515,ENSG00000083857,ENSG00000143013,ENSG00000150093,ENSG00000114019,ENSG00000173334,ENSG00000124145,ENSG00000125848…
GO:BP	cell motility	GO:0048870	0.0192234	1.71617	1781	137	31	17906	ENSG00000171522,ENSG00000169245,ENSG00000169248,ENSG00000154734,ENSG00000119630,ENSG00000107201,ENSG00000135362,ENSG00000173848,ENSG00000079385,ENSG00000106366,ENSG00000122861,ENSG00000145632,ENSG00000168209,ENSG00000164442,ENSG00000100219,ENSG00000143878,ENSG00000142627,ENSG00000118515,ENSG00000083857,ENSG00000143013,ENSG00000150093,ENSG00000114019,ENSG00000173334,ENSG00000124145,ENSG00000125848…
GO:BP	viral life cycle	GO:0019058	0.0195313	1.70927	333	137	12	17906	ENSG00000105939,ENSG00000134321,ENSG00000185745,ENSG00000187608,ENSG00000172183,ENSG00000135114,ENSG00000142627,ENSG00000150093,ENSG00000145901,ENSG00000150991,ENSG00000244509,ENSG00000143217
GO:BP	cellular protein metabolic process	GO:0044267	0.0222218	1.65322	5357	137	65	17906	ENSG00000162772,ENSG00000165312,ENSG00000171522,ENSG00000105939,ENSG00000169245,ENSG00000087074,ENSG00000138646,ENSG00000141682,ENSG00000011422,ENSG00000182393,ENSG00000119630,ENSG00000105327,ENSG00000107201,ENSG00000107984,ENSG00000135362,ENSG00000275993,ENSG00000137193,ENSG00000079385,ENSG00000159388,ENSG00000106366,ENSG00000099860,ENSG00000100342,ENSG00000145632,ENSG00000168209,ENSG00000176046…
GO:BP	regulation of molecular function	GO:0065009	0.0242876	1.61462	3061	137	44	17906	ENSG00000119922,ENSG00000169245,ENSG00000087074,ENSG00000138646,ENSG00000141682,ENSG00000011422,ENSG00000105327,ENSG00000185745,ENSG00000107201,ENSG00000107984,ENSG00000167550,ENSG00000173848,ENSG00000137193,ENSG00000079385,ENSG00000106366,ENSG00000122861,ENSG00000099860,ENSG00000145632,ENSG00000176046,ENSG00000051108,ENSG00000135114,ENSG00000140105,ENSG00000167470,ENSG00000181634,ENSG00000142627…
GO:BP	multi-organism process	GO:0051704	0.0266493	1.57431	3072	137	44	17906	ENSG00000119922,ENSG00000119917,ENSG00000151014,ENSG00000125347,ENSG00000128335,ENSG00000171522,ENSG00000112773,ENSG00000105939,ENSG00000169245,ENSG00000134321,ENSG00000138646,ENSG00000141682,ENSG00000169248,ENSG00000182393,ENSG00000154734,ENSG00000119630,ENSG00000185745,ENSG00000107201,ENSG00000079385,ENSG00000106366,ENSG00000100342,ENSG00000168209,ENSG00000164442,ENSG00000100219,ENSG00000115267…
GO:BP	positive regulation of cellular protein metabolic process	GO:0032270	0.030351	1.51783	1642	137	29	17906	ENSG00000087074,ENSG00000141682,ENSG00000011422,ENSG00000182393,ENSG00000119630,ENSG00000105327,ENSG00000107984,ENSG00000135362,ENSG00000099860,ENSG00000145632,ENSG00000176046,ENSG00000051108,ENSG00000181634,ENSG00000169252,ENSG00000175505,ENSG00000105373,ENSG00000164086,ENSG00000145901,ENSG00000163362,ENSG00000160685,ENSG00000173334,ENSG00000013275,ENSG00000125351,ENSG00000124145,ENSG00000138166…
GO:BP	locomotion	GO:0040011	0.0314243	1.50273	2010	137	33	17906	ENSG00000171522,ENSG00000169245,ENSG00000011422,ENSG00000169248,ENSG00000154734,ENSG00000119630,ENSG00000107201,ENSG00000135362,ENSG00000173848,ENSG00000079385,ENSG00000106366,ENSG00000122861,ENSG00000145632,ENSG00000168209,ENSG00000164442,ENSG00000100219,ENSG00000143878,ENSG00000142627,ENSG00000118515,ENSG00000083857,ENSG00000143013,ENSG00000150093,ENSG00000114019,ENSG00000173334,ENSG00000124145…
GO:BP	positive regulation of RNA metabolic process	GO:0051254	0.0340989	1.46726	1742	137	30	17906	ENSG00000162772,ENSG00000125347,ENSG00000105939,ENSG00000169245,ENSG00000182393,ENSG00000107201,ENSG00000135362,ENSG00000137193,ENSG00000159388,ENSG00000106366,ENSG00000176046,ENSG00000164442,ENSG00000100219,ENSG00000102554,ENSG00000162783,ENSG00000186174,ENSG00000141579,ENSG00000169252,ENSG00000143013,ENSG00000145901,ENSG00000160685,ENSG00000134317,ENSG00000175197,ENSG00000013275,ENSG00000221869…
GO:BP	innate immune response-activating signal transduction	GO:0002758	0.0350017	1.45591	296	137	11	17906	ENSG00000125347,ENSG00000134321,ENSG00000107201,ENSG00000115267,ENSG00000105373,ENSG00000145901,ENSG00000163362,ENSG00000013275,ENSG00000163220,ENSG00000150991,ENSG00000108771
GO:BP	PERK-mediated unfolded protein response	GO:0036499	0.0354817	1.45	21	137	4	17906	ENSG00000162772,ENSG00000087074,ENSG00000051108,ENSG00000175197
GO:BP	organonitrogen compound metabolic process	GO:1901564	0.0366869	1.43549	6889	137	77	17906	ENSG00000162772,ENSG00000125347,ENSG00000165312,ENSG00000128335,ENSG00000171522,ENSG00000105939,ENSG00000169245,ENSG00000087074,ENSG00000138646,ENSG00000141682,ENSG00000011422,ENSG00000182393,ENSG00000154734,ENSG00000119630,ENSG00000105327,ENSG00000107201,ENSG00000107984,ENSG00000135362,ENSG00000275993,ENSG00000137193,ENSG00000079385,ENSG00000159388,ENSG00000106366,ENSG00000122861,ENSG00000099860…
GO:BP	regulation of cell population proliferation	GO:0042127	0.036839	1.43369	1749	137	30	17906	ENSG00000119917,ENSG00000162772,ENSG00000125347,ENSG00000169245,ENSG00000169248,ENSG00000182393,ENSG00000154734,ENSG00000119630,ENSG00000117036,ENSG00000137193,ENSG00000079385,ENSG00000159388,ENSG00000122861,ENSG00000176046,ENSG00000164442,ENSG00000100219,ENSG00000102554,ENSG00000167779,ENSG00000162783,ENSG00000140105,ENSG00000175505,ENSG00000118515,ENSG00000150093,ENSG00000160685,ENSG00000173334…
GO:BP	skeletal muscle cell differentiation	GO:0035914	0.0371069	1.43055	72	137	6	17906	ENSG00000162772,ENSG00000159388,ENSG00000176046,ENSG00000164442,ENSG00000102554,ENSG00000186174
GO:BP	protein phosphorylation	GO:0006468	0.037402	1.42711	2027	137	33	17906	ENSG00000162772,ENSG00000171522,ENSG00000169245,ENSG00000138646,ENSG00000011422,ENSG00000182393,ENSG00000119630,ENSG00000107984,ENSG00000135362,ENSG00000275993,ENSG00000137193,ENSG00000079385,ENSG00000099860,ENSG00000145632,ENSG00000168209,ENSG00000140105,ENSG00000181634,ENSG00000142627,ENSG00000169252,ENSG00000175505,ENSG00000118515,ENSG00000105373,ENSG00000198355,ENSG00000164086,ENSG00000145901…
GO:BP	positive regulation of protein metabolic process	GO:0051247	0.037658	1.42414	1751	137	30	17906	ENSG00000125347,ENSG00000087074,ENSG00000141682,ENSG00000011422,ENSG00000182393,ENSG00000119630,ENSG00000105327,ENSG00000107984,ENSG00000135362,ENSG00000099860,ENSG00000145632,ENSG00000176046,ENSG00000051108,ENSG00000181634,ENSG00000169252,ENSG00000175505,ENSG00000105373,ENSG00000164086,ENSG00000145901,ENSG00000163362,ENSG00000160685,ENSG00000173334,ENSG00000013275,ENSG00000125351,ENSG00000124145…
GO:BP	regulation of phosphorylation	GO:0042325	0.0376945	1.42372	1661	137	29	17906	ENSG00000162772,ENSG00000169245,ENSG00000138646,ENSG00000011422,ENSG00000182393,ENSG00000119630,ENSG00000107984,ENSG00000135362,ENSG00000079385,ENSG00000099860,ENSG00000168209,ENSG00000176046,ENSG00000140105,ENSG00000167470,ENSG00000181634,ENSG00000142627,ENSG00000169252,ENSG00000175505,ENSG00000105373,ENSG00000143013,ENSG00000164086,ENSG00000145901,ENSG00000163362,ENSG00000173334,ENSG00000124145…
GO:BP	macromolecule modification	GO:0043412	0.0441359	1.35521	4428	137	56	17906	ENSG00000162772,ENSG00000165312,ENSG00000171522,ENSG00000105939,ENSG00000169245,ENSG00000087074,ENSG00000138646,ENSG00000011422,ENSG00000182393,ENSG00000119630,ENSG00000107201,ENSG00000107984,ENSG00000135362,ENSG00000275993,ENSG00000137193,ENSG00000079385,ENSG00000159388,ENSG00000099860,ENSG00000100342,ENSG00000145632,ENSG00000168209,ENSG00000176046,ENSG00000115267,ENSG00000163644,ENSG00000163121…
GO:BP	regulation of viral life cycle	GO:1903900	0.0444634	1.352	152	137	8	17906	ENSG00000105939,ENSG00000134321,ENSG00000185745,ENSG00000187608,ENSG00000172183,ENSG00000135114,ENSG00000145901,ENSG00000244509
GO:BP	protein modification process	GO:0036211	0.0476071	1.32233	4216	137	54	17906	ENSG00000162772,ENSG00000165312,ENSG00000171522,ENSG00000105939,ENSG00000169245,ENSG00000087074,ENSG00000138646,ENSG00000011422,ENSG00000182393,ENSG00000119630,ENSG00000107201,ENSG00000107984,ENSG00000135362,ENSG00000275993,ENSG00000137193,ENSG00000079385,ENSG00000159388,ENSG00000099860,ENSG00000100342,ENSG00000145632,ENSG00000168209,ENSG00000176046,ENSG00000115267,ENSG00000163644,ENSG00000163121…
GO:BP	cellular protein modification process	GO:0006464	0.0476071	1.32233	4216	137	54	17906	ENSG00000162772,ENSG00000165312,ENSG00000171522,ENSG00000105939,ENSG00000169245,ENSG00000087074,ENSG00000138646,ENSG00000011422,ENSG00000182393,ENSG00000119630,ENSG00000107201,ENSG00000107984,ENSG00000135362,ENSG00000275993,ENSG00000137193,ENSG00000079385,ENSG00000159388,ENSG00000099860,ENSG00000100342,ENSG00000145632,ENSG00000168209,ENSG00000176046,ENSG00000115267,ENSG00000163644,ENSG00000163121…
GO:CC	CHOP-ATF3 complex	GO:1990622	0.0166824	1.77774	2	133	2	18856	ENSG00000162772,ENSG00000175197
KEGG	RIG-I-like receptor signaling pathway	KEGG:04622	0.0427927	1.36863	70	74	5	7788	ENSG00000169245,ENSG00000107201,ENSG00000115267,ENSG00000187608,ENSG00000108771
KEGG	p53 signaling pathway	KEGG:04115	0.0487473	1.31205	72	74	5	7788	ENSG00000141682,ENSG00000105327,ENSG00000106366,ENSG00000099860,ENSG00000138764
REAC	Interferon alpha/beta signaling	REAC:R-HSA-909733	3.31855e-06	5.47905	67	97	9	10594	ENSG00000119922,ENSG00000119917,ENSG00000125347,ENSG00000134321,ENSG00000185745,ENSG00000187608,ENSG00000172183,ENSG00000135114,ENSG00000101347
REAC	Interferon Signaling	REAC:R-HSA-913531	6.78209e-05	4.16864	193	97	12	10594	ENSG00000119922,ENSG00000119917,ENSG00000125347,ENSG00000134321,ENSG00000138646,ENSG00000185745,ENSG00000107201,ENSG00000187608,ENSG00000172183,ENSG00000135114,ENSG00000101347,ENSG00000150991
REAC	Cytokine Signaling in Immune system	REAC:R-HSA-1280215	0.00044943	3.34734	831	97	23	10594	ENSG00000119922,ENSG00000119917,ENSG00000125347,ENSG00000169245,ENSG00000134321,ENSG00000138646,ENSG00000182393,ENSG00000185745,ENSG00000107201,ENSG00000137193,ENSG00000183709,ENSG00000187608,ENSG00000172183,ENSG00000135114,ENSG00000181634,ENSG00000175505,ENSG00000150093,ENSG00000164086,ENSG00000013275,ENSG00000101347,ENSG00000221869,ENSG00000138166,ENSG00000150991
REAC	Negative regulators of DDX58/IFIH1 signaling	REAC:R-HSA-936440	0.00506946	2.29504	34	97	5	10594	ENSG00000138646,ENSG00000107201,ENSG00000115267,ENSG00000187608,ENSG00000150991
REAC	DDX58/IFIH1-mediated induction of interferon-alpha/beta	REAC:R-HSA-168928	0.0295068	1.53008	78	97	6	10594	ENSG00000138646,ENSG00000107201,ENSG00000115267,ENSG00000187608,ENSG00000150991,ENSG00000108771
REAC	Antiviral mechanism by IFN-stimulated genes	REAC:R-HSA-1169410	0.0316982	1.49897	79	97	6	10594	ENSG00000138646,ENSG00000185745,ENSG00000107201,ENSG00000187608,ENSG00000135114,ENSG00000150991
WP	Photodynamic therapy-induced unfolded protein response	WP:WP3613	7.1766e-05	4.14408	27	81	6	6646	ENSG00000162772,ENSG00000087074,ENSG00000105327,ENSG00000100219,ENSG00000140105,ENSG00000175197
WP	Transcriptional cascade regulating adipogenesis	WP:WP4211	0.049981	1.30119	13	81	3	6646	ENSG00000102554,ENSG00000175197,ENSG00000221869
TF	Factor: IRF3; motif: NNRRAANGGAAACCGAAACYR	TF:M04014	5.5098e-07	6.25886	284	138	16	19945	ENSG00000119922,ENSG00000119917,ENSG00000128335,ENSG00000105939,ENSG00000138646,ENSG00000182393,ENSG00000185745,ENSG00000079385,ENSG00000124201,ENSG00000100342,ENSG00000152457,ENSG00000115267,ENSG00000221963,ENSG00000101347,ENSG00000121858,ENSG00000108771
TF	Factor: IRF3; motif: NNRRAANGGAAACCGAAACYR; match class: 0	TF:M04014_0	5.5098e-07	6.25886	284	138	16	19945	ENSG00000119922,ENSG00000119917,ENSG00000128335,ENSG00000105939,ENSG00000138646,ENSG00000182393,ENSG00000185745,ENSG00000079385,ENSG00000124201,ENSG00000100342,ENSG00000152457,ENSG00000115267,ENSG00000221963,ENSG00000101347,ENSG00000121858,ENSG00000108771
TF	Factor: STAT2; motif: NRGAAANNGAAACTNA; match class: 1	TF:M09733_1	4.93829e-06	5.30642	380	138	17	19945	ENSG00000119922,ENSG00000119917,ENSG00000128335,ENSG00000169245,ENSG00000134321,ENSG00000138646,ENSG00000185745,ENSG00000124201,ENSG00000100342,ENSG00000011590,ENSG00000115267,ENSG00000221963,ENSG00000198157,ENSG00000121858,ENSG00000142546,ENSG00000108771,ENSG00000244509
TF	Factor: IRF-1; motif: NNRAAANNGAAASN; match class: 0	TF:M07045_0	5.47802e-06	5.26138	549	138	20	19945	ENSG00000119922,ENSG00000119917,ENSG00000128335,ENSG00000169245,ENSG00000134321,ENSG00000182393,ENSG00000185745,ENSG00000079385,ENSG00000124201,ENSG00000100342,ENSG00000164308,ENSG00000183709,ENSG00000163362,ENSG00000221963,ENSG00000125848,ENSG00000198157,ENSG00000105559,ENSG00000121858,ENSG00000111832,ENSG00000108771
TF	Factor: IRF-1; motif: NNRAAANNGAAASN	TF:M07045	5.47802e-06	5.26138	549	138	20	19945	ENSG00000119922,ENSG00000119917,ENSG00000128335,ENSG00000169245,ENSG00000134321,ENSG00000182393,ENSG00000185745,ENSG00000079385,ENSG00000124201,ENSG00000100342,ENSG00000164308,ENSG00000183709,ENSG00000163362,ENSG00000221963,ENSG00000125848,ENSG00000198157,ENSG00000105559,ENSG00000121858,ENSG00000111832,ENSG00000108771
TF	Factor: IRF-2; motif: NAAANNGAAAGTGAAASTRN	TF:M09957	3.53598e-05	4.45149	278	138	14	19945	ENSG00000119922,ENSG00000119917,ENSG00000128335,ENSG00000112773,ENSG00000182393,ENSG00000185745,ENSG00000079385,ENSG00000124201,ENSG00000100342,ENSG00000164308,ENSG00000011590,ENSG00000221963,ENSG00000108771,ENSG00000244509
TF	Factor: IRF-2; motif: NAAANNGAAAGTGAAASTRN; match class: 0	TF:M09957_0	3.53598e-05	4.45149	278	138	14	19945	ENSG00000119922,ENSG00000119917,ENSG00000128335,ENSG00000112773,ENSG00000182393,ENSG00000185745,ENSG00000079385,ENSG00000124201,ENSG00000100342,ENSG00000164308,ENSG00000011590,ENSG00000221963,ENSG00000108771,ENSG00000244509
TF	Factor: IRF-3; motif: NGGAAANGGAAASNGAAACN; match class: 0	TF:M11676_0	5.68809e-05	4.24503	567	138	19	19945	ENSG00000119922,ENSG00000119917,ENSG00000128335,ENSG00000138646,ENSG00000182393,ENSG00000185745,ENSG00000107984,ENSG00000124201,ENSG00000100342,ENSG00000152457,ENSG00000011590,ENSG00000115267,ENSG00000167779,ENSG00000162783,ENSG00000221963,ENSG00000101347,ENSG00000121858,ENSG00000108771,ENSG00000244509
TF	Factor: IRF-3; motif: NGGAAANGGAAASNGAAACN	TF:M11676	5.68809e-05	4.24503	567	138	19	19945	ENSG00000119922,ENSG00000119917,ENSG00000128335,ENSG00000138646,ENSG00000182393,ENSG00000185745,ENSG00000107984,ENSG00000124201,ENSG00000100342,ENSG00000152457,ENSG00000011590,ENSG00000115267,ENSG00000167779,ENSG00000162783,ENSG00000221963,ENSG00000101347,ENSG00000121858,ENSG00000108771,ENSG00000244509
TF	Factor: IRF1; motif: NNNYASTTTCACTTTCNNTTT	TF:M07216	5.77484e-05	4.23846	448	138	17	19945	ENSG00000119922,ENSG00000119917,ENSG00000128335,ENSG00000112773,ENSG00000134321,ENSG00000182393,ENSG00000185745,ENSG00000079385,ENSG00000124201,ENSG00000100342,ENSG00000164308,ENSG00000011590,ENSG00000115267,ENSG00000221963,ENSG00000121858,ENSG00000108771,ENSG00000244509
TF	Factor: IRF1; motif: NNNYASTTTCACTTTCNNTTT; match class: 0	TF:M07216_0	5.77484e-05	4.23846	448	138	17	19945	ENSG00000119922,ENSG00000119917,ENSG00000128335,ENSG00000112773,ENSG00000134321,ENSG00000182393,ENSG00000185745,ENSG00000079385,ENSG00000124201,ENSG00000100342,ENSG00000164308,ENSG00000011590,ENSG00000115267,ENSG00000221963,ENSG00000121858,ENSG00000108771,ENSG00000244509
TF	Factor: IRF-1; motif: NAAANNGAAAGTGAAASTRN; match class: 0	TF:M09629_0	6.73755e-05	4.1715	343	138	15	19945	ENSG00000119922,ENSG00000119917,ENSG00000128335,ENSG00000112773,ENSG00000182393,ENSG00000185745,ENSG00000079385,ENSG00000124201,ENSG00000100342,ENSG00000164308,ENSG00000011590,ENSG00000183709,ENSG00000221963,ENSG00000108771,ENSG00000244509
TF	Factor: IRF-1; motif: NAAANNGAAAGTGAAASTRN	TF:M09629	6.73755e-05	4.1715	343	138	15	19945	ENSG00000119922,ENSG00000119917,ENSG00000128335,ENSG00000112773,ENSG00000182393,ENSG00000185745,ENSG00000079385,ENSG00000124201,ENSG00000100342,ENSG00000164308,ENSG00000011590,ENSG00000183709,ENSG00000221963,ENSG00000108771,ENSG00000244509
TF	Factor: STAT2; motif: RRGRAANNGAAACTGAAAN; match class: 0	TF:M10080_0	0.000127919	3.89307	360	138	15	19945	ENSG00000119917,ENSG00000128335,ENSG00000105939,ENSG00000138646,ENSG00000182393,ENSG00000185745,ENSG00000124201,ENSG00000100342,ENSG00000183709,ENSG00000163362,ENSG00000221963,ENSG00000101347,ENSG00000198157,ENSG00000142546,ENSG00000108771
TF	Factor: STAT2; motif: RRGRAANNGAAACTGAAAN	TF:M10080	0.000127919	3.89307	360	138	15	19945	ENSG00000119917,ENSG00000128335,ENSG00000105939,ENSG00000138646,ENSG00000182393,ENSG00000185745,ENSG00000124201,ENSG00000100342,ENSG00000183709,ENSG00000163362,ENSG00000221963,ENSG00000101347,ENSG00000198157,ENSG00000142546,ENSG00000108771
TF	Factor: IRF-1; motif: NAAANNGAAASTGAAASNRN; match class: 0	TF:M09956_0	0.000223895	3.64996	322	138	14	19945	ENSG00000119922,ENSG00000119917,ENSG00000128335,ENSG00000112773,ENSG00000182393,ENSG00000185745,ENSG00000079385,ENSG00000100342,ENSG00000164308,ENSG00000011590,ENSG00000221963,ENSG00000121858,ENSG00000108771,ENSG00000244509
TF	Factor: IRF-1; motif: NAAANNGAAASTGAAASNRN	TF:M09956	0.000223895	3.64996	322	138	14	19945	ENSG00000119922,ENSG00000119917,ENSG00000128335,ENSG00000112773,ENSG00000182393,ENSG00000185745,ENSG00000079385,ENSG00000100342,ENSG00000164308,ENSG00000011590,ENSG00000221963,ENSG00000121858,ENSG00000108771,ENSG00000244509
TF	Factor: IRF; motif: NNGAAANTGAAANN; match class: 0	TF:M08887_0	0.000241399	3.61726	1295	138	28	19945	ENSG00000119922,ENSG00000119917,ENSG00000128335,ENSG00000112773,ENSG00000105939,ENSG00000169245,ENSG00000134321,ENSG00000182393,ENSG00000185745,ENSG00000079385,ENSG00000124201,ENSG00000100342,ENSG00000164308,ENSG00000152457,ENSG00000011590,ENSG00000183709,ENSG00000169252,ENSG00000118515,ENSG00000163362,ENSG00000221963,ENSG00000125848,ENSG00000198157,ENSG00000158055,ENSG00000105559,ENSG00000121858…
TF	Factor: IRF; motif: NNGAAANTGAAANN	TF:M08887	0.000241399	3.61726	1295	138	28	19945	ENSG00000119922,ENSG00000119917,ENSG00000128335,ENSG00000112773,ENSG00000105939,ENSG00000169245,ENSG00000134321,ENSG00000182393,ENSG00000185745,ENSG00000079385,ENSG00000124201,ENSG00000100342,ENSG00000164308,ENSG00000152457,ENSG00000011590,ENSG00000183709,ENSG00000169252,ENSG00000118515,ENSG00000163362,ENSG00000221963,ENSG00000125848,ENSG00000198157,ENSG00000158055,ENSG00000105559,ENSG00000121858…
TF	Factor: IRF-8; motif: NCGAAACYGAAACYN; match class: 1	TF:M11685_1	0.000635861	3.19664	120	138	9	19945	ENSG00000119917,ENSG00000128335,ENSG00000112773,ENSG00000138646,ENSG00000182393,ENSG00000185745,ENSG00000100342,ENSG00000198157,ENSG00000108771
TF	Factor: IRF-2; motif: NGAAASYGAAAS; match class: 1	TF:M11665_1	0.000695312	3.15782	249	138	12	19945	ENSG00000119922,ENSG00000119917,ENSG00000128335,ENSG00000112773,ENSG00000138646,ENSG00000182393,ENSG00000185745,ENSG00000100342,ENSG00000198157,ENSG00000105559,ENSG00000108771,ENSG00000244509
TF	Factor: IRF-3; motif: RAAARGGAAANNGAAASNGA	TF:M09958	0.000798908	3.0975	603	138	18	19945	ENSG00000119922,ENSG00000119917,ENSG00000128335,ENSG00000112773,ENSG00000138646,ENSG00000182393,ENSG00000185745,ENSG00000107984,ENSG00000079385,ENSG00000124201,ENSG00000100342,ENSG00000164308,ENSG00000115267,ENSG00000162783,ENSG00000183709,ENSG00000221963,ENSG00000108771,ENSG00000244509
TF	Factor: IRF-3; motif: RAAARGGAAANNGAAASNGA; match class: 0	TF:M09958_0	0.000798908	3.0975	603	138	18	19945	ENSG00000119922,ENSG00000119917,ENSG00000128335,ENSG00000112773,ENSG00000138646,ENSG00000182393,ENSG00000185745,ENSG00000107984,ENSG00000079385,ENSG00000124201,ENSG00000100342,ENSG00000164308,ENSG00000115267,ENSG00000162783,ENSG00000183709,ENSG00000221963,ENSG00000108771,ENSG00000244509
TF	Factor: IRF-1; motif: NNRAAANNGAAASN; match class: 1	TF:M07045_1	0.000876147	3.05742	20	138	5	19945	ENSG00000119922,ENSG00000128335,ENSG00000185745,ENSG00000100342,ENSG00000108771
TF	Factor: IRF-2; motif: NGAAASYGAAAS	TF:M11664	0.00152683	2.81621	1684	138	31	19945	ENSG00000119922,ENSG00000119917,ENSG00000128335,ENSG00000112773,ENSG00000105939,ENSG00000169245,ENSG00000134321,ENSG00000138646,ENSG00000182393,ENSG00000185745,ENSG00000079385,ENSG00000124201,ENSG00000100342,ENSG00000164308,ENSG00000152457,ENSG00000115267,ENSG00000183709,ENSG00000083857,ENSG00000163362,ENSG00000221963,ENSG00000101347,ENSG00000068137,ENSG00000125848,ENSG00000151461,ENSG00000198157…
TF	Factor: IRF-2; motif: NGAAASYGAAAS; match class: 0	TF:M11664_0	0.00152683	2.81621	1684	138	31	19945	ENSG00000119922,ENSG00000119917,ENSG00000128335,ENSG00000112773,ENSG00000105939,ENSG00000169245,ENSG00000134321,ENSG00000138646,ENSG00000182393,ENSG00000185745,ENSG00000079385,ENSG00000124201,ENSG00000100342,ENSG00000164308,ENSG00000152457,ENSG00000115267,ENSG00000183709,ENSG00000083857,ENSG00000163362,ENSG00000221963,ENSG00000101347,ENSG00000068137,ENSG00000125848,ENSG00000151461,ENSG00000198157…
TF	Factor: STAT2; motif: RRGRAANNGAAACTGAAAN; match class: 1	TF:M10080_1	0.00185881	2.73076	10	138	4	19945	ENSG00000119917,ENSG00000105939,ENSG00000221963,ENSG00000108771
TF	Factor: IRF-2; motif: NGAAASYGAAAS; match class: 1	TF:M11664_1	0.00283434	2.54755	143	138	9	19945	ENSG00000119922,ENSG00000119917,ENSG00000128335,ENSG00000182393,ENSG00000185745,ENSG00000100342,ENSG00000198157,ENSG00000108771,ENSG00000244509
TF	Factor: IRF-7; motif: TNSGAAWNCGAAANTNNN; match class: 1	TF:M00453_1	0.00316386	2.49978	342	138	13	19945	ENSG00000119922,ENSG00000119917,ENSG00000128335,ENSG00000134321,ENSG00000138646,ENSG00000182393,ENSG00000185745,ENSG00000100342,ENSG00000115267,ENSG00000198157,ENSG00000121858,ENSG00000142546,ENSG00000108771
TF	Factor: IRF-8; motif: NCGAAACYGAAACYN	TF:M11685	0.00324001	2.48945	1651	138	30	19945	ENSG00000119922,ENSG00000119917,ENSG00000128335,ENSG00000112773,ENSG00000182782,ENSG00000105939,ENSG00000169245,ENSG00000134321,ENSG00000138646,ENSG00000141682,ENSG00000169248,ENSG00000182393,ENSG00000185745,ENSG00000124201,ENSG00000100342,ENSG00000152457,ENSG00000115267,ENSG00000183709,ENSG00000141579,ENSG00000083857,ENSG00000163362,ENSG00000221963,ENSG00000101347,ENSG00000068137,ENSG00000255398…
TF	Factor: IRF-8; motif: NCGAAACYGAAACYN; match class: 0	TF:M11685_0	0.00324001	2.48945	1651	138	30	19945	ENSG00000119922,ENSG00000119917,ENSG00000128335,ENSG00000112773,ENSG00000182782,ENSG00000105939,ENSG00000169245,ENSG00000134321,ENSG00000138646,ENSG00000141682,ENSG00000169248,ENSG00000182393,ENSG00000185745,ENSG00000124201,ENSG00000100342,ENSG00000152457,ENSG00000115267,ENSG00000183709,ENSG00000141579,ENSG00000083857,ENSG00000163362,ENSG00000221963,ENSG00000101347,ENSG00000068137,ENSG00000255398…
TF	Factor: IRF; motif: RRAANTGAAASYGNV	TF:M00772	0.00349568	2.45647	1049	138	23	19945	ENSG00000119922,ENSG00000119917,ENSG00000128335,ENSG00000169245,ENSG00000134321,ENSG00000138646,ENSG00000182393,ENSG00000185745,ENSG00000099860,ENSG00000100342,ENSG00000164308,ENSG00000152457,ENSG00000179271,ENSG00000181634,ENSG00000163362,ENSG00000221963,ENSG00000125848,ENSG00000198157,ENSG00000105559,ENSG00000121858,ENSG00000142546,ENSG00000111832,ENSG00000108771
TF	Factor: IRF; motif: RRAANTGAAASYGNV; match class: 0	TF:M00772_0	0.00349568	2.45647	1049	138	23	19945	ENSG00000119922,ENSG00000119917,ENSG00000128335,ENSG00000169245,ENSG00000134321,ENSG00000138646,ENSG00000182393,ENSG00000185745,ENSG00000099860,ENSG00000100342,ENSG00000164308,ENSG00000152457,ENSG00000179271,ENSG00000181634,ENSG00000163362,ENSG00000221963,ENSG00000125848,ENSG00000198157,ENSG00000105559,ENSG00000121858,ENSG00000142546,ENSG00000111832,ENSG00000108771
TF	Factor: STAT2; motif: NRGAAANNGAAACTNA; match class: 0	TF:M09733_0	0.00582385	2.23479	2903	138	42	19945	ENSG00000119922,ENSG00000119917,ENSG00000128335,ENSG00000182782,ENSG00000105939,ENSG00000169245,ENSG00000134321,ENSG00000138646,ENSG00000141682,ENSG00000182393,ENSG00000185745,ENSG00000107201,ENSG00000107984,ENSG00000167550,ENSG00000079385,ENSG00000124201,ENSG00000100342,ENSG00000164308,ENSG00000152457,ENSG00000011590,ENSG00000115267,ENSG00000163644,ENSG00000162783,ENSG00000183709,ENSG00000118515…
TF	Factor: STAT2; motif: NRGAAANNGAAACTNA	TF:M09733	0.00582385	2.23479	2903	138	42	19945	ENSG00000119922,ENSG00000119917,ENSG00000128335,ENSG00000182782,ENSG00000105939,ENSG00000169245,ENSG00000134321,ENSG00000138646,ENSG00000141682,ENSG00000182393,ENSG00000185745,ENSG00000107201,ENSG00000107984,ENSG00000167550,ENSG00000079385,ENSG00000124201,ENSG00000100342,ENSG00000164308,ENSG00000152457,ENSG00000011590,ENSG00000115267,ENSG00000163644,ENSG00000162783,ENSG00000183709,ENSG00000118515…
TF	Factor: IRF-8; motif: NYGAAASYGAAACYN; match class: 1	TF:M11682_1	0.00591038	2.22838	552	138	16	19945	ENSG00000119922,ENSG00000119917,ENSG00000128335,ENSG00000112773,ENSG00000138646,ENSG00000182393,ENSG00000185745,ENSG00000107201,ENSG00000100342,ENSG00000011590,ENSG00000115267,ENSG00000198157,ENSG00000105559,ENSG00000142546,ENSG00000108771,ENSG00000244509
TF	Factor: IRF-1; motif: NAAANNGAAAGTGAAASTRN; match class: 1	TF:M09629_1	0.00638334	2.19495	29	138	5	19945	ENSG00000119922,ENSG00000128335,ENSG00000100342,ENSG00000108771,ENSG00000244509
TF	Factor: IRF-7; motif: TNSGAAWNCGAAANTNNN	TF:M00453	0.00684688	2.16451	3137	138	44	19945	ENSG00000119922,ENSG00000119917,ENSG00000128335,ENSG00000171522,ENSG00000112773,ENSG00000182782,ENSG00000105939,ENSG00000169245,ENSG00000134321,ENSG00000138646,ENSG00000141682,ENSG00000182393,ENSG00000185745,ENSG00000107201,ENSG00000107984,ENSG00000079385,ENSG00000124201,ENSG00000100342,ENSG00000164308,ENSG00000152457,ENSG00000011590,ENSG00000115267,ENSG00000162783,ENSG00000183709,ENSG00000135114…
TF	Factor: IRF-7; motif: TNSGAAWNCGAAANTNNN; match class: 0	TF:M00453_0	0.00684688	2.16451	3137	138	44	19945	ENSG00000119922,ENSG00000119917,ENSG00000128335,ENSG00000171522,ENSG00000112773,ENSG00000182782,ENSG00000105939,ENSG00000169245,ENSG00000134321,ENSG00000138646,ENSG00000141682,ENSG00000182393,ENSG00000185745,ENSG00000107201,ENSG00000107984,ENSG00000079385,ENSG00000124201,ENSG00000100342,ENSG00000164308,ENSG00000152457,ENSG00000011590,ENSG00000115267,ENSG00000162783,ENSG00000183709,ENSG00000135114…
TF	Factor: IRF-4; motif: NYGAAASYGAAACYN; match class: 1	TF:M11686_1	0.0137868	1.86054	454	138	14	19945	ENSG00000119922,ENSG00000119917,ENSG00000128335,ENSG00000112773,ENSG00000138646,ENSG00000182393,ENSG00000185745,ENSG00000100342,ENSG00000011590,ENSG00000115267,ENSG00000198157,ENSG00000105559,ENSG00000142546,ENSG00000108771
TF	Factor: IRF-7; motif: NNGAAAGTGAAANTR; match class: 0	TF:M11678_0	0.0209276	1.67928	182	138	9	19945	ENSG00000119922,ENSG00000119917,ENSG00000128335,ENSG00000185745,ENSG00000100342,ENSG00000164308,ENSG00000221963,ENSG00000125848,ENSG00000111832
TF	Factor: IRF-7; motif: NNGAAAGTGAAANTR	TF:M11678	0.0209276	1.67928	182	138	9	19945	ENSG00000119922,ENSG00000119917,ENSG00000128335,ENSG00000185745,ENSG00000100342,ENSG00000164308,ENSG00000221963,ENSG00000125848,ENSG00000111832
TF	Factor: IRF-3; motif: NGGAAACNGAAACCGAAACN	TF:M11677	0.0220754	1.65609	473	138	14	19945	ENSG00000119922,ENSG00000119917,ENSG00000128335,ENSG00000138646,ENSG00000182393,ENSG00000124201,ENSG00000100342,ENSG00000152457,ENSG00000011590,ENSG00000115267,ENSG00000221963,ENSG00000101347,ENSG00000108771,ENSG00000244509
TF	Factor: IRF-3; motif: NGGAAACNGAAACCGAAACN; match class: 0	TF:M11677_0	0.0220754	1.65609	473	138	14	19945	ENSG00000119922,ENSG00000119917,ENSG00000128335,ENSG00000138646,ENSG00000182393,ENSG00000124201,ENSG00000100342,ENSG00000152457,ENSG00000011590,ENSG00000115267,ENSG00000221963,ENSG00000101347,ENSG00000108771,ENSG00000244509
TF	Factor: IRF8; motif: NCGAAACCGAAACT	TF:M04020	0.0221398	1.65483	1001	138	21	19945	ENSG00000119922,ENSG00000119917,ENSG00000128335,ENSG00000182782,ENSG00000105939,ENSG00000134321,ENSG00000138646,ENSG00000169248,ENSG00000185745,ENSG00000124201,ENSG00000100342,ENSG00000152457,ENSG00000115267,ENSG00000172183,ENSG00000141579,ENSG00000163362,ENSG00000221963,ENSG00000101347,ENSG00000255398,ENSG00000198157,ENSG00000108771
TF	Factor: IRF8; motif: NCGAAACCGAAACT; match class: 0	TF:M04020_0	0.0221398	1.65483	1001	138	21	19945	ENSG00000119922,ENSG00000119917,ENSG00000128335,ENSG00000182782,ENSG00000105939,ENSG00000134321,ENSG00000138646,ENSG00000169248,ENSG00000185745,ENSG00000124201,ENSG00000100342,ENSG00000152457,ENSG00000115267,ENSG00000172183,ENSG00000141579,ENSG00000163362,ENSG00000221963,ENSG00000101347,ENSG00000255398,ENSG00000198157,ENSG00000108771
TF	Factor: IRF-1; motif: STTTCACTTTCNNT; match class: 0	TF:M04788_0	0.0240975	1.61803	545	138	15	19945	ENSG00000119922,ENSG00000119917,ENSG00000128335,ENSG00000169245,ENSG00000134321,ENSG00000182393,ENSG00000185745,ENSG00000100342,ENSG00000164308,ENSG00000221963,ENSG00000125848,ENSG00000198157,ENSG00000121858,ENSG00000111832,ENSG00000108771
TF	Factor: IRF-1; motif: STTTCACTTTCNNT	TF:M04788	0.0240975	1.61803	545	138	15	19945	ENSG00000119922,ENSG00000119917,ENSG00000128335,ENSG00000169245,ENSG00000134321,ENSG00000182393,ENSG00000185745,ENSG00000100342,ENSG00000164308,ENSG00000221963,ENSG00000125848,ENSG00000198157,ENSG00000121858,ENSG00000111832,ENSG00000108771
TF	Factor: ISGF-3; motif: CAGTTTCWCTTTYCC; match class: 0	TF:M00258_0	0.0266868	1.5737	850	138	19	19945	ENSG00000119922,ENSG00000119917,ENSG00000105939,ENSG00000134321,ENSG00000138646,ENSG00000141682,ENSG00000169248,ENSG00000182393,ENSG00000185745,ENSG00000099860,ENSG00000145632,ENSG00000152457,ENSG00000167779,ENSG00000183709,ENSG00000163362,ENSG00000221963,ENSG00000198157,ENSG00000105559,ENSG00000108771
TF	Factor: ISGF-3; motif: CAGTTTCWCTTTYCC	TF:M00258	0.0266868	1.5737	850	138	19	19945	ENSG00000119922,ENSG00000119917,ENSG00000105939,ENSG00000134321,ENSG00000138646,ENSG00000141682,ENSG00000169248,ENSG00000182393,ENSG00000185745,ENSG00000099860,ENSG00000145632,ENSG00000152457,ENSG00000167779,ENSG00000183709,ENSG00000163362,ENSG00000221963,ENSG00000198157,ENSG00000105559,ENSG00000108771
TF	Factor: IRF-3; motif: NGGAAANGGAAASNGAAACN; match class: 1	TF:M11676_1	0.033273	1.47791	40	138	5	19945	ENSG00000119917,ENSG00000128335,ENSG00000138646,ENSG00000100342,ENSG00000221963
CORUM	PLAUR-PLAU complex	CORUM:7112	0.0230838	1.63669	2	31	2	3629	ENSG00000011422,ENSG00000122861

## Sheet: pGL3 8hr DEGs (gProfiler)
source	term_name	term_id	adjusted_p_value	negative_log10_of_adjusted_p_value	term_size	query_size	intersection_size	effective_domain_size	intersections
GO:MF	protein binding	GO:0005515	9.89213e-05	4.00471	12743	440	356	18126	ENSG00000119922,ENSG00000134321,ENSG00000135114,ENSG00000119917,ENSG00000138646,ENSG00000169245,ENSG00000121858,ENSG00000169248,ENSG00000128335,ENSG00000107201,ENSG00000185745,ENSG00000100342,ENSG00000140105,ENSG00000079385,ENSG00000010030,ENSG00000141682,ENSG00000162772,ENSG00000176046,ENSG00000105939,ENSG00000168062,ENSG00000141574,ENSG00000117228,ENSG00000115267,ENSG00000163644,ENSG00000221963…
GO:MF	double-stranded RNA binding	GO:0003725	0.000811719	3.09059	74	440	11	18126	ENSG00000135114,ENSG00000107201,ENSG00000115267,ENSG00000089127,ENSG00000108771,ENSG00000111335,ENSG00000137628,ENSG00000164342,ENSG00000111331,ENSG00000072858,ENSG00000055332
GO:MF	signaling receptor binding	GO:0005102	0.00104555	2.98065	1638	440	70	18126	ENSG00000135114,ENSG00000169245,ENSG00000121858,ENSG00000169248,ENSG00000128335,ENSG00000141574,ENSG00000182575,ENSG00000026950,ENSG00000117407,ENSG00000186470,ENSG00000111912,ENSG00000113739,ENSG00000187608,ENSG00000138685,ENSG00000182393,ENSG00000128965,ENSG00000086061,ENSG00000110057,ENSG00000128165,ENSG00000134363,ENSG00000111801,ENSG00000188313,ENSG00000119630,ENSG00000164136,ENSG00000125538…
GO:MF	ubiquitin-like protein ligase binding	GO:0044389	0.0034675	2.45998	308	440	22	18126	ENSG00000107201,ENSG00000044574,ENSG00000140464,ENSG00000170581,ENSG00000187608,ENSG00000086061,ENSG00000135362,ENSG00000163840,ENSG00000121067,ENSG00000156587,ENSG00000265972,ENSG00000003400,ENSG00000101255,ENSG00000082701,ENSG00000174804,ENSG00000135679,ENSG00000082458,ENSG00000150991,ENSG00000138496,ENSG00000115415,ENSG00000163251,ENSG00000183765
GO:MF	receptor ligand activity	GO:0048018	0.00437873	2.35865	486	440	29	18126	ENSG00000169245,ENSG00000121858,ENSG00000169248,ENSG00000141574,ENSG00000117407,ENSG00000113739,ENSG00000138685,ENSG00000182393,ENSG00000128165,ENSG00000119630,ENSG00000164136,ENSG00000125538,ENSG00000087494,ENSG00000150630,ENSG00000163235,ENSG00000184371,ENSG00000120337,ENSG00000181634,ENSG00000188064,ENSG00000006210,ENSG00000109321,ENSG00000183709,ENSG00000136688,ENSG00000153993,ENSG00000185070…
GO:MF	signaling receptor activator activity	GO:0030546	0.00552349	2.25779	492	440	29	18126	ENSG00000169245,ENSG00000121858,ENSG00000169248,ENSG00000141574,ENSG00000117407,ENSG00000113739,ENSG00000138685,ENSG00000182393,ENSG00000128165,ENSG00000119630,ENSG00000164136,ENSG00000125538,ENSG00000087494,ENSG00000150630,ENSG00000163235,ENSG00000184371,ENSG00000120337,ENSG00000181634,ENSG00000188064,ENSG00000006210,ENSG00000109321,ENSG00000183709,ENSG00000136688,ENSG00000153993,ENSG00000185070…
GO:MF	2'-5'-oligoadenylate synthetase activity	GO:0001730	0.00717616	2.14411	3	440	3	18126	ENSG00000089127,ENSG00000111335,ENSG00000111331
GO:MF	ubiquitin-like protein transferase activity	GO:0019787	0.00834672	2.07848	425	440	26	18126	ENSG00000138646,ENSG00000132256,ENSG00000132109,ENSG00000169871,ENSG00000023445,ENSG00000163162,ENSG00000163840,ENSG00000116663,ENSG00000156587,ENSG00000138642,ENSG00000163121,ENSG00000133874,ENSG00000141582,ENSG00000124226,ENSG00000155034,ENSG00000043143,ENSG00000173821,ENSG00000182179,ENSG00000180233,ENSG00000135679,ENSG00000125826,ENSG00000005810,ENSG00000136153,ENSG00000185880,ENSG00000071537…
GO:MF	ubiquitin-protein transferase activity	GO:0004842	0.00847308	2.07196	400	440	25	18126	ENSG00000138646,ENSG00000132256,ENSG00000132109,ENSG00000169871,ENSG00000023445,ENSG00000163162,ENSG00000163840,ENSG00000116663,ENSG00000156587,ENSG00000138642,ENSG00000163121,ENSG00000133874,ENSG00000124226,ENSG00000155034,ENSG00000043143,ENSG00000173821,ENSG00000182179,ENSG00000180233,ENSG00000135679,ENSG00000125826,ENSG00000005810,ENSG00000136153,ENSG00000185880,ENSG00000071537,ENSG00000049759
GO:MF	receptor regulator activity	GO:0030545	0.0101361	1.99413	535	440	30	18126	ENSG00000169245,ENSG00000121858,ENSG00000169248,ENSG00000141574,ENSG00000117407,ENSG00000113739,ENSG00000138685,ENSG00000182393,ENSG00000128165,ENSG00000134363,ENSG00000119630,ENSG00000164136,ENSG00000125538,ENSG00000087494,ENSG00000150630,ENSG00000163235,ENSG00000184371,ENSG00000120337,ENSG00000181634,ENSG00000188064,ENSG00000006210,ENSG00000109321,ENSG00000183709,ENSG00000136688,ENSG00000153993…
GO:MF	cytokine receptor binding	GO:0005126	0.0131669	1.88052	264	440	19	18126	ENSG00000169245,ENSG00000121858,ENSG00000169248,ENSG00000182393,ENSG00000119630,ENSG00000164136,ENSG00000125538,ENSG00000096968,ENSG00000150630,ENSG00000184371,ENSG00000161638,ENSG00000120337,ENSG00000134352,ENSG00000181634,ENSG00000006210,ENSG00000136688,ENSG00000172936,ENSG00000163513,ENSG00000115415
GO:MF	growth factor receptor binding	GO:0070851	0.0138812	1.85757	136	440	13	18126	ENSG00000138685,ENSG00000188313,ENSG00000119630,ENSG00000125538,ENSG00000096968,ENSG00000150630,ENSG00000163235,ENSG00000161638,ENSG00000134352,ENSG00000109321,ENSG00000136688,ENSG00000172936,ENSG00000185070
GO:MF	NAD+ ADP-ribosyltransferase activity	GO:0003950	0.0152198	1.81759	26	440	6	18126	ENSG00000105939,ENSG00000173193,ENSG00000059378,ENSG00000178685,ENSG00000138496,ENSG00000151883
GO:MF	transferase activity, transferring pentosyl groups	GO:0016763	0.0223348	1.65102	54	440	8	18126	ENSG00000105939,ENSG00000173193,ENSG00000059378,ENSG00000178685,ENSG00000198805,ENSG00000138496,ENSG00000151883,ENSG00000105835
GO:MF	transferase activity	GO:0016740	0.0259362	1.58609	2381	440	87	18126	ENSG00000135114,ENSG00000138646,ENSG00000105939,ENSG00000134326,ENSG00000122643,ENSG00000089127,ENSG00000133321,ENSG00000132256,ENSG00000173193,ENSG00000132109,ENSG00000112773,ENSG00000169871,ENSG00000133328,ENSG00000111335,ENSG00000023445,ENSG00000163162,ENSG00000112343,ENSG00000147010,ENSG00000156966,ENSG00000123080,ENSG00000105287,ENSG00000059378,ENSG00000113532,ENSG00000163840,ENSG00000168404…
GO:MF	enzyme binding	GO:0019899	0.0271451	1.56631	2246	440	83	18126	ENSG00000107201,ENSG00000140105,ENSG00000079385,ENSG00000117228,ENSG00000173110,ENSG00000132256,ENSG00000116701,ENSG00000173193,ENSG00000044574,ENSG00000152689,ENSG00000140464,ENSG00000170581,ENSG00000101986,ENSG00000134470,ENSG00000113739,ENSG00000187608,ENSG00000086061,ENSG00000135362,ENSG00000123080,ENSG00000067066,ENSG00000105287,ENSG00000163840,ENSG00000121067,ENSG00000168404,ENSG00000132274…
GO:MF	adenylyltransferase activity	GO:0070566	0.0295233	1.52983	29	440	6	18126	ENSG00000089127,ENSG00000112773,ENSG00000111335,ENSG00000164329,ENSG00000111331,ENSG00000183508
GO:MF	cytokine activity	GO:0005125	0.0448742	1.348	218	440	16	18126	ENSG00000169245,ENSG00000121858,ENSG00000169248,ENSG00000141574,ENSG00000138685,ENSG00000182393,ENSG00000164136,ENSG00000125538,ENSG00000184371,ENSG00000120337,ENSG00000181634,ENSG00000006210,ENSG00000109321,ENSG00000183709,ENSG00000136688,ENSG00000105835
GO:MF	binding	GO:0005488	0.047682	1.32165	15944	440	411	18126	ENSG00000119922,ENSG00000134321,ENSG00000135114,ENSG00000119917,ENSG00000138646,ENSG00000169245,ENSG00000121858,ENSG00000169248,ENSG00000128335,ENSG00000107201,ENSG00000185745,ENSG00000100342,ENSG00000105559,ENSG00000140105,ENSG00000079385,ENSG00000010030,ENSG00000141682,ENSG00000162772,ENSG00000176046,ENSG00000105939,ENSG00000168062,ENSG00000141574,ENSG00000117228,ENSG00000115267,ENSG00000172183…
GO:BP	defense response to virus	GO:0051607	3.18681e-37	36.4966	251	426	58	17906	ENSG00000119922,ENSG00000134321,ENSG00000135114,ENSG00000119917,ENSG00000138646,ENSG00000169245,ENSG00000107201,ENSG00000185745,ENSG00000141682,ENSG00000105939,ENSG00000117228,ENSG00000115267,ENSG00000172183,ENSG00000122643,ENSG00000089127,ENSG00000125347,ENSG00000108771,ENSG00000132256,ENSG00000163565,ENSG00000101347,ENSG00000140853,ENSG00000157601,ENSG00000137959,ENSG00000169871,ENSG00000183486…
GO:BP	response to virus	GO:0009615	7.42945e-36	35.129	337	426	64	17906	ENSG00000119922,ENSG00000134321,ENSG00000135114,ENSG00000119917,ENSG00000138646,ENSG00000169245,ENSG00000107201,ENSG00000185745,ENSG00000141682,ENSG00000105939,ENSG00000117228,ENSG00000115267,ENSG00000172183,ENSG00000122643,ENSG00000089127,ENSG00000125347,ENSG00000108771,ENSG00000132256,ENSG00000163565,ENSG00000101347,ENSG00000140853,ENSG00000157601,ENSG00000137959,ENSG00000169871,ENSG00000183486…
GO:BP	response to biotic stimulus	GO:0009607	2.90809e-30	29.5364	1583	426	123	17906	ENSG00000119922,ENSG00000134321,ENSG00000135114,ENSG00000119917,ENSG00000138646,ENSG00000169245,ENSG00000169248,ENSG00000107201,ENSG00000185745,ENSG00000100342,ENSG00000079385,ENSG00000141682,ENSG00000105939,ENSG00000168062,ENSG00000117228,ENSG00000115267,ENSG00000172183,ENSG00000134326,ENSG00000122643,ENSG00000089127,ENSG00000125347,ENSG00000108771,ENSG00000184979,ENSG00000132256,ENSG00000116701…
GO:BP	response to other organism	GO:0051707	1.54639e-28	27.8107	1551	426	119	17906	ENSG00000119922,ENSG00000134321,ENSG00000135114,ENSG00000119917,ENSG00000138646,ENSG00000169245,ENSG00000169248,ENSG00000107201,ENSG00000185745,ENSG00000100342,ENSG00000079385,ENSG00000141682,ENSG00000105939,ENSG00000168062,ENSG00000117228,ENSG00000115267,ENSG00000172183,ENSG00000134326,ENSG00000122643,ENSG00000089127,ENSG00000125347,ENSG00000108771,ENSG00000184979,ENSG00000132256,ENSG00000116701…
GO:BP	response to external biotic stimulus	GO:0043207	1.74711e-28	27.7577	1553	426	119	17906	ENSG00000119922,ENSG00000134321,ENSG00000135114,ENSG00000119917,ENSG00000138646,ENSG00000169245,ENSG00000169248,ENSG00000107201,ENSG00000185745,ENSG00000100342,ENSG00000079385,ENSG00000141682,ENSG00000105939,ENSG00000168062,ENSG00000117228,ENSG00000115267,ENSG00000172183,ENSG00000134326,ENSG00000122643,ENSG00000089127,ENSG00000125347,ENSG00000108771,ENSG00000184979,ENSG00000132256,ENSG00000116701…
GO:BP	response to external stimulus	GO:0009605	1.40889e-27	26.8511	2923	426	168	17906	ENSG00000119922,ENSG00000134321,ENSG00000135114,ENSG00000119917,ENSG00000138646,ENSG00000169245,ENSG00000169248,ENSG00000107201,ENSG00000185745,ENSG00000100342,ENSG00000079385,ENSG00000141682,ENSG00000162772,ENSG00000176046,ENSG00000105939,ENSG00000168062,ENSG00000117228,ENSG00000115267,ENSG00000172183,ENSG00000134326,ENSG00000122643,ENSG00000089127,ENSG00000125347,ENSG00000108771,ENSG00000184979…
GO:BP	defense response to other organism	GO:0098542	6.15583e-25	24.2107	1212	426	99	17906	ENSG00000119922,ENSG00000134321,ENSG00000135114,ENSG00000119917,ENSG00000138646,ENSG00000169245,ENSG00000107201,ENSG00000185745,ENSG00000100342,ENSG00000079385,ENSG00000141682,ENSG00000105939,ENSG00000168062,ENSG00000117228,ENSG00000115267,ENSG00000172183,ENSG00000122643,ENSG00000089127,ENSG00000125347,ENSG00000108771,ENSG00000184979,ENSG00000132256,ENSG00000116701,ENSG00000173193,ENSG00000163565…
GO:BP	response to cytokine	GO:0034097	1.43653e-24	23.8427	1225	426	99	17906	ENSG00000119922,ENSG00000134321,ENSG00000135114,ENSG00000119917,ENSG00000169245,ENSG00000169248,ENSG00000107201,ENSG00000185745,ENSG00000079385,ENSG00000117228,ENSG00000115267,ENSG00000172183,ENSG00000089127,ENSG00000125347,ENSG00000184979,ENSG00000132256,ENSG00000078081,ENSG00000173193,ENSG00000163565,ENSG00000101347,ENSG00000140853,ENSG00000157601,ENSG00000044574,ENSG00000132109,ENSG00000169871…
GO:BP	innate immune response	GO:0045087	5.61068e-23	22.251	1010	426	87	17906	ENSG00000119922,ENSG00000134321,ENSG00000135114,ENSG00000119917,ENSG00000138646,ENSG00000107201,ENSG00000185745,ENSG00000100342,ENSG00000079385,ENSG00000105939,ENSG00000117228,ENSG00000115267,ENSG00000172183,ENSG00000089127,ENSG00000125347,ENSG00000108771,ENSG00000184979,ENSG00000132256,ENSG00000116701,ENSG00000173193,ENSG00000163565,ENSG00000101347,ENSG00000140853,ENSG00000157601,ENSG00000132109…
GO:BP	defense response	GO:0006952	7.77183e-22	21.1095	1783	426	117	17906	ENSG00000119922,ENSG00000134321,ENSG00000135114,ENSG00000119917,ENSG00000138646,ENSG00000169245,ENSG00000169248,ENSG00000128335,ENSG00000107201,ENSG00000185745,ENSG00000100342,ENSG00000079385,ENSG00000141682,ENSG00000176046,ENSG00000105939,ENSG00000168062,ENSG00000117228,ENSG00000115267,ENSG00000172183,ENSG00000122643,ENSG00000128284,ENSG00000089127,ENSG00000125347,ENSG00000130775,ENSG00000108771…
GO:BP	cellular response to cytokine stimulus	GO:0071345	1.84733e-21	20.7335	1130	426	90	17906	ENSG00000119922,ENSG00000134321,ENSG00000135114,ENSG00000119917,ENSG00000169245,ENSG00000169248,ENSG00000185745,ENSG00000079385,ENSG00000117228,ENSG00000172183,ENSG00000089127,ENSG00000125347,ENSG00000184979,ENSG00000132256,ENSG00000173193,ENSG00000163565,ENSG00000101347,ENSG00000140853,ENSG00000157601,ENSG00000044574,ENSG00000132109,ENSG00000183486,ENSG00000140464,ENSG00000170581,ENSG00000123609…
GO:BP	response to organic substance	GO:0010033	1.98109e-21	20.7031	3421	426	172	17906	ENSG00000119922,ENSG00000134321,ENSG00000135114,ENSG00000119917,ENSG00000169245,ENSG00000121858,ENSG00000169248,ENSG00000107201,ENSG00000185745,ENSG00000079385,ENSG00000141682,ENSG00000162772,ENSG00000117228,ENSG00000115267,ENSG00000172183,ENSG00000134326,ENSG00000089127,ENSG00000173110,ENSG00000125347,ENSG00000135363,ENSG00000184979,ENSG00000051108,ENSG00000132256,ENSG00000128590,ENSG00000078081…
GO:BP	cytokine-mediated signaling pathway	GO:0019221	7.15883e-21	20.1452	799	426	74	17906	ENSG00000119922,ENSG00000134321,ENSG00000135114,ENSG00000119917,ENSG00000169245,ENSG00000169248,ENSG00000185745,ENSG00000079385,ENSG00000117228,ENSG00000172183,ENSG00000089127,ENSG00000125347,ENSG00000184979,ENSG00000132256,ENSG00000173193,ENSG00000101347,ENSG00000140853,ENSG00000157601,ENSG00000132109,ENSG00000183486,ENSG00000140464,ENSG00000170581,ENSG00000123609,ENSG00000134470,ENSG00000111335…
GO:BP	response to type I interferon	GO:0034340	1.61142e-20	19.7928	99	426	29	17906	ENSG00000119922,ENSG00000134321,ENSG00000135114,ENSG00000119917,ENSG00000185745,ENSG00000172183,ENSG00000089127,ENSG00000125347,ENSG00000184979,ENSG00000101347,ENSG00000140853,ENSG00000157601,ENSG00000169871,ENSG00000183486,ENSG00000170581,ENSG00000111335,ENSG00000187608,ENSG00000185507,ENSG00000168310,ENSG00000130813,ENSG00000067066,ENSG00000068079,ENSG00000111331,ENSG00000204642,ENSG00000132530…
GO:BP	immune system process	GO:0002376	6.14948e-20	19.2112	3235	426	163	17906	ENSG00000119922,ENSG00000134321,ENSG00000135114,ENSG00000119917,ENSG00000138646,ENSG00000169245,ENSG00000121858,ENSG00000169248,ENSG00000107201,ENSG00000185745,ENSG00000100342,ENSG00000079385,ENSG00000141682,ENSG00000105939,ENSG00000168062,ENSG00000141574,ENSG00000117228,ENSG00000115267,ENSG00000172183,ENSG00000122643,ENSG00000089127,ENSG00000173110,ENSG00000125347,ENSG00000135363,ENSG00000130775…
GO:BP	response to stress	GO:0006950	1.21103e-19	18.9168	4147	426	190	17906	ENSG00000119922,ENSG00000134321,ENSG00000135114,ENSG00000119917,ENSG00000138646,ENSG00000169245,ENSG00000169248,ENSG00000128335,ENSG00000107201,ENSG00000185745,ENSG00000100342,ENSG00000079385,ENSG00000141682,ENSG00000162772,ENSG00000176046,ENSG00000105939,ENSG00000168062,ENSG00000117228,ENSG00000115267,ENSG00000172183,ENSG00000122643,ENSG00000128284,ENSG00000089127,ENSG00000173110,ENSG00000125347…
GO:BP	regulation of multi-organism process	GO:0043900	1.22526e-19	18.9118	774	426	71	17906	ENSG00000134321,ENSG00000135114,ENSG00000138646,ENSG00000107201,ENSG00000185745,ENSG00000079385,ENSG00000105939,ENSG00000115267,ENSG00000172183,ENSG00000089127,ENSG00000125347,ENSG00000108771,ENSG00000184979,ENSG00000132256,ENSG00000078081,ENSG00000173193,ENSG00000163565,ENSG00000101347,ENSG00000140853,ENSG00000157601,ENSG00000132109,ENSG00000140464,ENSG00000128383,ENSG00000123609,ENSG00000128394…
GO:BP	cellular response to type I interferon	GO:0071357	1.46554e-18	17.834	95	426	27	17906	ENSG00000119922,ENSG00000134321,ENSG00000135114,ENSG00000119917,ENSG00000185745,ENSG00000172183,ENSG00000089127,ENSG00000125347,ENSG00000184979,ENSG00000101347,ENSG00000140853,ENSG00000157601,ENSG00000183486,ENSG00000170581,ENSG00000111335,ENSG00000187608,ENSG00000185507,ENSG00000168310,ENSG00000067066,ENSG00000068079,ENSG00000111331,ENSG00000204642,ENSG00000132530,ENSG00000172936,ENSG00000130303…
GO:BP	type I interferon signaling pathway	GO:0060337	1.46554e-18	17.834	95	426	27	17906	ENSG00000119922,ENSG00000134321,ENSG00000135114,ENSG00000119917,ENSG00000185745,ENSG00000172183,ENSG00000089127,ENSG00000125347,ENSG00000184979,ENSG00000101347,ENSG00000140853,ENSG00000157601,ENSG00000183486,ENSG00000170581,ENSG00000111335,ENSG00000187608,ENSG00000185507,ENSG00000168310,ENSG00000067066,ENSG00000068079,ENSG00000111331,ENSG00000204642,ENSG00000132530,ENSG00000172936,ENSG00000130303…
GO:BP	cellular response to organic substance	GO:0071310	7.5835e-18	17.1201	2813	426	145	17906	ENSG00000119922,ENSG00000134321,ENSG00000135114,ENSG00000119917,ENSG00000169245,ENSG00000169248,ENSG00000107201,ENSG00000185745,ENSG00000079385,ENSG00000162772,ENSG00000117228,ENSG00000115267,ENSG00000172183,ENSG00000134326,ENSG00000089127,ENSG00000173110,ENSG00000125347,ENSG00000135363,ENSG00000184979,ENSG00000051108,ENSG00000132256,ENSG00000128590,ENSG00000173193,ENSG00000163565,ENSG00000101347…
GO:BP	response to chemical	GO:0042221	8.59649e-18	17.0657	4897	426	207	17906	ENSG00000119922,ENSG00000134321,ENSG00000135114,ENSG00000119917,ENSG00000169245,ENSG00000121858,ENSG00000169248,ENSG00000107201,ENSG00000185745,ENSG00000079385,ENSG00000141682,ENSG00000162772,ENSG00000176046,ENSG00000117228,ENSG00000115267,ENSG00000172183,ENSG00000134326,ENSG00000089127,ENSG00000173110,ENSG00000125347,ENSG00000135363,ENSG00000184979,ENSG00000051108,ENSG00000132256,ENSG00000128590…
GO:BP	cellular response to chemical stimulus	GO:0070887	2.24967e-17	16.6479	3418	426	163	17906	ENSG00000119922,ENSG00000134321,ENSG00000135114,ENSG00000119917,ENSG00000169245,ENSG00000169248,ENSG00000107201,ENSG00000185745,ENSG00000079385,ENSG00000141682,ENSG00000162772,ENSG00000117228,ENSG00000115267,ENSG00000172183,ENSG00000134326,ENSG00000089127,ENSG00000173110,ENSG00000125347,ENSG00000135363,ENSG00000184979,ENSG00000051108,ENSG00000132256,ENSG00000128590,ENSG00000116701,ENSG00000173193…
GO:BP	negative regulation of viral process	GO:0048525	2.70199e-17	16.5683	105	426	27	17906	ENSG00000134321,ENSG00000135114,ENSG00000185745,ENSG00000105939,ENSG00000172183,ENSG00000089127,ENSG00000132256,ENSG00000163565,ENSG00000157601,ENSG00000132109,ENSG00000140464,ENSG00000128383,ENSG00000128394,ENSG00000111335,ENSG00000187608,ENSG00000130813,ENSG00000239713,ENSG00000188313,ENSG00000178685,ENSG00000111331,ENSG00000106785,ENSG00000145901,ENSG00000055332,ENSG00000135250,ENSG00000166801…
GO:BP	negative regulation of multi-organism process	GO:0043901	3.76401e-17	16.4243	227	426	37	17906	ENSG00000134321,ENSG00000135114,ENSG00000185745,ENSG00000079385,ENSG00000105939,ENSG00000172183,ENSG00000089127,ENSG00000108771,ENSG00000132256,ENSG00000173193,ENSG00000163565,ENSG00000101347,ENSG00000140853,ENSG00000157601,ENSG00000132109,ENSG00000140464,ENSG00000128383,ENSG00000123609,ENSG00000128394,ENSG00000111335,ENSG00000187608,ENSG00000112343,ENSG00000130813,ENSG00000239713,ENSG00000188313…
GO:BP	immune response	GO:0006955	5.02775e-17	16.2986	2294	426	126	17906	ENSG00000119922,ENSG00000134321,ENSG00000135114,ENSG00000119917,ENSG00000138646,ENSG00000169245,ENSG00000121858,ENSG00000169248,ENSG00000107201,ENSG00000185745,ENSG00000100342,ENSG00000079385,ENSG00000105939,ENSG00000141574,ENSG00000117228,ENSG00000115267,ENSG00000172183,ENSG00000089127,ENSG00000173110,ENSG00000125347,ENSG00000130775,ENSG00000108771,ENSG00000184979,ENSG00000132256,ENSG00000078081…
GO:BP	negative regulation of viral life cycle	GO:1903901	5.12266e-17	16.2905	88	426	25	17906	ENSG00000134321,ENSG00000135114,ENSG00000185745,ENSG00000105939,ENSG00000172183,ENSG00000089127,ENSG00000132256,ENSG00000163565,ENSG00000157601,ENSG00000132109,ENSG00000140464,ENSG00000128383,ENSG00000128394,ENSG00000111335,ENSG00000187608,ENSG00000130813,ENSG00000239713,ENSG00000188313,ENSG00000178685,ENSG00000111331,ENSG00000145901,ENSG00000055332,ENSG00000135250,ENSG00000166801,ENSG00000130303
GO:BP	negative regulation of viral genome replication	GO:0045071	6.31379e-17	16.1997	63	426	22	17906	ENSG00000134321,ENSG00000135114,ENSG00000185745,ENSG00000105939,ENSG00000172183,ENSG00000089127,ENSG00000163565,ENSG00000157601,ENSG00000128383,ENSG00000128394,ENSG00000111335,ENSG00000187608,ENSG00000130813,ENSG00000239713,ENSG00000188313,ENSG00000178685,ENSG00000111331,ENSG00000145901,ENSG00000055332,ENSG00000135250,ENSG00000166801,ENSG00000130303
GO:BP	regulation of response to stress	GO:0080134	6.66803e-17	16.176	1574	426	100	17906	ENSG00000134321,ENSG00000138646,ENSG00000107201,ENSG00000185745,ENSG00000079385,ENSG00000141682,ENSG00000176046,ENSG00000115267,ENSG00000125347,ENSG00000108771,ENSG00000184979,ENSG00000051108,ENSG00000132256,ENSG00000128590,ENSG00000173193,ENSG00000163565,ENSG00000101347,ENSG00000140853,ENSG00000044574,ENSG00000175197,ENSG00000140464,ENSG00000123609,ENSG00000101986,ENSG00000128394,ENSG00000111912…
GO:BP	multi-organism process	GO:0051704	2.18825e-16	15.6599	3072	426	150	17906	ENSG00000119922,ENSG00000134321,ENSG00000135114,ENSG00000119917,ENSG00000138646,ENSG00000169245,ENSG00000169248,ENSG00000128335,ENSG00000107201,ENSG00000185745,ENSG00000100342,ENSG00000079385,ENSG00000141682,ENSG00000105939,ENSG00000168062,ENSG00000117228,ENSG00000115267,ENSG00000172183,ENSG00000134326,ENSG00000122643,ENSG00000089127,ENSG00000125347,ENSG00000108771,ENSG00000184979,ENSG00000132256…
GO:BP	regulation of viral life cycle	GO:1903900	6.57979e-16	15.1818	152	426	30	17906	ENSG00000134321,ENSG00000135114,ENSG00000185745,ENSG00000105939,ENSG00000172183,ENSG00000089127,ENSG00000132256,ENSG00000078081,ENSG00000163565,ENSG00000157601,ENSG00000132109,ENSG00000140464,ENSG00000128383,ENSG00000128394,ENSG00000111335,ENSG00000187608,ENSG00000112343,ENSG00000130813,ENSG00000239713,ENSG00000188313,ENSG00000178685,ENSG00000168961,ENSG00000111331,ENSG00000145901,ENSG00000055332…
GO:BP	regulation of viral genome replication	GO:0045069	2.26658e-14	13.6446	100	426	24	17906	ENSG00000134321,ENSG00000135114,ENSG00000185745,ENSG00000105939,ENSG00000172183,ENSG00000089127,ENSG00000163565,ENSG00000157601,ENSG00000128383,ENSG00000128394,ENSG00000111335,ENSG00000187608,ENSG00000112343,ENSG00000130813,ENSG00000239713,ENSG00000188313,ENSG00000178685,ENSG00000111331,ENSG00000145901,ENSG00000055332,ENSG00000135250,ENSG00000166801,ENSG00000130303,ENSG00000108654
GO:BP	regulation of response to external stimulus	GO:0032101	8.65955e-14	13.0625	1132	426	77	17906	ENSG00000134321,ENSG00000138646,ENSG00000169245,ENSG00000107201,ENSG00000185745,ENSG00000079385,ENSG00000176046,ENSG00000115267,ENSG00000125347,ENSG00000108771,ENSG00000184979,ENSG00000132256,ENSG00000173193,ENSG00000163565,ENSG00000101347,ENSG00000140853,ENSG00000117407,ENSG00000123609,ENSG00000101986,ENSG00000128394,ENSG00000023445,ENSG00000138685,ENSG00000112343,ENSG00000185507,ENSG00000239713…
GO:BP	regulation of symbiosis, encompassing mutualism through parasitism	GO:0043903	1.47138e-13	12.8323	226	426	33	17906	ENSG00000134321,ENSG00000135114,ENSG00000185745,ENSG00000105939,ENSG00000172183,ENSG00000089127,ENSG00000132256,ENSG00000078081,ENSG00000163565,ENSG00000157601,ENSG00000132109,ENSG00000140464,ENSG00000128383,ENSG00000128394,ENSG00000111335,ENSG00000187608,ENSG00000112343,ENSG00000130813,ENSG00000239713,ENSG00000188313,ENSG00000178685,ENSG00000168961,ENSG00000111331,ENSG00000106785,ENSG00000145901…
GO:BP	regulation of viral process	GO:0050792	1.64742e-13	12.7832	212	426	32	17906	ENSG00000134321,ENSG00000135114,ENSG00000185745,ENSG00000105939,ENSG00000172183,ENSG00000089127,ENSG00000132256,ENSG00000078081,ENSG00000163565,ENSG00000157601,ENSG00000132109,ENSG00000140464,ENSG00000128383,ENSG00000128394,ENSG00000111335,ENSG00000187608,ENSG00000112343,ENSG00000130813,ENSG00000239713,ENSG00000188313,ENSG00000178685,ENSG00000168961,ENSG00000111331,ENSG00000106785,ENSG00000145901…
GO:BP	response to interferon-gamma	GO:0034341	2.36329e-13	12.6265	200	426	31	17906	ENSG00000135114,ENSG00000117228,ENSG00000089127,ENSG00000125347,ENSG00000132256,ENSG00000173193,ENSG00000140853,ENSG00000132109,ENSG00000140464,ENSG00000123609,ENSG00000111335,ENSG00000162654,ENSG00000112343,ENSG00000185507,ENSG00000168310,ENSG00000130813,ENSG00000067066,ENSG00000117226,ENSG00000132274,ENSG00000168961,ENSG00000164342,ENSG00000096968,ENSG00000111331,ENSG00000013374,ENSG00000204642…
GO:BP	regulation of response to biotic stimulus	GO:0002831	2.74938e-13	12.5608	515	426	49	17906	ENSG00000134321,ENSG00000138646,ENSG00000107201,ENSG00000185745,ENSG00000079385,ENSG00000115267,ENSG00000125347,ENSG00000108771,ENSG00000184979,ENSG00000132256,ENSG00000173193,ENSG00000163565,ENSG00000101347,ENSG00000140853,ENSG00000123609,ENSG00000128394,ENSG00000023445,ENSG00000112343,ENSG00000185507,ENSG00000239713,ENSG00000137628,ENSG00000110057,ENSG00000163840,ENSG00000188313,ENSG00000164136…
GO:BP	interferon-gamma-mediated signaling pathway	GO:0060333	2.31982e-12	11.6345	87	426	21	17906	ENSG00000135114,ENSG00000117228,ENSG00000089127,ENSG00000125347,ENSG00000132256,ENSG00000173193,ENSG00000140853,ENSG00000132109,ENSG00000140464,ENSG00000123609,ENSG00000111335,ENSG00000112343,ENSG00000185507,ENSG00000168310,ENSG00000067066,ENSG00000132274,ENSG00000096968,ENSG00000111331,ENSG00000204642,ENSG00000138496,ENSG00000115415
GO:BP	cell surface receptor signaling pathway	GO:0007166	2.47231e-12	11.6069	3197	426	144	17906	ENSG00000119922,ENSG00000134321,ENSG00000135114,ENSG00000119917,ENSG00000169245,ENSG00000121858,ENSG00000169248,ENSG00000185745,ENSG00000105559,ENSG00000079385,ENSG00000141682,ENSG00000162772,ENSG00000117228,ENSG00000172183,ENSG00000089127,ENSG00000125347,ENSG00000130775,ENSG00000184979,ENSG00000132256,ENSG00000116701,ENSG00000173193,ENSG00000101347,ENSG00000140853,ENSG00000157601,ENSG00000026950…
GO:BP	positive regulation of biological process	GO:0048518	3.59094e-12	11.4448	6366	426	231	17906	ENSG00000119922,ENSG00000134321,ENSG00000169245,ENSG00000121858,ENSG00000169248,ENSG00000107201,ENSG00000185745,ENSG00000105559,ENSG00000140105,ENSG00000079385,ENSG00000141682,ENSG00000162772,ENSG00000176046,ENSG00000105939,ENSG00000141574,ENSG00000117228,ENSG00000115267,ENSG00000128284,ENSG00000125347,ENSG00000135363,ENSG00000130775,ENSG00000133321,ENSG00000108771,ENSG00000051108,ENSG00000128567…
GO:BP	cellular response to interferon-gamma	GO:0071346	6.90063e-12	11.1611	180	426	28	17906	ENSG00000135114,ENSG00000117228,ENSG00000089127,ENSG00000125347,ENSG00000132256,ENSG00000173193,ENSG00000140853,ENSG00000132109,ENSG00000140464,ENSG00000123609,ENSG00000111335,ENSG00000162654,ENSG00000112343,ENSG00000185507,ENSG00000168310,ENSG00000067066,ENSG00000117226,ENSG00000132274,ENSG00000168961,ENSG00000164342,ENSG00000096968,ENSG00000111331,ENSG00000204642,ENSG00000006210,ENSG00000138496…
GO:BP	immune effector process	GO:0002252	7.85038e-12	11.1051	1281	426	79	17906	ENSG00000119922,ENSG00000134321,ENSG00000135114,ENSG00000119917,ENSG00000138646,ENSG00000169245,ENSG00000107201,ENSG00000185745,ENSG00000079385,ENSG00000141682,ENSG00000105939,ENSG00000117228,ENSG00000115267,ENSG00000172183,ENSG00000122643,ENSG00000089127,ENSG00000173110,ENSG00000125347,ENSG00000108771,ENSG00000132256,ENSG00000115271,ENSG00000163565,ENSG00000101347,ENSG00000140853,ENSG00000157601…
GO:BP	viral genome replication	GO:0019079	9.29986e-12	11.0315	128	426	24	17906	ENSG00000134321,ENSG00000135114,ENSG00000185745,ENSG00000105939,ENSG00000172183,ENSG00000089127,ENSG00000163565,ENSG00000157601,ENSG00000128383,ENSG00000128394,ENSG00000111335,ENSG00000187608,ENSG00000112343,ENSG00000130813,ENSG00000239713,ENSG00000188313,ENSG00000178685,ENSG00000111331,ENSG00000145901,ENSG00000055332,ENSG00000135250,ENSG00000166801,ENSG00000130303,ENSG00000108654
GO:BP	response to stimulus	GO:0050896	2.54259e-11	10.5947	9455	426	302	17906	ENSG00000119922,ENSG00000134321,ENSG00000135114,ENSG00000119917,ENSG00000138646,ENSG00000169245,ENSG00000121858,ENSG00000169248,ENSG00000128335,ENSG00000107201,ENSG00000185745,ENSG00000100342,ENSG00000105559,ENSG00000079385,ENSG00000141682,ENSG00000162772,ENSG00000176046,ENSG00000105939,ENSG00000168062,ENSG00000141574,ENSG00000117228,ENSG00000115267,ENSG00000172183,ENSG00000134326,ENSG00000122643…
GO:BP	regulation of defense response	GO:0031347	3.16456e-11	10.4997	807	426	59	17906	ENSG00000134321,ENSG00000138646,ENSG00000107201,ENSG00000185745,ENSG00000079385,ENSG00000176046,ENSG00000115267,ENSG00000125347,ENSG00000108771,ENSG00000184979,ENSG00000132256,ENSG00000173193,ENSG00000163565,ENSG00000101347,ENSG00000140853,ENSG00000123609,ENSG00000101986,ENSG00000128394,ENSG00000023445,ENSG00000112343,ENSG00000185507,ENSG00000239713,ENSG00000137628,ENSG00000110057,ENSG00000163840…
GO:BP	regulation of cytokine production	GO:0001817	3.95142e-11	10.4032	764	426	57	17906	ENSG00000134321,ENSG00000138646,ENSG00000107201,ENSG00000079385,ENSG00000117228,ENSG00000115267,ENSG00000125347,ENSG00000108771,ENSG00000163565,ENSG00000140853,ENSG00000026950,ENSG00000132109,ENSG00000169871,ENSG00000175197,ENSG00000140464,ENSG00000123609,ENSG00000101986,ENSG00000186470,ENSG00000023445,ENSG00000187608,ENSG00000182393,ENSG00000112343,ENSG00000185507,ENSG00000137628,ENSG00000105287…
GO:BP	cytokine production	GO:0001816	4.41932e-11	10.3546	837	426	60	17906	ENSG00000134321,ENSG00000138646,ENSG00000107201,ENSG00000079385,ENSG00000117228,ENSG00000115267,ENSG00000125347,ENSG00000108771,ENSG00000163565,ENSG00000140853,ENSG00000026950,ENSG00000132109,ENSG00000169871,ENSG00000175197,ENSG00000140464,ENSG00000123609,ENSG00000101986,ENSG00000186470,ENSG00000023445,ENSG00000187608,ENSG00000184988,ENSG00000182393,ENSG00000112343,ENSG00000185507,ENSG00000137628…
GO:BP	cell death	GO:0008219	5.46093e-11	10.2627	2285	426	112	17906	ENSG00000119922,ENSG00000119917,ENSG00000169245,ENSG00000121858,ENSG00000141682,ENSG00000162772,ENSG00000176046,ENSG00000125347,ENSG00000051108,ENSG00000078081,ENSG00000196684,ENSG00000163565,ENSG00000157601,ENSG00000044574,ENSG00000175197,ENSG00000140464,ENSG00000111912,ENSG00000165806,ENSG00000023445,ENSG00000138685,ENSG00000182782,ENSG00000147010,ENSG00000185507,ENSG00000128965,ENSG00000086061…
GO:BP	positive regulation of response to external stimulus	GO:0032103	8.54898e-11	10.0681	640	426	51	17906	ENSG00000134321,ENSG00000169245,ENSG00000107201,ENSG00000176046,ENSG00000115267,ENSG00000125347,ENSG00000108771,ENSG00000132256,ENSG00000163565,ENSG00000140853,ENSG00000117407,ENSG00000023445,ENSG00000138685,ENSG00000185507,ENSG00000137628,ENSG00000110057,ENSG00000105287,ENSG00000188313,ENSG00000119630,ENSG00000164136,ENSG00000125538,ENSG00000163568,ENSG00000168961,ENSG00000164342,ENSG00000096968…
GO:BP	positive regulation of response to stimulus	GO:0048584	4.03713e-10	9.39393	2542	426	118	17906	ENSG00000134321,ENSG00000169245,ENSG00000121858,ENSG00000107201,ENSG00000105559,ENSG00000079385,ENSG00000141682,ENSG00000162772,ENSG00000176046,ENSG00000141574,ENSG00000117228,ENSG00000115267,ENSG00000128284,ENSG00000125347,ENSG00000130775,ENSG00000108771,ENSG00000051108,ENSG00000132256,ENSG00000196684,ENSG00000173193,ENSG00000163565,ENSG00000140853,ENSG00000026950,ENSG00000175197,ENSG00000140464…
GO:BP	viral life cycle	GO:0019058	4.51836e-10	9.34502	333	426	35	17906	ENSG00000134321,ENSG00000135114,ENSG00000185745,ENSG00000105939,ENSG00000172183,ENSG00000089127,ENSG00000132256,ENSG00000078081,ENSG00000163565,ENSG00000157601,ENSG00000132109,ENSG00000140464,ENSG00000128383,ENSG00000128394,ENSG00000111335,ENSG00000187608,ENSG00000112343,ENSG00000130813,ENSG00000239713,ENSG00000188313,ENSG00000178685,ENSG00000168961,ENSG00000161638,ENSG00000111331,ENSG00000145901…
GO:BP	positive regulation of cellular process	GO:0048522	9.58701e-10	9.01832	5605	426	204	17906	ENSG00000119922,ENSG00000134321,ENSG00000169245,ENSG00000121858,ENSG00000169248,ENSG00000107201,ENSG00000105559,ENSG00000140105,ENSG00000079385,ENSG00000141682,ENSG00000162772,ENSG00000176046,ENSG00000105939,ENSG00000141574,ENSG00000115267,ENSG00000128284,ENSG00000125347,ENSG00000135363,ENSG00000133321,ENSG00000108771,ENSG00000051108,ENSG00000128567,ENSG00000132256,ENSG00000196684,ENSG00000173193…
GO:BP	programmed cell death	GO:0012501	3.90371e-09	8.40852	2152	426	103	17906	ENSG00000119922,ENSG00000119917,ENSG00000169245,ENSG00000121858,ENSG00000141682,ENSG00000162772,ENSG00000176046,ENSG00000125347,ENSG00000051108,ENSG00000078081,ENSG00000196684,ENSG00000163565,ENSG00000157601,ENSG00000044574,ENSG00000175197,ENSG00000140464,ENSG00000165806,ENSG00000023445,ENSG00000182782,ENSG00000147010,ENSG00000185507,ENSG00000128965,ENSG00000086061,ENSG00000099968,ENSG00000067066…
GO:BP	cellular response to stimulus	GO:0051716	4.85981e-09	8.31338	7772	426	256	17906	ENSG00000119922,ENSG00000134321,ENSG00000135114,ENSG00000119917,ENSG00000169245,ENSG00000121858,ENSG00000169248,ENSG00000107201,ENSG00000185745,ENSG00000105559,ENSG00000079385,ENSG00000141682,ENSG00000162772,ENSG00000176046,ENSG00000141574,ENSG00000117228,ENSG00000115267,ENSG00000172183,ENSG00000134326,ENSG00000128284,ENSG00000089127,ENSG00000173110,ENSG00000125347,ENSG00000135363,ENSG00000130775…
GO:BP	interspecies interaction between organisms	GO:0044419	8.36565e-09	8.0775	945	426	60	17906	ENSG00000134321,ENSG00000135114,ENSG00000107201,ENSG00000185745,ENSG00000100342,ENSG00000105939,ENSG00000115267,ENSG00000172183,ENSG00000089127,ENSG00000108771,ENSG00000132256,ENSG00000078081,ENSG00000163565,ENSG00000157601,ENSG00000132109,ENSG00000140464,ENSG00000128383,ENSG00000170581,ENSG00000128394,ENSG00000111335,ENSG00000187608,ENSG00000112343,ENSG00000185507,ENSG00000130813,ENSG00000239713…
GO:BP	apoptotic process	GO:0006915	1.19708e-08	7.92188	2006	426	97	17906	ENSG00000119922,ENSG00000119917,ENSG00000169245,ENSG00000121858,ENSG00000141682,ENSG00000162772,ENSG00000176046,ENSG00000125347,ENSG00000051108,ENSG00000078081,ENSG00000196684,ENSG00000163565,ENSG00000157601,ENSG00000044574,ENSG00000175197,ENSG00000140464,ENSG00000165806,ENSG00000023445,ENSG00000182782,ENSG00000147010,ENSG00000185507,ENSG00000128965,ENSG00000086061,ENSG00000099968,ENSG00000067066…
GO:BP	positive regulation of macromolecule metabolic process	GO:0010604	1.21287e-08	7.91618	3442	426	141	17906	ENSG00000169245,ENSG00000121858,ENSG00000107201,ENSG00000140105,ENSG00000141682,ENSG00000162772,ENSG00000176046,ENSG00000105939,ENSG00000125347,ENSG00000135363,ENSG00000051108,ENSG00000132256,ENSG00000078081,ENSG00000173193,ENSG00000163565,ENSG00000140853,ENSG00000044574,ENSG00000175197,ENSG00000140464,ENSG00000170581,ENSG00000123609,ENSG00000111912,ENSG00000023445,ENSG00000138685,ENSG00000184988…
GO:BP	regulation of immune system process	GO:0002682	1.79647e-08	7.74558	1688	426	86	17906	ENSG00000134321,ENSG00000138646,ENSG00000169245,ENSG00000107201,ENSG00000185745,ENSG00000079385,ENSG00000117228,ENSG00000115267,ENSG00000125347,ENSG00000135363,ENSG00000130775,ENSG00000108771,ENSG00000184979,ENSG00000132256,ENSG00000173193,ENSG00000163565,ENSG00000101347,ENSG00000140853,ENSG00000026950,ENSG00000123609,ENSG00000186470,ENSG00000128394,ENSG00000023445,ENSG00000187608,ENSG00000182393…
GO:BP	regulation of response to stimulus	GO:0048583	1.99287e-08	7.70052	4421	426	168	17906	ENSG00000134321,ENSG00000138646,ENSG00000169245,ENSG00000121858,ENSG00000107201,ENSG00000185745,ENSG00000105559,ENSG00000079385,ENSG00000141682,ENSG00000162772,ENSG00000176046,ENSG00000141574,ENSG00000117228,ENSG00000115267,ENSG00000128284,ENSG00000125347,ENSG00000130775,ENSG00000108771,ENSG00000184979,ENSG00000051108,ENSG00000132256,ENSG00000128590,ENSG00000196684,ENSG00000173193,ENSG00000163565…
GO:BP	viral process	GO:0016032	2.08358e-08	7.68119	838	426	55	17906	ENSG00000134321,ENSG00000135114,ENSG00000107201,ENSG00000185745,ENSG00000105939,ENSG00000115267,ENSG00000172183,ENSG00000089127,ENSG00000108771,ENSG00000132256,ENSG00000078081,ENSG00000163565,ENSG00000157601,ENSG00000132109,ENSG00000140464,ENSG00000128383,ENSG00000170581,ENSG00000128394,ENSG00000111335,ENSG00000187608,ENSG00000112343,ENSG00000185507,ENSG00000130813,ENSG00000239713,ENSG00000067066…
GO:BP	regulation of innate immune response	GO:0045088	2.37872e-08	7.62366	444	426	38	17906	ENSG00000134321,ENSG00000107201,ENSG00000079385,ENSG00000115267,ENSG00000125347,ENSG00000108771,ENSG00000184979,ENSG00000132256,ENSG00000173193,ENSG00000163565,ENSG00000101347,ENSG00000140853,ENSG00000123609,ENSG00000023445,ENSG00000185507,ENSG00000137628,ENSG00000110057,ENSG00000188313,ENSG00000163568,ENSG00000168961,ENSG00000164342,ENSG00000096968,ENSG00000197943,ENSG00000145901,ENSG00000204642…
GO:BP	negative regulation of biological process	GO:0048519	3.2187e-08	7.49232	5681	426	201	17906	ENSG00000134321,ENSG00000135114,ENSG00000119917,ENSG00000138646,ENSG00000169245,ENSG00000121858,ENSG00000169248,ENSG00000107201,ENSG00000185745,ENSG00000140105,ENSG00000079385,ENSG00000010030,ENSG00000162772,ENSG00000176046,ENSG00000105939,ENSG00000117228,ENSG00000115267,ENSG00000172183,ENSG00000089127,ENSG00000125347,ENSG00000133321,ENSG00000108771,ENSG00000051108,ENSG00000128567,ENSG00000132256…
GO:BP	positive regulation of I-kappaB kinase/NF-kappaB signaling	GO:0043123	3.45184e-08	7.46195	184	426	24	17906	ENSG00000121858,ENSG00000141574,ENSG00000128284,ENSG00000132256,ENSG00000023445,ENSG00000184988,ENSG00000112343,ENSG00000132274,ENSG00000125538,ENSG00000144136,ENSG00000168961,ENSG00000164342,ENSG00000003400,ENSG00000006210,ENSG00000129474,ENSG00000136688,ENSG00000172936,ENSG00000125826,ENSG00000130303,ENSG00000106100,ENSG00000164251,ENSG00000073331,ENSG00000167207,ENSG00000137752
GO:BP	positive regulation of protein metabolic process	GO:0051247	5.0026e-08	7.3008	1751	426	87	17906	ENSG00000121858,ENSG00000141682,ENSG00000176046,ENSG00000125347,ENSG00000051108,ENSG00000132256,ENSG00000173193,ENSG00000163565,ENSG00000044574,ENSG00000140464,ENSG00000123609,ENSG00000023445,ENSG00000138685,ENSG00000184988,ENSG00000182393,ENSG00000162738,ENSG00000135362,ENSG00000099968,ENSG00000105287,ENSG00000119630,ENSG00000164136,ENSG00000125538,ENSG00000163568,ENSG00000071054,ENSG00000168961…
GO:BP	positive regulation of cellular protein metabolic process	GO:0032270	6.85721e-08	7.16385	1642	426	83	17906	ENSG00000121858,ENSG00000141682,ENSG00000176046,ENSG00000051108,ENSG00000132256,ENSG00000173193,ENSG00000163565,ENSG00000044574,ENSG00000140464,ENSG00000123609,ENSG00000023445,ENSG00000138685,ENSG00000184988,ENSG00000182393,ENSG00000162738,ENSG00000135362,ENSG00000099968,ENSG00000105287,ENSG00000119630,ENSG00000164136,ENSG00000125538,ENSG00000163568,ENSG00000071054,ENSG00000168961,ENSG00000164342…
GO:BP	symbiotic process	GO:0044403	7.18206e-08	7.14375	891	426	56	17906	ENSG00000134321,ENSG00000135114,ENSG00000107201,ENSG00000185745,ENSG00000105939,ENSG00000115267,ENSG00000172183,ENSG00000089127,ENSG00000108771,ENSG00000132256,ENSG00000078081,ENSG00000163565,ENSG00000157601,ENSG00000132109,ENSG00000140464,ENSG00000128383,ENSG00000170581,ENSG00000128394,ENSG00000111335,ENSG00000187608,ENSG00000112343,ENSG00000185507,ENSG00000130813,ENSG00000239713,ENSG00000067066…
GO:BP	positive regulation of metabolic process	GO:0009893	8.49384e-08	7.0709	3742	426	147	17906	ENSG00000169245,ENSG00000121858,ENSG00000107201,ENSG00000140105,ENSG00000141682,ENSG00000162772,ENSG00000176046,ENSG00000105939,ENSG00000125347,ENSG00000135363,ENSG00000051108,ENSG00000132256,ENSG00000078081,ENSG00000173193,ENSG00000163565,ENSG00000140853,ENSG00000044574,ENSG00000132109,ENSG00000175197,ENSG00000140464,ENSG00000170581,ENSG00000123609,ENSG00000101986,ENSG00000111912,ENSG00000023445…
GO:BP	positive regulation of defense response	GO:0031349	9.29898e-08	7.03156	509	426	40	17906	ENSG00000134321,ENSG00000107201,ENSG00000176046,ENSG00000115267,ENSG00000125347,ENSG00000108771,ENSG00000132256,ENSG00000163565,ENSG00000140853,ENSG00000023445,ENSG00000185507,ENSG00000137628,ENSG00000110057,ENSG00000188313,ENSG00000164136,ENSG00000125538,ENSG00000163568,ENSG00000164342,ENSG00000096968,ENSG00000171522,ENSG00000197943,ENSG00000134352,ENSG00000145901,ENSG00000204642,ENSG00000073756…
GO:BP	regulation of I-kappaB kinase/NF-kappaB signaling	GO:0043122	9.68782e-08	7.01377	245	426	27	17906	ENSG00000121858,ENSG00000141574,ENSG00000128284,ENSG00000132256,ENSG00000023445,ENSG00000184988,ENSG00000112343,ENSG00000132274,ENSG00000125538,ENSG00000144136,ENSG00000168961,ENSG00000164342,ENSG00000003400,ENSG00000145901,ENSG00000006210,ENSG00000129474,ENSG00000136688,ENSG00000172936,ENSG00000125826,ENSG00000130303,ENSG00000106100,ENSG00000123240,ENSG00000164251,ENSG00000115415,ENSG00000073331…
GO:BP	positive regulation of immune system process	GO:0002684	1.20504e-07	6.919	1199	426	67	17906	ENSG00000134321,ENSG00000169245,ENSG00000107201,ENSG00000079385,ENSG00000117228,ENSG00000115267,ENSG00000125347,ENSG00000130775,ENSG00000108771,ENSG00000132256,ENSG00000163565,ENSG00000140853,ENSG00000026950,ENSG00000186470,ENSG00000023445,ENSG00000187608,ENSG00000182393,ENSG00000182782,ENSG00000147010,ENSG00000185507,ENSG00000137628,ENSG00000110057,ENSG00000105287,ENSG00000111801,ENSG00000188313…
GO:BP	positive regulation of cellular metabolic process	GO:0031325	1.34638e-07	6.87083	3415	426	137	17906	ENSG00000169245,ENSG00000121858,ENSG00000107201,ENSG00000141682,ENSG00000162772,ENSG00000176046,ENSG00000105939,ENSG00000125347,ENSG00000135363,ENSG00000051108,ENSG00000132256,ENSG00000173193,ENSG00000163565,ENSG00000140853,ENSG00000044574,ENSG00000132109,ENSG00000175197,ENSG00000140464,ENSG00000170581,ENSG00000123609,ENSG00000101986,ENSG00000111912,ENSG00000023445,ENSG00000138685,ENSG00000184988…
GO:BP	regulation of cell death	GO:0010941	1.46541e-07	6.83404	1757	426	86	17906	ENSG00000119922,ENSG00000119917,ENSG00000169245,ENSG00000121858,ENSG00000141682,ENSG00000162772,ENSG00000176046,ENSG00000051108,ENSG00000078081,ENSG00000196684,ENSG00000044574,ENSG00000175197,ENSG00000140464,ENSG00000111912,ENSG00000023445,ENSG00000138685,ENSG00000182782,ENSG00000185507,ENSG00000086061,ENSG00000099968,ENSG00000067066,ENSG00000125538,ENSG00000168685,ENSG00000071054,ENSG00000168961…
GO:BP	positive regulation of nitrogen compound metabolic process	GO:0051173	1.50556e-07	6.8223	3248	426	132	17906	ENSG00000169245,ENSG00000121858,ENSG00000107201,ENSG00000141682,ENSG00000162772,ENSG00000176046,ENSG00000105939,ENSG00000125347,ENSG00000135363,ENSG00000051108,ENSG00000132256,ENSG00000173193,ENSG00000163565,ENSG00000140853,ENSG00000044574,ENSG00000175197,ENSG00000140464,ENSG00000170581,ENSG00000123609,ENSG00000111912,ENSG00000023445,ENSG00000138685,ENSG00000184988,ENSG00000182393,ENSG00000185507…
GO:BP	signal transduction	GO:0007165	2.04906e-07	6.68845	6296	426	214	17906	ENSG00000119922,ENSG00000134321,ENSG00000135114,ENSG00000119917,ENSG00000169245,ENSG00000121858,ENSG00000169248,ENSG00000107201,ENSG00000185745,ENSG00000105559,ENSG00000079385,ENSG00000141682,ENSG00000162772,ENSG00000176046,ENSG00000141574,ENSG00000117228,ENSG00000115267,ENSG00000172183,ENSG00000128284,ENSG00000089127,ENSG00000125347,ENSG00000130775,ENSG00000108771,ENSG00000184979,ENSG00000051108…
GO:BP	positive regulation of NF-kappaB transcription factor activity	GO:0051092	2.23982e-07	6.64979	152	426	21	17906	ENSG00000132256,ENSG00000167550,ENSG00000112343,ENSG00000105287,ENSG00000132274,ENSG00000125538,ENSG00000163568,ENSG00000168961,ENSG00000164342,ENSG00000120337,ENSG00000106785,ENSG00000055332,ENSG00000006210,ENSG00000172936,ENSG00000125826,ENSG00000150991,ENSG00000178951,ENSG00000106100,ENSG00000100784,ENSG00000134852,ENSG00000167207
GO:BP	cell communication	GO:0007154	3.02977e-07	6.51859	6798	426	226	17906	ENSG00000119922,ENSG00000134321,ENSG00000135114,ENSG00000119917,ENSG00000169245,ENSG00000121858,ENSG00000169248,ENSG00000107201,ENSG00000185745,ENSG00000105559,ENSG00000079385,ENSG00000141682,ENSG00000162772,ENSG00000176046,ENSG00000141574,ENSG00000117228,ENSG00000115267,ENSG00000172183,ENSG00000128284,ENSG00000089127,ENSG00000125347,ENSG00000130775,ENSG00000108771,ENSG00000184979,ENSG00000051108…
GO:BP	regulation of programmed cell death	GO:0043067	3.19659e-07	6.49531	1633	426	81	17906	ENSG00000119922,ENSG00000119917,ENSG00000169245,ENSG00000121858,ENSG00000141682,ENSG00000162772,ENSG00000176046,ENSG00000051108,ENSG00000078081,ENSG00000196684,ENSG00000044574,ENSG00000175197,ENSG00000140464,ENSG00000023445,ENSG00000182782,ENSG00000185507,ENSG00000086061,ENSG00000099968,ENSG00000067066,ENSG00000125538,ENSG00000168685,ENSG00000071054,ENSG00000168961,ENSG00000265972,ENSG00000164342…
GO:BP	regulation of apoptotic process	GO:0042981	3.38009e-07	6.47107	1605	426	80	17906	ENSG00000119922,ENSG00000119917,ENSG00000169245,ENSG00000121858,ENSG00000141682,ENSG00000162772,ENSG00000176046,ENSG00000051108,ENSG00000078081,ENSG00000196684,ENSG00000044574,ENSG00000175197,ENSG00000140464,ENSG00000023445,ENSG00000182782,ENSG00000185507,ENSG00000086061,ENSG00000099968,ENSG00000067066,ENSG00000125538,ENSG00000168685,ENSG00000071054,ENSG00000168961,ENSG00000265972,ENSG00000164342…
GO:BP	signaling	GO:0023052	3.79349e-07	6.42096	6772	426	225	17906	ENSG00000119922,ENSG00000134321,ENSG00000135114,ENSG00000119917,ENSG00000169245,ENSG00000121858,ENSG00000169248,ENSG00000107201,ENSG00000185745,ENSG00000105559,ENSG00000079385,ENSG00000141682,ENSG00000162772,ENSG00000176046,ENSG00000141574,ENSG00000117228,ENSG00000115267,ENSG00000172183,ENSG00000128284,ENSG00000089127,ENSG00000125347,ENSG00000130775,ENSG00000108771,ENSG00000184979,ENSG00000051108…
GO:BP	I-kappaB kinase/NF-kappaB signaling	GO:0007249	4.16325e-07	6.38057	280	426	28	17906	ENSG00000121858,ENSG00000141574,ENSG00000128284,ENSG00000132256,ENSG00000023445,ENSG00000184988,ENSG00000112343,ENSG00000132274,ENSG00000125538,ENSG00000144136,ENSG00000168961,ENSG00000164342,ENSG00000003400,ENSG00000145901,ENSG00000006210,ENSG00000129474,ENSG00000136688,ENSG00000172936,ENSG00000125826,ENSG00000150991,ENSG00000130303,ENSG00000106100,ENSG00000123240,ENSG00000164251,ENSG00000115415…
GO:BP	regulation of protein metabolic process	GO:0051246	4.28492e-07	6.36806	2922	426	121	17906	ENSG00000138646,ENSG00000169245,ENSG00000121858,ENSG00000140105,ENSG00000079385,ENSG00000141682,ENSG00000162772,ENSG00000176046,ENSG00000117228,ENSG00000125347,ENSG00000051108,ENSG00000132256,ENSG00000078081,ENSG00000173193,ENSG00000163565,ENSG00000044574,ENSG00000132109,ENSG00000140464,ENSG00000170581,ENSG00000123609,ENSG00000111912,ENSG00000023445,ENSG00000187608,ENSG00000138685,ENSG00000184988…
GO:BP	positive regulation of cytokine production	GO:0001819	5.01265e-07	6.29993	470	426	37	17906	ENSG00000134321,ENSG00000107201,ENSG00000115267,ENSG00000125347,ENSG00000108771,ENSG00000163565,ENSG00000175197,ENSG00000023445,ENSG00000182393,ENSG00000185507,ENSG00000137628,ENSG00000105287,ENSG00000164136,ENSG00000125538,ENSG00000163568,ENSG00000168961,ENSG00000164342,ENSG00000096968,ENSG00000120217,ENSG00000120949,ENSG00000171522,ENSG00000197943,ENSG00000134352,ENSG00000204642,ENSG00000055332…
GO:BP	regulation of type I interferon production	GO:0032479	5.08967e-07	6.29331	128	426	19	17906	ENSG00000138646,ENSG00000107201,ENSG00000115267,ENSG00000125347,ENSG00000108771,ENSG00000163565,ENSG00000140853,ENSG00000132109,ENSG00000169871,ENSG00000123609,ENSG00000187608,ENSG00000112343,ENSG00000185507,ENSG00000156587,ENSG00000164342,ENSG00000182179,ENSG00000197943,ENSG00000172936,ENSG00000115415
GO:BP	regulation of defense response to virus	GO:0050688	5.64814e-07	6.24809	75	426	15	17906	ENSG00000138646,ENSG00000107201,ENSG00000185745,ENSG00000108771,ENSG00000128394,ENSG00000023445,ENSG00000112343,ENSG00000239713,ENSG00000137628,ENSG00000163840,ENSG00000164136,ENSG00000125538,ENSG00000163568,ENSG00000138496,ENSG00000115415
GO:BP	positive regulation of DNA-binding transcription factor activity	GO:0051091	6.36852e-07	6.19596	266	426	27	17906	ENSG00000107201,ENSG00000132256,ENSG00000167550,ENSG00000132109,ENSG00000175197,ENSG00000112343,ENSG00000105287,ENSG00000132274,ENSG00000125538,ENSG00000163568,ENSG00000168961,ENSG00000164342,ENSG00000096968,ENSG00000120337,ENSG00000106785,ENSG00000174804,ENSG00000055332,ENSG00000006210,ENSG00000172936,ENSG00000125826,ENSG00000167034,ENSG00000150991,ENSG00000178951,ENSG00000106100,ENSG00000100784…
GO:BP	type I interferon production	GO:0032606	6.69183e-07	6.17446	130	426	19	17906	ENSG00000138646,ENSG00000107201,ENSG00000115267,ENSG00000125347,ENSG00000108771,ENSG00000163565,ENSG00000140853,ENSG00000132109,ENSG00000169871,ENSG00000123609,ENSG00000187608,ENSG00000112343,ENSG00000185507,ENSG00000156587,ENSG00000164342,ENSG00000182179,ENSG00000197943,ENSG00000172936,ENSG00000115415
GO:BP	regulation of multicellular organismal process	GO:0051239	7.04968e-07	6.15183	3356	426	133	17906	ENSG00000134321,ENSG00000138646,ENSG00000169245,ENSG00000107201,ENSG00000105559,ENSG00000140105,ENSG00000079385,ENSG00000176046,ENSG00000117228,ENSG00000115267,ENSG00000125347,ENSG00000135363,ENSG00000133321,ENSG00000108771,ENSG00000163565,ENSG00000140853,ENSG00000026950,ENSG00000044574,ENSG00000132109,ENSG00000169871,ENSG00000175197,ENSG00000140464,ENSG00000123609,ENSG00000101986,ENSG00000113749…
GO:BP	regulation of cellular protein metabolic process	GO:0032268	7.18941e-07	6.14331	2744	426	115	17906	ENSG00000138646,ENSG00000169245,ENSG00000121858,ENSG00000140105,ENSG00000079385,ENSG00000141682,ENSG00000162772,ENSG00000176046,ENSG00000117228,ENSG00000051108,ENSG00000132256,ENSG00000078081,ENSG00000173193,ENSG00000163565,ENSG00000044574,ENSG00000132109,ENSG00000140464,ENSG00000170581,ENSG00000123609,ENSG00000111912,ENSG00000023445,ENSG00000187608,ENSG00000138685,ENSG00000184988,ENSG00000163162…
GO:BP	regulation of protein modification process	GO:0031399	2.23496e-06	5.65073	1917	426	88	17906	ENSG00000138646,ENSG00000169245,ENSG00000140105,ENSG00000079385,ENSG00000162772,ENSG00000176046,ENSG00000117228,ENSG00000051108,ENSG00000132256,ENSG00000173193,ENSG00000044574,ENSG00000132109,ENSG00000140464,ENSG00000170581,ENSG00000123609,ENSG00000111912,ENSG00000023445,ENSG00000187608,ENSG00000138685,ENSG00000184988,ENSG00000163162,ENSG00000182393,ENSG00000162738,ENSG00000086061,ENSG00000135362…
GO:BP	response to interferon-beta	GO:0035456	2.70201e-06	5.56831	30	426	10	17906	ENSG00000125347,ENSG00000163565,ENSG00000130813,ENSG00000188313,ENSG00000163568,ENSG00000164342,ENSG00000138035,ENSG00000132530,ENSG00000130303,ENSG00000115415
GO:BP	response to endoplasmic reticulum stress	GO:0034976	4.04444e-06	5.39314	289	426	27	17906	ENSG00000141682,ENSG00000162772,ENSG00000176046,ENSG00000051108,ENSG00000128590,ENSG00000044574,ENSG00000175197,ENSG00000140464,ENSG00000113739,ENSG00000128965,ENSG00000155660,ENSG00000116663,ENSG00000128228,ENSG00000101255,ENSG00000082701,ENSG00000087074,ENSG00000055332,ENSG00000100219,ENSG00000166598,ENSG00000030110,ENSG00000145050,ENSG00000151883,ENSG00000139921,ENSG00000071537,ENSG00000196396…
GO:BP	response to topologically incorrect protein	GO:0035966	8.13449e-06	5.08967	202	426	22	17906	ENSG00000162772,ENSG00000173110,ENSG00000051108,ENSG00000128590,ENSG00000044574,ENSG00000175197,ENSG00000113739,ENSG00000128965,ENSG00000086061,ENSG00000116663,ENSG00000128228,ENSG00000087074,ENSG00000055332,ENSG00000100219,ENSG00000166598,ENSG00000030110,ENSG00000145050,ENSG00000151883,ENSG00000196396,ENSG00000123240,ENSG00000163516,ENSG00000102580
GO:BP	positive regulation of signal transduction	GO:0009967	1.33149e-05	4.87566	1736	426	80	17906	ENSG00000134321,ENSG00000121858,ENSG00000105559,ENSG00000141682,ENSG00000162772,ENSG00000176046,ENSG00000141574,ENSG00000128284,ENSG00000108771,ENSG00000132256,ENSG00000196684,ENSG00000173193,ENSG00000140853,ENSG00000175197,ENSG00000140464,ENSG00000023445,ENSG00000138685,ENSG00000184988,ENSG00000182393,ENSG00000112343,ENSG00000185507,ENSG00000162738,ENSG00000135362,ENSG00000137628,ENSG00000105287…
GO:BP	organonitrogen compound metabolic process	GO:1901564	1.37385e-05	4.86206	6889	426	222	17906	ENSG00000138646,ENSG00000169245,ENSG00000121858,ENSG00000128335,ENSG00000107201,ENSG00000100342,ENSG00000140105,ENSG00000079385,ENSG00000141682,ENSG00000162772,ENSG00000176046,ENSG00000105939,ENSG00000117228,ENSG00000115267,ENSG00000134326,ENSG00000163644,ENSG00000221963,ENSG00000122643,ENSG00000128284,ENSG00000125347,ENSG00000133321,ENSG00000184979,ENSG00000051108,ENSG00000132256,ENSG00000128590…
GO:BP	positive regulation of cell communication	GO:0010647	1.59724e-05	4.79663	1900	426	85	17906	ENSG00000134321,ENSG00000121858,ENSG00000105559,ENSG00000141682,ENSG00000162772,ENSG00000176046,ENSG00000141574,ENSG00000128284,ENSG00000108771,ENSG00000132256,ENSG00000196684,ENSG00000173193,ENSG00000140853,ENSG00000175197,ENSG00000140464,ENSG00000023445,ENSG00000138685,ENSG00000184988,ENSG00000182393,ENSG00000182782,ENSG00000112343,ENSG00000185507,ENSG00000162738,ENSG00000135362,ENSG00000137628…
GO:BP	positive regulation of signaling	GO:0023056	1.89782e-05	4.72174	1907	426	85	17906	ENSG00000134321,ENSG00000121858,ENSG00000105559,ENSG00000141682,ENSG00000162772,ENSG00000176046,ENSG00000141574,ENSG00000128284,ENSG00000108771,ENSG00000132256,ENSG00000196684,ENSG00000173193,ENSG00000140853,ENSG00000175197,ENSG00000140464,ENSG00000023445,ENSG00000138685,ENSG00000184988,ENSG00000182393,ENSG00000182782,ENSG00000112343,ENSG00000185507,ENSG00000162738,ENSG00000135362,ENSG00000137628…
GO:BP	positive regulation of multi-organism process	GO:0043902	2.14589e-05	4.66839	539	426	37	17906	ENSG00000134321,ENSG00000107201,ENSG00000185745,ENSG00000115267,ENSG00000125347,ENSG00000108771,ENSG00000132256,ENSG00000163565,ENSG00000140853,ENSG00000132109,ENSG00000023445,ENSG00000112343,ENSG00000185507,ENSG00000137628,ENSG00000110057,ENSG00000188313,ENSG00000163568,ENSG00000168961,ENSG00000164342,ENSG00000197943,ENSG00000145901,ENSG00000204642,ENSG00000135250,ENSG00000205220,ENSG00000166598…
GO:BP	negative regulation of response to stimulus	GO:0048585	2.61335e-05	4.5828	1731	426	79	17906	ENSG00000121858,ENSG00000079385,ENSG00000162772,ENSG00000117228,ENSG00000108771,ENSG00000051108,ENSG00000128590,ENSG00000173193,ENSG00000163565,ENSG00000101347,ENSG00000140853,ENSG00000044574,ENSG00000175197,ENSG00000123609,ENSG00000101986,ENSG00000111912,ENSG00000138685,ENSG00000163162,ENSG00000182393,ENSG00000112343,ENSG00000147010,ENSG00000128965,ENSG00000086061,ENSG00000135362,ENSG00000134363…
GO:BP	protein metabolic process	GO:0019538	2.64017e-05	4.57837	5940	426	197	17906	ENSG00000138646,ENSG00000169245,ENSG00000121858,ENSG00000128335,ENSG00000107201,ENSG00000100342,ENSG00000140105,ENSG00000079385,ENSG00000141682,ENSG00000162772,ENSG00000176046,ENSG00000105939,ENSG00000117228,ENSG00000115267,ENSG00000163644,ENSG00000221963,ENSG00000128284,ENSG00000125347,ENSG00000184979,ENSG00000051108,ENSG00000132256,ENSG00000128590,ENSG00000078081,ENSG00000173193,ENSG00000150687…
GO:BP	response to unfolded protein	GO:0006986	3.02964e-05	4.51861	180	426	20	17906	ENSG00000162772,ENSG00000173110,ENSG00000051108,ENSG00000128590,ENSG00000044574,ENSG00000175197,ENSG00000113739,ENSG00000128965,ENSG00000086061,ENSG00000116663,ENSG00000087074,ENSG00000055332,ENSG00000100219,ENSG00000166598,ENSG00000030110,ENSG00000145050,ENSG00000151883,ENSG00000196396,ENSG00000123240,ENSG00000102580
GO:BP	regulation of signal transduction	GO:0009966	3.62082e-05	4.44119	3244	426	124	17906	ENSG00000134321,ENSG00000121858,ENSG00000105559,ENSG00000079385,ENSG00000141682,ENSG00000162772,ENSG00000176046,ENSG00000141574,ENSG00000117228,ENSG00000128284,ENSG00000125347,ENSG00000108771,ENSG00000184979,ENSG00000051108,ENSG00000132256,ENSG00000128590,ENSG00000196684,ENSG00000173193,ENSG00000101347,ENSG00000140853,ENSG00000044574,ENSG00000175197,ENSG00000140464,ENSG00000023445,ENSG00000138685…
GO:BP	regulation of nitrogen compound metabolic process	GO:0051171	4.07843e-05	4.38951	6009	426	198	17906	ENSG00000135114,ENSG00000138646,ENSG00000169245,ENSG00000121858,ENSG00000107201,ENSG00000140105,ENSG00000079385,ENSG00000010030,ENSG00000141682,ENSG00000162772,ENSG00000176046,ENSG00000105939,ENSG00000168062,ENSG00000117228,ENSG00000089127,ENSG00000125347,ENSG00000135363,ENSG00000051108,ENSG00000132256,ENSG00000078081,ENSG00000173193,ENSG00000163565,ENSG00000124201,ENSG00000167550,ENSG00000140853…
GO:BP	interleukin-1 beta production	GO:0032611	5.50821e-05	4.25899	103	426	15	17906	ENSG00000163565,ENSG00000140464,ENSG00000184988,ENSG00000125538,ENSG00000163568,ENSG00000168961,ENSG00000096968,ENSG00000006210,ENSG00000221926,ENSG00000106100,ENSG00000164251,ENSG00000163251,ENSG00000172243,ENSG00000167207,ENSG00000137752
GO:BP	regulation of primary metabolic process	GO:0080090	5.62478e-05	4.24989	6189	426	202	17906	ENSG00000135114,ENSG00000138646,ENSG00000169245,ENSG00000121858,ENSG00000107201,ENSG00000140105,ENSG00000079385,ENSG00000010030,ENSG00000141682,ENSG00000162772,ENSG00000176046,ENSG00000105939,ENSG00000168062,ENSG00000117228,ENSG00000089127,ENSG00000125347,ENSG00000135363,ENSG00000051108,ENSG00000132256,ENSG00000078081,ENSG00000173193,ENSG00000163565,ENSG00000124201,ENSG00000167550,ENSG00000140853…
GO:BP	positive regulation of response to biotic stimulus	GO:0002833	5.634e-05	4.24918	393	426	30	17906	ENSG00000134321,ENSG00000107201,ENSG00000115267,ENSG00000125347,ENSG00000108771,ENSG00000132256,ENSG00000163565,ENSG00000140853,ENSG00000023445,ENSG00000185507,ENSG00000137628,ENSG00000110057,ENSG00000188313,ENSG00000163568,ENSG00000164342,ENSG00000120217,ENSG00000197943,ENSG00000145901,ENSG00000204642,ENSG00000205220,ENSG00000166598,ENSG00000172936,ENSG00000150991,ENSG00000138496,ENSG00000106100…
GO:BP	regulation of DNA-binding transcription factor activity	GO:0051090	5.96104e-05	4.22468	440	426	32	17906	ENSG00000107201,ENSG00000176046,ENSG00000132256,ENSG00000167550,ENSG00000140853,ENSG00000132109,ENSG00000175197,ENSG00000112343,ENSG00000067066,ENSG00000105287,ENSG00000132274,ENSG00000125538,ENSG00000163568,ENSG00000178685,ENSG00000168961,ENSG00000164342,ENSG00000096968,ENSG00000120337,ENSG00000106785,ENSG00000174804,ENSG00000055332,ENSG00000006210,ENSG00000172936,ENSG00000125826,ENSG00000167034…
GO:BP	cellular catabolic process	GO:0044248	6.00363e-05	4.22159	2314	426	96	17906	ENSG00000141682,ENSG00000176046,ENSG00000105939,ENSG00000172183,ENSG00000163644,ENSG00000122643,ENSG00000184979,ENSG00000051108,ENSG00000132256,ENSG00000128590,ENSG00000078081,ENSG00000163565,ENSG00000101347,ENSG00000044574,ENSG00000132109,ENSG00000175197,ENSG00000140464,ENSG00000128383,ENSG00000101986,ENSG00000128394,ENSG00000111335,ENSG00000187608,ENSG00000138685,ENSG00000163162,ENSG00000112343…
GO:BP	regulation of cysteine-type endopeptidase activity	GO:2000116	6.15841e-05	4.21053	245	426	23	17906	ENSG00000121858,ENSG00000141682,ENSG00000051108,ENSG00000078081,ENSG00000163565,ENSG00000140464,ENSG00000023445,ENSG00000099968,ENSG00000163568,ENSG00000168961,ENSG00000096968,ENSG00000003400,ENSG00000011422,ENSG00000181634,ENSG00000135679,ENSG00000073756,ENSG00000167034,ENSG00000030110,ENSG00000106100,ENSG00000117525,ENSG00000130787,ENSG00000172243,ENSG00000137752
GO:BP	regulation of phosphate metabolic process	GO:0019220	6.2697e-05	4.20275	1861	426	82	17906	ENSG00000138646,ENSG00000169245,ENSG00000140105,ENSG00000079385,ENSG00000162772,ENSG00000176046,ENSG00000117228,ENSG00000132256,ENSG00000173193,ENSG00000140853,ENSG00000140464,ENSG00000170581,ENSG00000101986,ENSG00000138685,ENSG00000184988,ENSG00000163162,ENSG00000182393,ENSG00000162738,ENSG00000086061,ENSG00000135362,ENSG00000123080,ENSG00000105287,ENSG00000119630,ENSG00000164136,ENSG00000125538…
GO:BP	negative regulation of cellular process	GO:0048523	6.32103e-05	4.19921	4996	426	171	17906	ENSG00000134321,ENSG00000119917,ENSG00000169245,ENSG00000121858,ENSG00000169248,ENSG00000140105,ENSG00000079385,ENSG00000010030,ENSG00000162772,ENSG00000176046,ENSG00000117228,ENSG00000125347,ENSG00000133321,ENSG00000108771,ENSG00000051108,ENSG00000128567,ENSG00000128590,ENSG00000078081,ENSG00000196684,ENSG00000173193,ENSG00000163565,ENSG00000124201,ENSG00000101347,ENSG00000140853,ENSG00000044574…
GO:BP	regulation of phosphorus metabolic process	GO:0051174	6.42131e-05	4.19238	1862	426	82	17906	ENSG00000138646,ENSG00000169245,ENSG00000140105,ENSG00000079385,ENSG00000162772,ENSG00000176046,ENSG00000117228,ENSG00000132256,ENSG00000173193,ENSG00000140853,ENSG00000140464,ENSG00000170581,ENSG00000101986,ENSG00000138685,ENSG00000184988,ENSG00000163162,ENSG00000182393,ENSG00000162738,ENSG00000086061,ENSG00000135362,ENSG00000123080,ENSG00000105287,ENSG00000119630,ENSG00000164136,ENSG00000125538…
GO:BP	interleukin-1 production	GO:0032612	6.76881e-05	4.16949	120	426	16	17906	ENSG00000079385,ENSG00000163565,ENSG00000140464,ENSG00000184988,ENSG00000125538,ENSG00000163568,ENSG00000168961,ENSG00000096968,ENSG00000006210,ENSG00000221926,ENSG00000106100,ENSG00000164251,ENSG00000163251,ENSG00000172243,ENSG00000167207,ENSG00000137752
GO:BP	positive regulation of intracellular signal transduction	GO:1902533	7.75478e-05	4.11043	1050	426	55	17906	ENSG00000121858,ENSG00000141682,ENSG00000176046,ENSG00000141574,ENSG00000128284,ENSG00000108771,ENSG00000132256,ENSG00000175197,ENSG00000023445,ENSG00000138685,ENSG00000184988,ENSG00000112343,ENSG00000162738,ENSG00000135362,ENSG00000137628,ENSG00000105287,ENSG00000166317,ENSG00000132274,ENSG00000125538,ENSG00000071054,ENSG00000144136,ENSG00000168961,ENSG00000164342,ENSG00000096968,ENSG00000003400…
GO:BP	cellular protein metabolic process	GO:0044267	8.16828e-05	4.08787	5357	426	180	17906	ENSG00000138646,ENSG00000169245,ENSG00000121858,ENSG00000107201,ENSG00000100342,ENSG00000140105,ENSG00000079385,ENSG00000141682,ENSG00000162772,ENSG00000176046,ENSG00000105939,ENSG00000117228,ENSG00000115267,ENSG00000163644,ENSG00000184979,ENSG00000051108,ENSG00000132256,ENSG00000128590,ENSG00000078081,ENSG00000173193,ENSG00000150687,ENSG00000163565,ENSG00000044574,ENSG00000132109,ENSG00000169871…
GO:BP	cellular macromolecule metabolic process	GO:0044260	8.63294e-05	4.06384	8429	426	256	17906	ENSG00000138646,ENSG00000169245,ENSG00000121858,ENSG00000107201,ENSG00000100342,ENSG00000140105,ENSG00000079385,ENSG00000010030,ENSG00000141682,ENSG00000162772,ENSG00000176046,ENSG00000105939,ENSG00000168062,ENSG00000117228,ENSG00000115267,ENSG00000172183,ENSG00000163644,ENSG00000125347,ENSG00000135363,ENSG00000184979,ENSG00000051108,ENSG00000132256,ENSG00000128590,ENSG00000078081,ENSG00000173193…
GO:BP	regulation of immune response	GO:0050776	0.000101219	3.99474	1116	426	57	17906	ENSG00000134321,ENSG00000107201,ENSG00000079385,ENSG00000117228,ENSG00000115267,ENSG00000125347,ENSG00000130775,ENSG00000108771,ENSG00000184979,ENSG00000132256,ENSG00000173193,ENSG00000163565,ENSG00000101347,ENSG00000140853,ENSG00000026950,ENSG00000123609,ENSG00000186470,ENSG00000023445,ENSG00000182393,ENSG00000185507,ENSG00000137628,ENSG00000110057,ENSG00000105287,ENSG00000111801,ENSG00000188313…
GO:BP	regulation of phosphorylation	GO:0042325	0.000104728	3.97994	1661	426	75	17906	ENSG00000138646,ENSG00000169245,ENSG00000140105,ENSG00000079385,ENSG00000162772,ENSG00000176046,ENSG00000117228,ENSG00000132256,ENSG00000173193,ENSG00000140853,ENSG00000140464,ENSG00000170581,ENSG00000101986,ENSG00000138685,ENSG00000184988,ENSG00000163162,ENSG00000182393,ENSG00000162738,ENSG00000086061,ENSG00000135362,ENSG00000123080,ENSG00000105287,ENSG00000119630,ENSG00000164136,ENSG00000125538…
GO:BP	macromolecule modification	GO:0043412	0.000105491	3.97679	4428	426	155	17906	ENSG00000138646,ENSG00000169245,ENSG00000107201,ENSG00000100342,ENSG00000140105,ENSG00000079385,ENSG00000162772,ENSG00000176046,ENSG00000105939,ENSG00000117228,ENSG00000115267,ENSG00000163644,ENSG00000184979,ENSG00000051108,ENSG00000132256,ENSG00000173193,ENSG00000150687,ENSG00000044574,ENSG00000132109,ENSG00000169871,ENSG00000152689,ENSG00000140464,ENSG00000128383,ENSG00000117407,ENSG00000170581…
GO:BP	cellular macromolecule catabolic process	GO:0044265	0.000118579	3.92599	1209	426	60	17906	ENSG00000141682,ENSG00000176046,ENSG00000105939,ENSG00000172183,ENSG00000184979,ENSG00000051108,ENSG00000128590,ENSG00000078081,ENSG00000044574,ENSG00000175197,ENSG00000140464,ENSG00000111335,ENSG00000187608,ENSG00000163162,ENSG00000112343,ENSG00000135362,ENSG00000151014,ENSG00000130589,ENSG00000163840,ENSG00000121067,ENSG00000116663,ENSG00000156587,ENSG00000164329,ENSG00000114127,ENSG00000133874…
GO:BP	cellular protein modification process	GO:0006464	0.000124056	3.90638	4216	426	149	17906	ENSG00000138646,ENSG00000169245,ENSG00000107201,ENSG00000100342,ENSG00000140105,ENSG00000079385,ENSG00000162772,ENSG00000176046,ENSG00000105939,ENSG00000117228,ENSG00000115267,ENSG00000163644,ENSG00000184979,ENSG00000051108,ENSG00000132256,ENSG00000173193,ENSG00000150687,ENSG00000044574,ENSG00000132109,ENSG00000169871,ENSG00000152689,ENSG00000140464,ENSG00000117407,ENSG00000170581,ENSG00000123609…
GO:BP	protein modification process	GO:0036211	0.000124056	3.90638	4216	426	149	17906	ENSG00000138646,ENSG00000169245,ENSG00000107201,ENSG00000100342,ENSG00000140105,ENSG00000079385,ENSG00000162772,ENSG00000176046,ENSG00000105939,ENSG00000117228,ENSG00000115267,ENSG00000163644,ENSG00000184979,ENSG00000051108,ENSG00000132256,ENSG00000173193,ENSG00000150687,ENSG00000044574,ENSG00000132109,ENSG00000169871,ENSG00000152689,ENSG00000140464,ENSG00000117407,ENSG00000170581,ENSG00000123609…
GO:BP	regulation of cellular response to stress	GO:0080135	0.000151992	3.81818	764	426	44	17906	ENSG00000141682,ENSG00000176046,ENSG00000051108,ENSG00000128590,ENSG00000044574,ENSG00000175197,ENSG00000140464,ENSG00000101986,ENSG00000111912,ENSG00000162738,ENSG00000086061,ENSG00000163840,ENSG00000125538,ENSG00000071054,ENSG00000164342,ENSG00000151012,ENSG00000138035,ENSG00000082701,ENSG00000172613,ENSG00000087074,ENSG00000174804,ENSG00000055332,ENSG00000135679,ENSG00000073756,ENSG00000188064…
GO:BP	cellular response to topologically incorrect protein	GO:0035967	0.000180733	3.74296	163	426	18	17906	ENSG00000162772,ENSG00000173110,ENSG00000051108,ENSG00000128590,ENSG00000044574,ENSG00000175197,ENSG00000113739,ENSG00000128228,ENSG00000087074,ENSG00000055332,ENSG00000100219,ENSG00000166598,ENSG00000030110,ENSG00000151883,ENSG00000196396,ENSG00000123240,ENSG00000163516,ENSG00000102580
GO:BP	regulation of cellular metabolic process	GO:0031323	0.000182821	3.73797	6393	426	205	17906	ENSG00000135114,ENSG00000138646,ENSG00000169245,ENSG00000121858,ENSG00000107201,ENSG00000140105,ENSG00000079385,ENSG00000010030,ENSG00000141682,ENSG00000162772,ENSG00000176046,ENSG00000105939,ENSG00000168062,ENSG00000117228,ENSG00000089127,ENSG00000125347,ENSG00000135363,ENSG00000051108,ENSG00000132256,ENSG00000078081,ENSG00000173193,ENSG00000163565,ENSG00000124201,ENSG00000167550,ENSG00000140853…
GO:BP	cellular response to stress	GO:0033554	0.000194993	3.70998	2105	426	88	17906	ENSG00000169245,ENSG00000141682,ENSG00000162772,ENSG00000176046,ENSG00000173110,ENSG00000051108,ENSG00000128590,ENSG00000116701,ENSG00000163565,ENSG00000101347,ENSG00000044574,ENSG00000175197,ENSG00000140464,ENSG00000101986,ENSG00000111912,ENSG00000113739,ENSG00000187608,ENSG00000072121,ENSG00000185507,ENSG00000162738,ENSG00000128965,ENSG00000086061,ENSG00000135362,ENSG00000067066,ENSG00000155660…
GO:BP	regulation of cysteine-type endopeptidase activity involved in apoptotic process	GO:0043281	0.000205073	3.68809	221	426	21	17906	ENSG00000121858,ENSG00000141682,ENSG00000051108,ENSG00000078081,ENSG00000140464,ENSG00000023445,ENSG00000099968,ENSG00000168961,ENSG00000096968,ENSG00000003400,ENSG00000011422,ENSG00000181634,ENSG00000135679,ENSG00000073756,ENSG00000167034,ENSG00000030110,ENSG00000106100,ENSG00000117525,ENSG00000130787,ENSG00000172243,ENSG00000137752
GO:BP	regulation of locomotion	GO:0040012	0.00022396	3.64983	1113	426	56	17906	ENSG00000169245,ENSG00000107201,ENSG00000079385,ENSG00000128567,ENSG00000132256,ENSG00000044574,ENSG00000132109,ENSG00000140464,ENSG00000117407,ENSG00000154133,ENSG00000138685,ENSG00000135362,ENSG00000067066,ENSG00000105287,ENSG00000076356,ENSG00000119630,ENSG00000125538,ENSG00000071054,ENSG00000168961,ENSG00000096968,ENSG00000150630,ENSG00000120217,ENSG00000135821,ENSG00000184371,ENSG00000161638…
GO:BP	regulation of cell communication	GO:0010646	0.000246313	3.60851	3638	426	132	17906	ENSG00000134321,ENSG00000121858,ENSG00000105559,ENSG00000079385,ENSG00000141682,ENSG00000162772,ENSG00000176046,ENSG00000141574,ENSG00000117228,ENSG00000128284,ENSG00000125347,ENSG00000108771,ENSG00000184979,ENSG00000051108,ENSG00000132256,ENSG00000128590,ENSG00000196684,ENSG00000173193,ENSG00000101347,ENSG00000140853,ENSG00000044574,ENSG00000175197,ENSG00000140464,ENSG00000113749,ENSG00000023445…
GO:BP	positive regulation of innate immune response	GO:0045089	0.000253091	3.59672	374	426	28	17906	ENSG00000134321,ENSG00000107201,ENSG00000115267,ENSG00000125347,ENSG00000108771,ENSG00000132256,ENSG00000163565,ENSG00000140853,ENSG00000023445,ENSG00000185507,ENSG00000137628,ENSG00000110057,ENSG00000188313,ENSG00000163568,ENSG00000164342,ENSG00000197943,ENSG00000145901,ENSG00000204642,ENSG00000205220,ENSG00000166598,ENSG00000172936,ENSG00000150991,ENSG00000138496,ENSG00000106100,ENSG00000164251…
GO:BP	regulation of signaling	GO:0023051	0.000266977	3.57353	3679	426	133	17906	ENSG00000134321,ENSG00000121858,ENSG00000105559,ENSG00000079385,ENSG00000141682,ENSG00000162772,ENSG00000176046,ENSG00000141574,ENSG00000117228,ENSG00000128284,ENSG00000125347,ENSG00000108771,ENSG00000184979,ENSG00000051108,ENSG00000132256,ENSG00000128590,ENSG00000196684,ENSG00000173193,ENSG00000101347,ENSG00000140853,ENSG00000044574,ENSG00000175197,ENSG00000140464,ENSG00000113749,ENSG00000023445…
GO:BP	regulation of macromolecule metabolic process	GO:0060255	0.000334021	3.47623	6438	426	205	17906	ENSG00000135114,ENSG00000138646,ENSG00000169245,ENSG00000121858,ENSG00000107201,ENSG00000140105,ENSG00000079385,ENSG00000010030,ENSG00000141682,ENSG00000162772,ENSG00000176046,ENSG00000105939,ENSG00000168062,ENSG00000117228,ENSG00000089127,ENSG00000125347,ENSG00000135363,ENSG00000051108,ENSG00000132256,ENSG00000078081,ENSG00000173193,ENSG00000163565,ENSG00000124201,ENSG00000167550,ENSG00000140853…
GO:BP	regulation of protein phosphorylation	GO:0001932	0.00036782	3.43436	1493	426	68	17906	ENSG00000138646,ENSG00000169245,ENSG00000140105,ENSG00000079385,ENSG00000162772,ENSG00000117228,ENSG00000132256,ENSG00000173193,ENSG00000140464,ENSG00000170581,ENSG00000138685,ENSG00000184988,ENSG00000163162,ENSG00000182393,ENSG00000162738,ENSG00000086061,ENSG00000135362,ENSG00000123080,ENSG00000105287,ENSG00000119630,ENSG00000164136,ENSG00000125538,ENSG00000071054,ENSG00000168961,ENSG00000164342…
GO:BP	regulation of cellular process	GO:0050794	0.000389248	3.40977	11187	426	316	17906	ENSG00000119922,ENSG00000134321,ENSG00000135114,ENSG00000119917,ENSG00000138646,ENSG00000169245,ENSG00000121858,ENSG00000169248,ENSG00000107201,ENSG00000185745,ENSG00000105559,ENSG00000140105,ENSG00000079385,ENSG00000010030,ENSG00000141682,ENSG00000162772,ENSG00000176046,ENSG00000105939,ENSG00000168062,ENSG00000141574,ENSG00000117228,ENSG00000115267,ENSG00000172183,ENSG00000128284,ENSG00000089127…
GO:BP	organic substance catabolic process	GO:1901575	0.000404205	3.3934	2239	426	91	17906	ENSG00000079385,ENSG00000141682,ENSG00000176046,ENSG00000105939,ENSG00000172183,ENSG00000163644,ENSG00000122643,ENSG00000133321,ENSG00000184979,ENSG00000051108,ENSG00000128590,ENSG00000078081,ENSG00000101347,ENSG00000044574,ENSG00000175197,ENSG00000140464,ENSG00000128383,ENSG00000101986,ENSG00000133328,ENSG00000128394,ENSG00000111335,ENSG00000187608,ENSG00000138685,ENSG00000163162,ENSG00000182782…
GO:BP	regulation of defense response to virus by host	GO:0050691	0.000406975	3.39043	37	426	9	17906	ENSG00000107201,ENSG00000128394,ENSG00000239713,ENSG00000163840,ENSG00000164136,ENSG00000125538,ENSG00000163568,ENSG00000138496,ENSG00000115415
GO:BP	positive regulation of cysteine-type endopeptidase activity	GO:2001056	0.00042078	3.37594	154	426	17	17906	ENSG00000121858,ENSG00000141682,ENSG00000163565,ENSG00000140464,ENSG00000099968,ENSG00000163568,ENSG00000168961,ENSG00000096968,ENSG00000003400,ENSG00000181634,ENSG00000167034,ENSG00000030110,ENSG00000106100,ENSG00000117525,ENSG00000130787,ENSG00000172243,ENSG00000137752
GO:BP	cellular response to external stimulus	GO:0071496	0.000431775	3.36474	338	426	26	17906	ENSG00000141682,ENSG00000162772,ENSG00000125347,ENSG00000163565,ENSG00000044574,ENSG00000164136,ENSG00000125538,ENSG00000164342,ENSG00000135821,ENSG00000120949,ENSG00000158773,ENSG00000171522,ENSG00000055332,ENSG00000135679,ENSG00000073756,ENSG00000165272,ENSG00000100219,ENSG00000166598,ENSG00000111913,ENSG00000172936,ENSG00000030110,ENSG00000105835,ENSG00000175591,ENSG00000111424,ENSG00000134294…
GO:BP	macromolecule metabolic process	GO:0043170	0.000456829	3.34025	9592	426	280	17906	ENSG00000135114,ENSG00000138646,ENSG00000169245,ENSG00000121858,ENSG00000128335,ENSG00000107201,ENSG00000100342,ENSG00000140105,ENSG00000079385,ENSG00000010030,ENSG00000141682,ENSG00000162772,ENSG00000176046,ENSG00000105939,ENSG00000168062,ENSG00000117228,ENSG00000115267,ENSG00000172183,ENSG00000163644,ENSG00000221963,ENSG00000128284,ENSG00000089127,ENSG00000125347,ENSG00000135363,ENSG00000184979…
GO:BP	positive regulation of protein modification process	GO:0031401	0.000474905	3.32339	1258	426	60	17906	ENSG00000176046,ENSG00000132256,ENSG00000173193,ENSG00000044574,ENSG00000123609,ENSG00000023445,ENSG00000138685,ENSG00000184988,ENSG00000182393,ENSG00000162738,ENSG00000135362,ENSG00000105287,ENSG00000119630,ENSG00000164136,ENSG00000125538,ENSG00000071054,ENSG00000168961,ENSG00000164342,ENSG00000096968,ENSG00000150630,ENSG00000163235,ENSG00000184371,ENSG00000011422,ENSG00000161638,ENSG00000101255…
GO:BP	intracellular signal transduction	GO:0035556	0.000476846	3.32162	2896	426	110	17906	ENSG00000169245,ENSG00000121858,ENSG00000169248,ENSG00000107201,ENSG00000079385,ENSG00000141682,ENSG00000162772,ENSG00000176046,ENSG00000141574,ENSG00000117228,ENSG00000115267,ENSG00000128284,ENSG00000108771,ENSG00000051108,ENSG00000132256,ENSG00000163565,ENSG00000167550,ENSG00000140853,ENSG00000175197,ENSG00000152689,ENSG00000140464,ENSG00000117407,ENSG00000023445,ENSG00000138685,ENSG00000184988…
GO:BP	positive regulation of multicellular organismal process	GO:0051240	0.000480911	3.31794	1853	426	79	17906	ENSG00000134321,ENSG00000107201,ENSG00000079385,ENSG00000115267,ENSG00000125347,ENSG00000133321,ENSG00000108771,ENSG00000163565,ENSG00000044574,ENSG00000175197,ENSG00000113749,ENSG00000023445,ENSG00000187608,ENSG00000138685,ENSG00000182393,ENSG00000182782,ENSG00000185507,ENSG00000137628,ENSG00000105287,ENSG00000128165,ENSG00000134363,ENSG00000076356,ENSG00000119630,ENSG00000164136,ENSG00000125538…
GO:BP	positive regulation of molecular function	GO:0044093	0.00049486	3.30552	1822	426	78	17906	ENSG00000121858,ENSG00000107201,ENSG00000141682,ENSG00000176046,ENSG00000133321,ENSG00000132256,ENSG00000116701,ENSG00000163565,ENSG00000167550,ENSG00000132109,ENSG00000175197,ENSG00000152689,ENSG00000140464,ENSG00000138685,ENSG00000112343,ENSG00000162738,ENSG00000086061,ENSG00000099968,ENSG00000105287,ENSG00000163840,ENSG00000132274,ENSG00000188313,ENSG00000125538,ENSG00000163568,ENSG00000071054…
GO:BP	catabolic process	GO:0009056	0.000521413	3.28282	2693	426	104	17906	ENSG00000079385,ENSG00000141682,ENSG00000176046,ENSG00000105939,ENSG00000172183,ENSG00000163644,ENSG00000122643,ENSG00000133321,ENSG00000184979,ENSG00000051108,ENSG00000132256,ENSG00000128590,ENSG00000078081,ENSG00000163565,ENSG00000101347,ENSG00000044574,ENSG00000132109,ENSG00000175197,ENSG00000140464,ENSG00000128383,ENSG00000101986,ENSG00000133328,ENSG00000128394,ENSG00000111335,ENSG00000187608…
GO:BP	macromolecule catabolic process	GO:0009057	0.00059344	3.22662	1450	426	66	17906	ENSG00000079385,ENSG00000141682,ENSG00000176046,ENSG00000105939,ENSG00000172183,ENSG00000184979,ENSG00000051108,ENSG00000128590,ENSG00000078081,ENSG00000044574,ENSG00000175197,ENSG00000140464,ENSG00000111335,ENSG00000187608,ENSG00000138685,ENSG00000163162,ENSG00000112343,ENSG00000115758,ENSG00000135362,ENSG00000151014,ENSG00000130589,ENSG00000163840,ENSG00000121067,ENSG00000116663,ENSG00000125538…
GO:BP	positive regulation of proteolysis	GO:0045862	0.000611484	3.21361	367	426	27	17906	ENSG00000121858,ENSG00000141682,ENSG00000176046,ENSG00000051108,ENSG00000163565,ENSG00000140464,ENSG00000099968,ENSG00000125538,ENSG00000163568,ENSG00000168961,ENSG00000096968,ENSG00000003400,ENSG00000101255,ENSG00000082701,ENSG00000013374,ENSG00000181634,ENSG00000145901,ENSG00000135679,ENSG00000167034,ENSG00000030110,ENSG00000106100,ENSG00000117525,ENSG00000130787,ENSG00000172243,ENSG00000137752…
GO:BP	apoptotic signaling pathway	GO:0097190	0.000657557	3.18207	616	426	37	17906	ENSG00000121858,ENSG00000141682,ENSG00000162772,ENSG00000176046,ENSG00000051108,ENSG00000163565,ENSG00000175197,ENSG00000140464,ENSG00000128965,ENSG00000086061,ENSG00000067066,ENSG00000125538,ENSG00000168961,ENSG00000164342,ENSG00000096968,ENSG00000003400,ENSG00000011422,ENSG00000101255,ENSG00000082701,ENSG00000172613,ENSG00000087074,ENSG00000135679,ENSG00000073756,ENSG00000006210,ENSG00000100219…
GO:BP	organonitrogen compound catabolic process	GO:1901565	0.000695028	3.158	1333	426	62	17906	ENSG00000079385,ENSG00000141682,ENSG00000176046,ENSG00000163644,ENSG00000122643,ENSG00000184979,ENSG00000051108,ENSG00000128590,ENSG00000078081,ENSG00000101347,ENSG00000044574,ENSG00000175197,ENSG00000140464,ENSG00000128383,ENSG00000101986,ENSG00000128394,ENSG00000187608,ENSG00000138685,ENSG00000163162,ENSG00000112343,ENSG00000239713,ENSG00000115758,ENSG00000128965,ENSG00000163840,ENSG00000121067…
GO:BP	activation of cysteine-type endopeptidase activity involved in apoptotic process	GO:0006919	0.000696086	3.15734	92	426	13	17906	ENSG00000121858,ENSG00000141682,ENSG00000140464,ENSG00000099968,ENSG00000096968,ENSG00000003400,ENSG00000181634,ENSG00000167034,ENSG00000030110,ENSG00000106100,ENSG00000117525,ENSG00000130787,ENSG00000137752
GO:BP	positive regulation of immune response	GO:0050778	0.000731661	3.13569	892	426	47	17906	ENSG00000134321,ENSG00000107201,ENSG00000079385,ENSG00000117228,ENSG00000115267,ENSG00000125347,ENSG00000130775,ENSG00000108771,ENSG00000132256,ENSG00000163565,ENSG00000140853,ENSG00000026950,ENSG00000186470,ENSG00000023445,ENSG00000182393,ENSG00000185507,ENSG00000137628,ENSG00000110057,ENSG00000105287,ENSG00000111801,ENSG00000188313,ENSG00000164136,ENSG00000125538,ENSG00000163568,ENSG00000168961…
GO:BP	cell population proliferation	GO:0008283	0.000768068	3.1146	2038	426	84	17906	ENSG00000119917,ENSG00000169245,ENSG00000169248,ENSG00000140105,ENSG00000079385,ENSG00000162772,ENSG00000176046,ENSG00000125347,ENSG00000133321,ENSG00000026950,ENSG00000140464,ENSG00000117407,ENSG00000170581,ENSG00000138685,ENSG00000182393,ENSG00000168310,ENSG00000115758,ENSG00000123080,ENSG00000105287,ENSG00000134363,ENSG00000119630,ENSG00000164136,ENSG00000197646,ENSG00000125538,ENSG00000168685…
GO:BP	regulation of intracellular signal transduction	GO:1902531	0.000797489	3.09828	1876	426	79	17906	ENSG00000121858,ENSG00000079385,ENSG00000141682,ENSG00000162772,ENSG00000176046,ENSG00000141574,ENSG00000117228,ENSG00000128284,ENSG00000108771,ENSG00000051108,ENSG00000132256,ENSG00000175197,ENSG00000140464,ENSG00000023445,ENSG00000138685,ENSG00000184988,ENSG00000163162,ENSG00000112343,ENSG00000162738,ENSG00000086061,ENSG00000135362,ENSG00000137628,ENSG00000105287,ENSG00000166317,ENSG00000132274…
GO:BP	regulation of biological process	GO:0050789	0.000800923	3.09641	11940	426	331	17906	ENSG00000119922,ENSG00000134321,ENSG00000135114,ENSG00000119917,ENSG00000138646,ENSG00000169245,ENSG00000121858,ENSG00000169248,ENSG00000107201,ENSG00000185745,ENSG00000105559,ENSG00000140105,ENSG00000079385,ENSG00000010030,ENSG00000141682,ENSG00000162772,ENSG00000176046,ENSG00000105939,ENSG00000168062,ENSG00000141574,ENSG00000117228,ENSG00000115267,ENSG00000172183,ENSG00000128284,ENSG00000089127…
GO:BP	regulation of cell population proliferation	GO:0042127	0.000840115	3.07566	1749	426	75	17906	ENSG00000119917,ENSG00000169245,ENSG00000169248,ENSG00000140105,ENSG00000079385,ENSG00000162772,ENSG00000176046,ENSG00000125347,ENSG00000133321,ENSG00000140464,ENSG00000170581,ENSG00000138685,ENSG00000182393,ENSG00000115758,ENSG00000123080,ENSG00000105287,ENSG00000119630,ENSG00000164136,ENSG00000197646,ENSG00000125538,ENSG00000168685,ENSG00000178685,ENSG00000087494,ENSG00000168961,ENSG00000167779…
GO:BP	cellular response to unfolded protein	GO:0034620	0.000890712	3.05026	144	426	16	17906	ENSG00000162772,ENSG00000173110,ENSG00000051108,ENSG00000128590,ENSG00000044574,ENSG00000175197,ENSG00000113739,ENSG00000087074,ENSG00000055332,ENSG00000100219,ENSG00000166598,ENSG00000030110,ENSG00000151883,ENSG00000196396,ENSG00000123240,ENSG00000102580
GO:BP	positive regulation of interleukin-1 beta production	GO:0032731	0.00107524	2.96849	53	426	10	17906	ENSG00000163565,ENSG00000163568,ENSG00000168961,ENSG00000096968,ENSG00000221926,ENSG00000106100,ENSG00000163251,ENSG00000172243,ENSG00000167207,ENSG00000137752
GO:BP	cytokine secretion	GO:0050663	0.00114852	2.93986	266	426	22	17906	ENSG00000107201,ENSG00000117228,ENSG00000115267,ENSG00000026950,ENSG00000140464,ENSG00000186470,ENSG00000187608,ENSG00000184988,ENSG00000125538,ENSG00000163568,ENSG00000168961,ENSG00000120217,ENSG00000198805,ENSG00000171522,ENSG00000006210,ENSG00000100219,ENSG00000221926,ENSG00000092820,ENSG00000164251,ENSG00000163251,ENSG00000167207,ENSG00000137752
GO:BP	protein phosphorylation	GO:0006468	0.00121139	2.91671	2027	426	83	17906	ENSG00000138646,ENSG00000169245,ENSG00000140105,ENSG00000079385,ENSG00000162772,ENSG00000117228,ENSG00000132256,ENSG00000173193,ENSG00000152689,ENSG00000140464,ENSG00000117407,ENSG00000170581,ENSG00000138685,ENSG00000184988,ENSG00000163162,ENSG00000182393,ENSG00000162738,ENSG00000086061,ENSG00000135362,ENSG00000123080,ENSG00000105287,ENSG00000128165,ENSG00000168404,ENSG00000119630,ENSG00000164136…
GO:BP	positive regulation of interleukin-8 production	GO:0032757	0.0012919	2.88877	54	426	10	17906	ENSG00000107201,ENSG00000175197,ENSG00000105287,ENSG00000125538,ENSG00000168961,ENSG00000164342,ENSG00000172936,ENSG00000164251,ENSG00000172243,ENSG00000167207
GO:BP	positive regulation of apoptotic process	GO:0043065	0.00150157	2.82345	691	426	39	17906	ENSG00000119922,ENSG00000121858,ENSG00000141682,ENSG00000162772,ENSG00000176046,ENSG00000175197,ENSG00000140464,ENSG00000182782,ENSG00000086061,ENSG00000099968,ENSG00000168961,ENSG00000265972,ENSG00000164342,ENSG00000096968,ENSG00000120217,ENSG00000133874,ENSG00000003400,ENSG00000011422,ENSG00000120949,ENSG00000082701,ENSG00000172613,ENSG00000172667,ENSG00000181634,ENSG00000073756,ENSG00000135250…
GO:BP	cellular response to biotic stimulus	GO:0071216	0.00174079	2.75925	251	426	21	17906	ENSG00000169245,ENSG00000169248,ENSG00000134326,ENSG00000132256,ENSG00000044574,ENSG00000175197,ENSG00000197646,ENSG00000125538,ENSG00000265972,ENSG00000120217,ENSG00000082701,ENSG00000006210,ENSG00000100219,ENSG00000136688,ENSG00000112033,ENSG00000172936,ENSG00000163251,ENSG00000111424,ENSG00000172243,ENSG00000167207,ENSG00000137752
GO:BP	regulation of cell migration	GO:0030334	0.00176868	2.75235	978	426	49	17906	ENSG00000169245,ENSG00000107201,ENSG00000079385,ENSG00000128567,ENSG00000044574,ENSG00000154133,ENSG00000138685,ENSG00000135362,ENSG00000067066,ENSG00000105287,ENSG00000076356,ENSG00000119630,ENSG00000125538,ENSG00000071054,ENSG00000168961,ENSG00000096968,ENSG00000150630,ENSG00000120217,ENSG00000135821,ENSG00000184371,ENSG00000161638,ENSG00000171522,ENSG00000120337,ENSG00000197943,ENSG00000135679…
GO:BP	activation of innate immune response	GO:0002218	0.00183103	2.7373	318	426	24	17906	ENSG00000134321,ENSG00000107201,ENSG00000115267,ENSG00000125347,ENSG00000108771,ENSG00000132256,ENSG00000163565,ENSG00000023445,ENSG00000185507,ENSG00000137628,ENSG00000110057,ENSG00000163568,ENSG00000164342,ENSG00000197943,ENSG00000145901,ENSG00000205220,ENSG00000166598,ENSG00000172936,ENSG00000150991,ENSG00000106100,ENSG00000164251,ENSG00000073331,ENSG00000100784,ENSG00000167207
GO:BP	negative regulation of cytokine production	GO:0001818	0.00183103	2.7373	318	426	24	17906	ENSG00000138646,ENSG00000107201,ENSG00000079385,ENSG00000117228,ENSG00000115267,ENSG00000108771,ENSG00000140853,ENSG00000140464,ENSG00000123609,ENSG00000101986,ENSG00000187608,ENSG00000182393,ENSG00000197646,ENSG00000156587,ENSG00000168961,ENSG00000120217,ENSG00000171522,ENSG00000182179,ENSG00000204642,ENSG00000006210,ENSG00000092820,ENSG00000130303,ENSG00000164251,ENSG00000100784
GO:BP	intrinsic apoptotic signaling pathway	GO:0097193	0.00188848	2.72389	296	426	23	17906	ENSG00000141682,ENSG00000176046,ENSG00000051108,ENSG00000163565,ENSG00000175197,ENSG00000140464,ENSG00000128965,ENSG00000086061,ENSG00000096968,ENSG00000011422,ENSG00000101255,ENSG00000172613,ENSG00000087074,ENSG00000135679,ENSG00000073756,ENSG00000100219,ENSG00000167034,ENSG00000030110,ENSG00000116679,ENSG00000196396,ENSG00000108654,ENSG00000112096,ENSG00000183765
GO:BP	negative regulation of nitrogen compound metabolic process	GO:0051172	0.00190756	2.71952	2523	426	97	17906	ENSG00000140105,ENSG00000079385,ENSG00000010030,ENSG00000162772,ENSG00000176046,ENSG00000117228,ENSG00000125347,ENSG00000051108,ENSG00000078081,ENSG00000173193,ENSG00000163565,ENSG00000124201,ENSG00000132109,ENSG00000175197,ENSG00000140464,ENSG00000123609,ENSG00000111912,ENSG00000023445,ENSG00000187608,ENSG00000163162,ENSG00000182393,ENSG00000059728,ENSG00000185507,ENSG00000168310,ENSG00000130813…
GO:BP	positive regulation of programmed cell death	GO:0043068	0.00200083	2.69879	699	426	39	17906	ENSG00000119922,ENSG00000121858,ENSG00000141682,ENSG00000162772,ENSG00000176046,ENSG00000175197,ENSG00000140464,ENSG00000182782,ENSG00000086061,ENSG00000099968,ENSG00000168961,ENSG00000265972,ENSG00000164342,ENSG00000096968,ENSG00000120217,ENSG00000133874,ENSG00000003400,ENSG00000011422,ENSG00000120949,ENSG00000082701,ENSG00000172613,ENSG00000172667,ENSG00000181634,ENSG00000073756,ENSG00000135250…
GO:BP	regulation of response to endoplasmic reticulum stress	GO:1905897	0.0023106	2.63627	86	426	12	17906	ENSG00000141682,ENSG00000176046,ENSG00000051108,ENSG00000128590,ENSG00000044574,ENSG00000175197,ENSG00000087074,ENSG00000100219,ENSG00000030110,ENSG00000145050,ENSG00000196396,ENSG00000102580
GO:BP	epithelium development	GO:0060429	0.00233285	2.63211	1319	426	60	17906	ENSG00000169245,ENSG00000105559,ENSG00000079385,ENSG00000133321,ENSG00000128567,ENSG00000140464,ENSG00000113749,ENSG00000138685,ENSG00000196116,ENSG00000162738,ENSG00000105287,ENSG00000102531,ENSG00000134363,ENSG00000076356,ENSG00000119630,ENSG00000125538,ENSG00000265972,ENSG00000096968,ENSG00000150630,ENSG00000184371,ENSG00000151012,ENSG00000167767,ENSG00000161638,ENSG00000082701,ENSG00000267534…
GO:BP	regulation of molecular function	GO:0065009	0.00241444	2.61718	3061	426	112	17906	ENSG00000119922,ENSG00000135114,ENSG00000138646,ENSG00000169245,ENSG00000121858,ENSG00000107201,ENSG00000185745,ENSG00000140105,ENSG00000079385,ENSG00000141682,ENSG00000176046,ENSG00000089127,ENSG00000133321,ENSG00000051108,ENSG00000132256,ENSG00000078081,ENSG00000116701,ENSG00000163565,ENSG00000167550,ENSG00000140853,ENSG00000132109,ENSG00000175197,ENSG00000152689,ENSG00000140464,ENSG00000111335…
GO:BP	positive regulation of cysteine-type endopeptidase activity involved in apoptotic process	GO:0043280	0.00250724	2.6008	137	426	15	17906	ENSG00000121858,ENSG00000141682,ENSG00000140464,ENSG00000099968,ENSG00000168961,ENSG00000096968,ENSG00000003400,ENSG00000181634,ENSG00000167034,ENSG00000030110,ENSG00000106100,ENSG00000117525,ENSG00000130787,ENSG00000172243,ENSG00000137752
GO:BP	positive regulation of protein secretion	GO:0050714	0.00257798	2.58872	279	426	22	17906	ENSG00000107201,ENSG00000115267,ENSG00000182782,ENSG00000125538,ENSG00000163568,ENSG00000168961,ENSG00000096968,ENSG00000150630,ENSG00000120217,ENSG00000135821,ENSG00000171522,ENSG00000104783,ENSG00000100219,ENSG00000112033,ENSG00000221926,ENSG00000092820,ENSG00000160179,ENSG00000164251,ENSG00000163251,ENSG00000167207,ENSG00000137752,ENSG00000143457
GO:BP	negative regulation of cellular metabolic process	GO:0031324	0.00280432	2.55217	2718	426	102	17906	ENSG00000140105,ENSG00000079385,ENSG00000010030,ENSG00000162772,ENSG00000176046,ENSG00000117228,ENSG00000125347,ENSG00000051108,ENSG00000078081,ENSG00000173193,ENSG00000163565,ENSG00000124201,ENSG00000132109,ENSG00000175197,ENSG00000140464,ENSG00000123609,ENSG00000101986,ENSG00000111912,ENSG00000023445,ENSG00000187608,ENSG00000163162,ENSG00000182393,ENSG00000059728,ENSG00000185507,ENSG00000168310…
GO:BP	negative regulation of type I interferon production	GO:0032480	0.00298157	2.52556	46	426	9	17906	ENSG00000138646,ENSG00000107201,ENSG00000115267,ENSG00000108771,ENSG00000140853,ENSG00000123609,ENSG00000187608,ENSG00000156587,ENSG00000182179
GO:BP	intracellular receptor signaling pathway	GO:0030522	0.00308353	2.51095	282	426	22	17906	ENSG00000107201,ENSG00000115267,ENSG00000108771,ENSG00000140464,ENSG00000023445,ENSG00000185507,ENSG00000137628,ENSG00000096968,ENSG00000124225,ENSG00000115641,ENSG00000112033,ENSG00000167034,ENSG00000150991,ENSG00000221926,ENSG00000178951,ENSG00000108654,ENSG00000143171,ENSG00000106100,ENSG00000073331,ENSG00000111424,ENSG00000134852,ENSG00000167207
GO:BP	protein secretion	GO:0009306	0.00312847	2.50467	630	426	36	17906	ENSG00000134321,ENSG00000107201,ENSG00000117228,ENSG00000115267,ENSG00000026950,ENSG00000140464,ENSG00000186470,ENSG00000187608,ENSG00000184988,ENSG00000182782,ENSG00000155660,ENSG00000125538,ENSG00000163568,ENSG00000071054,ENSG00000168961,ENSG00000096968,ENSG00000150630,ENSG00000120217,ENSG00000198805,ENSG00000135821,ENSG00000171522,ENSG00000104783,ENSG00000006210,ENSG00000100219,ENSG00000112033…
GO:BP	establishment of protein localization to extracellular region	GO:0035592	0.00324603	2.48865	631	426	36	17906	ENSG00000134321,ENSG00000107201,ENSG00000117228,ENSG00000115267,ENSG00000026950,ENSG00000140464,ENSG00000186470,ENSG00000187608,ENSG00000184988,ENSG00000182782,ENSG00000155660,ENSG00000125538,ENSG00000163568,ENSG00000071054,ENSG00000168961,ENSG00000096968,ENSG00000150630,ENSG00000120217,ENSG00000198805,ENSG00000135821,ENSG00000171522,ENSG00000104783,ENSG00000006210,ENSG00000100219,ENSG00000112033…
GO:BP	pattern recognition receptor signaling pathway	GO:0002221	0.00334097	2.47613	198	426	18	17906	ENSG00000134321,ENSG00000107201,ENSG00000115267,ENSG00000125347,ENSG00000108771,ENSG00000023445,ENSG00000185507,ENSG00000137628,ENSG00000110057,ENSG00000164342,ENSG00000145901,ENSG00000166598,ENSG00000172936,ENSG00000150991,ENSG00000106100,ENSG00000164251,ENSG00000073331,ENSG00000167207
GO:BP	cellular protein catabolic process	GO:0044257	0.00350179	2.45571	799	426	42	17906	ENSG00000141682,ENSG00000176046,ENSG00000184979,ENSG00000051108,ENSG00000128590,ENSG00000078081,ENSG00000044574,ENSG00000175197,ENSG00000140464,ENSG00000187608,ENSG00000163162,ENSG00000112343,ENSG00000163840,ENSG00000121067,ENSG00000116663,ENSG00000156587,ENSG00000133874,ENSG00000128228,ENSG00000124226,ENSG00000101255,ENSG00000082701,ENSG00000155034,ENSG00000147852,ENSG00000013374,ENSG00000182179…
GO:BP	negative regulation of innate immune response	GO:0045824	0.00358367	2.44567	60	426	10	17906	ENSG00000079385,ENSG00000108771,ENSG00000173193,ENSG00000163565,ENSG00000101347,ENSG00000140853,ENSG00000123609,ENSG00000168961,ENSG00000204642,ENSG00000135148
GO:BP	positive regulation of protein phosphorylation	GO:0001934	0.00358441	2.44558	1032	426	50	17906	ENSG00000132256,ENSG00000173193,ENSG00000138685,ENSG00000184988,ENSG00000182393,ENSG00000162738,ENSG00000135362,ENSG00000105287,ENSG00000119630,ENSG00000164136,ENSG00000125538,ENSG00000071054,ENSG00000168961,ENSG00000164342,ENSG00000096968,ENSG00000150630,ENSG00000163235,ENSG00000184371,ENSG00000011422,ENSG00000161638,ENSG00000112576,ENSG00000147852,ENSG00000267534,ENSG00000120337,ENSG00000134352…
GO:BP	protein localization to extracellular region	GO:0071692	0.00419115	2.37767	638	426	36	17906	ENSG00000134321,ENSG00000107201,ENSG00000117228,ENSG00000115267,ENSG00000026950,ENSG00000140464,ENSG00000186470,ENSG00000187608,ENSG00000184988,ENSG00000182782,ENSG00000155660,ENSG00000125538,ENSG00000163568,ENSG00000071054,ENSG00000168961,ENSG00000096968,ENSG00000150630,ENSG00000120217,ENSG00000198805,ENSG00000135821,ENSG00000171522,ENSG00000104783,ENSG00000006210,ENSG00000100219,ENSG00000112033…
GO:BP	positive regulation of interleukin-1 production	GO:0032732	0.00419642	2.37712	61	426	10	17906	ENSG00000163565,ENSG00000163568,ENSG00000168961,ENSG00000096968,ENSG00000221926,ENSG00000106100,ENSG00000163251,ENSG00000172243,ENSG00000167207,ENSG00000137752
GO:BP	regulation of vascular endothelial growth factor receptor signaling pathway	GO:0030947	0.00426601	2.36998	36	426	8	17906	ENSG00000105287,ENSG00000125538,ENSG00000150630,ENSG00000161638,ENSG00000174804,ENSG00000106070,ENSG00000173269,ENSG00000196396
GO:BP	peptide secretion	GO:0002790	0.00430848	2.36568	666	426	37	17906	ENSG00000134321,ENSG00000107201,ENSG00000117228,ENSG00000115267,ENSG00000026950,ENSG00000140464,ENSG00000186470,ENSG00000187608,ENSG00000179044,ENSG00000184988,ENSG00000182782,ENSG00000155660,ENSG00000125538,ENSG00000163568,ENSG00000071054,ENSG00000168961,ENSG00000096968,ENSG00000150630,ENSG00000120217,ENSG00000198805,ENSG00000135821,ENSG00000171522,ENSG00000104783,ENSG00000006210,ENSG00000100219…
GO:BP	ER-nucleus signaling pathway	GO:0006984	0.00435164	2.36135	48	426	9	17906	ENSG00000162772,ENSG00000051108,ENSG00000044574,ENSG00000175197,ENSG00000082701,ENSG00000087074,ENSG00000100219,ENSG00000166598,ENSG00000196396
GO:BP	endoplasmic reticulum unfolded protein response	GO:0030968	0.00438988	2.35755	125	426	14	17906	ENSG00000162772,ENSG00000051108,ENSG00000128590,ENSG00000044574,ENSG00000175197,ENSG00000113739,ENSG00000087074,ENSG00000055332,ENSG00000100219,ENSG00000166598,ENSG00000030110,ENSG00000151883,ENSG00000196396,ENSG00000102580
GO:BP	positive regulation of cell death	GO:0010942	0.00459234	2.33797	751	426	40	17906	ENSG00000119922,ENSG00000121858,ENSG00000141682,ENSG00000162772,ENSG00000176046,ENSG00000175197,ENSG00000140464,ENSG00000182782,ENSG00000086061,ENSG00000099968,ENSG00000168961,ENSG00000265972,ENSG00000164342,ENSG00000096968,ENSG00000120217,ENSG00000133874,ENSG00000003400,ENSG00000011422,ENSG00000120949,ENSG00000082701,ENSG00000172613,ENSG00000172667,ENSG00000181634,ENSG00000073756,ENSG00000135250…
GO:BP	positive regulation of defense response to virus by host	GO:0002230	0.0048068	2.31814	26	426	7	17906	ENSG00000107201,ENSG00000128394,ENSG00000239713,ENSG00000163840,ENSG00000163568,ENSG00000138496,ENSG00000115415
GO:BP	positive regulation of endopeptidase activity	GO:0010950	0.00488951	2.31073	183	426	17	17906	ENSG00000121858,ENSG00000141682,ENSG00000163565,ENSG00000140464,ENSG00000099968,ENSG00000163568,ENSG00000168961,ENSG00000096968,ENSG00000003400,ENSG00000181634,ENSG00000167034,ENSG00000030110,ENSG00000106100,ENSG00000117525,ENSG00000130787,ENSG00000172243,ENSG00000137752
GO:BP	regulation of interleukin-1 production	GO:0032652	0.00505576	2.29621	109	426	13	17906	ENSG00000079385,ENSG00000163565,ENSG00000140464,ENSG00000163568,ENSG00000168961,ENSG00000096968,ENSG00000006210,ENSG00000221926,ENSG00000106100,ENSG00000163251,ENSG00000172243,ENSG00000167207,ENSG00000137752
GO:BP	negative regulation of cellular protein metabolic process	GO:0032269	0.00507251	2.29478	1135	426	53	17906	ENSG00000140105,ENSG00000079385,ENSG00000162772,ENSG00000117228,ENSG00000051108,ENSG00000078081,ENSG00000173193,ENSG00000163565,ENSG00000132109,ENSG00000140464,ENSG00000111912,ENSG00000023445,ENSG00000187608,ENSG00000163162,ENSG00000130813,ENSG00000128965,ENSG00000086061,ENSG00000135362,ENSG00000123080,ENSG00000163840,ENSG00000125538,ENSG00000178685,ENSG00000114127,ENSG00000124225,ENSG00000087495…
GO:BP	positive regulation of phosphorylation	GO:0042327	0.00538851	2.26853	1107	426	52	17906	ENSG00000176046,ENSG00000132256,ENSG00000173193,ENSG00000138685,ENSG00000184988,ENSG00000182393,ENSG00000162738,ENSG00000135362,ENSG00000105287,ENSG00000119630,ENSG00000164136,ENSG00000125538,ENSG00000071054,ENSG00000168961,ENSG00000164342,ENSG00000096968,ENSG00000150630,ENSG00000163235,ENSG00000184371,ENSG00000011422,ENSG00000161638,ENSG00000112576,ENSG00000147852,ENSG00000267534,ENSG00000120337…
GO:BP	regulation of interleukin-1 beta production	GO:0032651	0.00541827	2.26614	93	426	12	17906	ENSG00000163565,ENSG00000140464,ENSG00000163568,ENSG00000168961,ENSG00000096968,ENSG00000006210,ENSG00000221926,ENSG00000106100,ENSG00000163251,ENSG00000172243,ENSG00000167207,ENSG00000137752
GO:BP	nitrogen compound metabolic process	GO:0006807	0.00546263	2.2626	10111	426	287	17906	ENSG00000135114,ENSG00000138646,ENSG00000169245,ENSG00000121858,ENSG00000128335,ENSG00000107201,ENSG00000100342,ENSG00000140105,ENSG00000079385,ENSG00000010030,ENSG00000141682,ENSG00000162772,ENSG00000176046,ENSG00000105939,ENSG00000168062,ENSG00000117228,ENSG00000115267,ENSG00000172183,ENSG00000134326,ENSG00000163644,ENSG00000221963,ENSG00000122643,ENSG00000128284,ENSG00000089127,ENSG00000125347…
GO:BP	intrinsic apoptotic signaling pathway in response to endoplasmic reticulum stress	GO:0070059	0.00570058	2.24408	63	426	10	17906	ENSG00000141682,ENSG00000051108,ENSG00000175197,ENSG00000140464,ENSG00000128965,ENSG00000101255,ENSG00000087074,ENSG00000100219,ENSG00000030110,ENSG00000196396
GO:BP	phosphate-containing compound metabolic process	GO:0006796	0.00574118	2.241	3367	426	119	17906	ENSG00000138646,ENSG00000169245,ENSG00000105559,ENSG00000140105,ENSG00000079385,ENSG00000162772,ENSG00000176046,ENSG00000117228,ENSG00000134326,ENSG00000163644,ENSG00000122643,ENSG00000133321,ENSG00000132256,ENSG00000173193,ENSG00000101347,ENSG00000140853,ENSG00000152689,ENSG00000140464,ENSG00000117407,ENSG00000170581,ENSG00000101986,ENSG00000133328,ENSG00000138685,ENSG00000184988,ENSG00000163162…
GO:BP	negative regulation of multicellular organismal process	GO:0051241	0.00600061	2.2218	1358	426	60	17906	ENSG00000138646,ENSG00000169245,ENSG00000107201,ENSG00000079385,ENSG00000117228,ENSG00000115267,ENSG00000125347,ENSG00000108771,ENSG00000140853,ENSG00000175197,ENSG00000140464,ENSG00000123609,ENSG00000101986,ENSG00000113739,ENSG00000187608,ENSG00000138685,ENSG00000182393,ENSG00000151014,ENSG00000188290,ENSG00000067066,ENSG00000164136,ENSG00000197646,ENSG00000125538,ENSG00000156587,ENSG00000071054…
GO:BP	protein ubiquitination	GO:0016567	0.00604039	2.21894	845	426	43	17906	ENSG00000138646,ENSG00000051108,ENSG00000132256,ENSG00000044574,ENSG00000132109,ENSG00000169871,ENSG00000123609,ENSG00000023445,ENSG00000187608,ENSG00000163162,ENSG00000112343,ENSG00000180628,ENSG00000086061,ENSG00000163840,ENSG00000121067,ENSG00000132274,ENSG00000116663,ENSG00000156587,ENSG00000178685,ENSG00000138642,ENSG00000163121,ENSG00000133874,ENSG00000124226,ENSG00000101255,ENSG00000155034…
GO:BP	regulation of apoptotic signaling pathway	GO:2001233	0.00634307	2.1977	414	426	27	17906	ENSG00000121858,ENSG00000141682,ENSG00000162772,ENSG00000176046,ENSG00000051108,ENSG00000175197,ENSG00000140464,ENSG00000086061,ENSG00000067066,ENSG00000125538,ENSG00000168961,ENSG00000096968,ENSG00000011422,ENSG00000082701,ENSG00000172613,ENSG00000135679,ENSG00000073756,ENSG00000006210,ENSG00000100219,ENSG00000125826,ENSG00000167034,ENSG00000030110,ENSG00000116679,ENSG00000104205,ENSG00000196396…
GO:BP	negative regulation of protein metabolic process	GO:0051248	0.00652262	2.18558	1206	426	55	17906	ENSG00000140105,ENSG00000079385,ENSG00000162772,ENSG00000117228,ENSG00000051108,ENSG00000078081,ENSG00000173193,ENSG00000163565,ENSG00000132109,ENSG00000140464,ENSG00000123609,ENSG00000111912,ENSG00000023445,ENSG00000187608,ENSG00000163162,ENSG00000130813,ENSG00000128965,ENSG00000086061,ENSG00000135362,ENSG00000123080,ENSG00000163840,ENSG00000125538,ENSG00000178685,ENSG00000114127,ENSG00000124225…
GO:BP	cytoplasmic pattern recognition receptor signaling pathway	GO:0002753	0.00661457	2.1795	64	426	10	17906	ENSG00000107201,ENSG00000115267,ENSG00000108771,ENSG00000023445,ENSG00000185507,ENSG00000137628,ENSG00000150991,ENSG00000106100,ENSG00000073331,ENSG00000167207
GO:BP	vasculature development	GO:0001944	0.00677517	2.16908	820	426	42	17906	ENSG00000169245,ENSG00000140105,ENSG00000079385,ENSG00000175197,ENSG00000140464,ENSG00000154133,ENSG00000138685,ENSG00000067066,ENSG00000105287,ENSG00000128165,ENSG00000119630,ENSG00000125538,ENSG00000164342,ENSG00000144810,ENSG00000150630,ENSG00000163235,ENSG00000135821,ENSG00000161638,ENSG00000173821,ENSG00000174804,ENSG00000135679,ENSG00000073756,ENSG00000188064,ENSG00000135250,ENSG00000006210…
GO:BP	positive regulation of gene expression	GO:0010628	0.00683824	2.16506	2048	426	81	17906	ENSG00000169245,ENSG00000107201,ENSG00000140105,ENSG00000162772,ENSG00000125347,ENSG00000135363,ENSG00000078081,ENSG00000163565,ENSG00000140853,ENSG00000044574,ENSG00000175197,ENSG00000170581,ENSG00000111912,ENSG00000138685,ENSG00000182393,ENSG00000185507,ENSG00000168310,ENSG00000180628,ENSG00000153147,ENSG00000151014,ENSG00000067066,ENSG00000105287,ENSG00000128165,ENSG00000050344,ENSG00000130589…
GO:BP	response to molecule of bacterial origin	GO:0002237	0.00697212	2.15664	367	426	25	17906	ENSG00000169245,ENSG00000169248,ENSG00000134326,ENSG00000132256,ENSG00000151014,ENSG00000197646,ENSG00000125538,ENSG00000168961,ENSG00000096968,ENSG00000120217,ENSG00000173786,ENSG00000171522,ENSG00000197943,ENSG00000073756,ENSG00000006210,ENSG00000100219,ENSG00000136688,ENSG00000112033,ENSG00000172936,ENSG00000163251,ENSG00000165474,ENSG00000163347,ENSG00000111424,ENSG00000167207,ENSG00000137752
GO:BP	response to bacterium	GO:0009617	0.00704554	2.15209	736	426	39	17906	ENSG00000169245,ENSG00000169248,ENSG00000134326,ENSG00000108771,ENSG00000132256,ENSG00000140853,ENSG00000112773,ENSG00000137965,ENSG00000111335,ENSG00000187608,ENSG00000162654,ENSG00000151014,ENSG00000197646,ENSG00000125538,ENSG00000138642,ENSG00000168961,ENSG00000164342,ENSG00000096968,ENSG00000120217,ENSG00000173786,ENSG00000171522,ENSG00000197943,ENSG00000073756,ENSG00000006210,ENSG00000100219…
GO:BP	proteolysis	GO:0006508	0.00726815	2.13858	1818	426	74	17906	ENSG00000121858,ENSG00000107201,ENSG00000141682,ENSG00000176046,ENSG00000115267,ENSG00000184979,ENSG00000051108,ENSG00000128590,ENSG00000078081,ENSG00000150687,ENSG00000163565,ENSG00000044574,ENSG00000132109,ENSG00000175197,ENSG00000140464,ENSG00000165806,ENSG00000023445,ENSG00000187608,ENSG00000163162,ENSG00000112343,ENSG00000128965,ENSG00000165312,ENSG00000099968,ENSG00000163840,ENSG00000121067…
GO:BP	cellular response to mechanical stimulus	GO:0071260	0.00766242	2.11563	80	426	11	17906	ENSG00000125347,ENSG00000125538,ENSG00000164342,ENSG00000120949,ENSG00000171522,ENSG00000073756,ENSG00000111913,ENSG00000172936,ENSG00000030110,ENSG00000134294,ENSG00000137752
GO:BP	proteolysis involved in cellular protein catabolic process	GO:0051603	0.0077658	2.10981	739	426	39	17906	ENSG00000141682,ENSG00000176046,ENSG00000184979,ENSG00000051108,ENSG00000128590,ENSG00000078081,ENSG00000044574,ENSG00000175197,ENSG00000140464,ENSG00000187608,ENSG00000163162,ENSG00000112343,ENSG00000163840,ENSG00000121067,ENSG00000116663,ENSG00000156587,ENSG00000133874,ENSG00000128228,ENSG00000124226,ENSG00000101255,ENSG00000082701,ENSG00000155034,ENSG00000013374,ENSG00000182179,ENSG00000135679…
GO:BP	cellular metabolic process	GO:0044237	0.00841266	2.07507	10860	426	303	17906	ENSG00000135114,ENSG00000138646,ENSG00000169245,ENSG00000121858,ENSG00000107201,ENSG00000100342,ENSG00000105559,ENSG00000140105,ENSG00000079385,ENSG00000010030,ENSG00000141682,ENSG00000162772,ENSG00000176046,ENSG00000105939,ENSG00000168062,ENSG00000117228,ENSG00000115267,ENSG00000172183,ENSG00000134326,ENSG00000163644,ENSG00000122643,ENSG00000089127,ENSG00000125347,ENSG00000135363,ENSG00000133321…
GO:BP	phosphorus metabolic process	GO:0006793	0.00847407	2.07191	3393	426	119	17906	ENSG00000138646,ENSG00000169245,ENSG00000105559,ENSG00000140105,ENSG00000079385,ENSG00000162772,ENSG00000176046,ENSG00000117228,ENSG00000134326,ENSG00000163644,ENSG00000122643,ENSG00000133321,ENSG00000132256,ENSG00000173193,ENSG00000101347,ENSG00000140853,ENSG00000152689,ENSG00000140464,ENSG00000117407,ENSG00000170581,ENSG00000101986,ENSG00000133328,ENSG00000138685,ENSG00000184988,ENSG00000163162…
GO:BP	response to lipopolysaccharide	GO:0032496	0.00851394	2.06987	347	426	24	17906	ENSG00000169245,ENSG00000169248,ENSG00000134326,ENSG00000132256,ENSG00000151014,ENSG00000197646,ENSG00000125538,ENSG00000168961,ENSG00000096968,ENSG00000120217,ENSG00000173786,ENSG00000171522,ENSG00000197943,ENSG00000073756,ENSG00000006210,ENSG00000100219,ENSG00000136688,ENSG00000112033,ENSG00000172936,ENSG00000165474,ENSG00000163347,ENSG00000111424,ENSG00000167207,ENSG00000137752
GO:BP	positive regulation of peptide secretion	GO:0002793	0.00855086	2.06799	300	426	22	17906	ENSG00000107201,ENSG00000115267,ENSG00000182782,ENSG00000125538,ENSG00000163568,ENSG00000168961,ENSG00000096968,ENSG00000150630,ENSG00000120217,ENSG00000135821,ENSG00000171522,ENSG00000104783,ENSG00000100219,ENSG00000112033,ENSG00000221926,ENSG00000092820,ENSG00000160179,ENSG00000164251,ENSG00000163251,ENSG00000167207,ENSG00000137752,ENSG00000143457
GO:BP	cardiovascular system development	GO:0072358	0.00890915	2.05016	829	426	42	17906	ENSG00000169245,ENSG00000140105,ENSG00000079385,ENSG00000175197,ENSG00000140464,ENSG00000154133,ENSG00000138685,ENSG00000067066,ENSG00000105287,ENSG00000128165,ENSG00000119630,ENSG00000125538,ENSG00000164342,ENSG00000144810,ENSG00000150630,ENSG00000163235,ENSG00000135821,ENSG00000161638,ENSG00000173821,ENSG00000174804,ENSG00000135679,ENSG00000073756,ENSG00000188064,ENSG00000135250,ENSG00000006210…
GO:BP	negative regulation of cell death	GO:0060548	0.00978715	2.00934	1039	426	49	17906	ENSG00000119917,ENSG00000121858,ENSG00000176046,ENSG00000051108,ENSG00000078081,ENSG00000196684,ENSG00000044574,ENSG00000111912,ENSG00000023445,ENSG00000138685,ENSG00000185507,ENSG00000086061,ENSG00000125538,ENSG00000168685,ENSG00000071054,ENSG00000096968,ENSG00000163235,ENSG00000184371,ENSG00000151012,ENSG00000141582,ENSG00000011422,ENSG00000161638,ENSG00000082701,ENSG00000120337,ENSG00000197943…
GO:BP	positive regulation of inflammatory response	GO:0050729	0.0101341	1.99421	153	426	15	17906	ENSG00000176046,ENSG00000164136,ENSG00000125538,ENSG00000164342,ENSG00000096968,ENSG00000171522,ENSG00000134352,ENSG00000145901,ENSG00000073756,ENSG00000006210,ENSG00000172936,ENSG00000134852,ENSG00000172243,ENSG00000167207,ENSG00000245848
GO:BP	system development	GO:0048731	0.0104522	1.98079	5020	426	162	17906	ENSG00000134321,ENSG00000169245,ENSG00000121858,ENSG00000105559,ENSG00000140105,ENSG00000079385,ENSG00000010030,ENSG00000162772,ENSG00000176046,ENSG00000168062,ENSG00000125347,ENSG00000135363,ENSG00000133321,ENSG00000128567,ENSG00000128590,ENSG00000163565,ENSG00000101347,ENSG00000044574,ENSG00000175197,ENSG00000140464,ENSG00000117407,ENSG00000101986,ENSG00000113749,ENSG00000113739,ENSG00000165806…
GO:BP	regulation of cell motility	GO:2000145	0.0105951	1.97489	1042	426	49	17906	ENSG00000169245,ENSG00000107201,ENSG00000079385,ENSG00000128567,ENSG00000044574,ENSG00000154133,ENSG00000138685,ENSG00000135362,ENSG00000067066,ENSG00000105287,ENSG00000076356,ENSG00000119630,ENSG00000125538,ENSG00000071054,ENSG00000168961,ENSG00000096968,ENSG00000150630,ENSG00000120217,ENSG00000135821,ENSG00000184371,ENSG00000161638,ENSG00000171522,ENSG00000120337,ENSG00000197943,ENSG00000135679…
GO:BP	biological regulation	GO:0065007	0.0107103	1.9702	12628	426	341	17906	ENSG00000119922,ENSG00000134321,ENSG00000135114,ENSG00000119917,ENSG00000138646,ENSG00000169245,ENSG00000121858,ENSG00000169248,ENSG00000107201,ENSG00000185745,ENSG00000105559,ENSG00000140105,ENSG00000079385,ENSG00000010030,ENSG00000141682,ENSG00000162772,ENSG00000176046,ENSG00000105939,ENSG00000168062,ENSG00000141574,ENSG00000117228,ENSG00000115267,ENSG00000172183,ENSG00000128284,ENSG00000089127…
GO:BP	protein modification by small protein conjugation	GO:0032446	0.0119992	1.92085	927	426	45	17906	ENSG00000138646,ENSG00000115267,ENSG00000051108,ENSG00000132256,ENSG00000044574,ENSG00000132109,ENSG00000169871,ENSG00000123609,ENSG00000023445,ENSG00000187608,ENSG00000163162,ENSG00000112343,ENSG00000180628,ENSG00000086061,ENSG00000163840,ENSG00000121067,ENSG00000132274,ENSG00000116663,ENSG00000156587,ENSG00000178685,ENSG00000138642,ENSG00000163121,ENSG00000133874,ENSG00000141582,ENSG00000124226…
GO:BP	ISG15-protein conjugation	GO:0032020	0.012007	1.92057	6	426	4	17906	ENSG00000138646,ENSG00000187608,ENSG00000156587,ENSG00000182179
GO:BP	regulation of protein transport	GO:0051223	0.0129032	1.8893	755	426	39	17906	ENSG00000134321,ENSG00000107201,ENSG00000117228,ENSG00000115267,ENSG00000140464,ENSG00000182782,ENSG00000086061,ENSG00000135362,ENSG00000067066,ENSG00000125538,ENSG00000163568,ENSG00000071054,ENSG00000168961,ENSG00000096968,ENSG00000150630,ENSG00000120217,ENSG00000135821,ENSG00000151012,ENSG00000082701,ENSG00000171522,ENSG00000079332,ENSG00000135679,ENSG00000073756,ENSG00000104783,ENSG00000006210…
GO:BP	blood vessel development	GO:0001568	0.0130529	1.88429	784	426	40	17906	ENSG00000169245,ENSG00000140105,ENSG00000079385,ENSG00000175197,ENSG00000140464,ENSG00000154133,ENSG00000138685,ENSG00000067066,ENSG00000105287,ENSG00000128165,ENSG00000119630,ENSG00000125538,ENSG00000164342,ENSG00000144810,ENSG00000150630,ENSG00000163235,ENSG00000135821,ENSG00000161638,ENSG00000173821,ENSG00000174804,ENSG00000135679,ENSG00000073756,ENSG00000188064,ENSG00000135250,ENSG00000006210…
GO:BP	regulation of metabolic process	GO:0019222	0.013363	1.87409	6982	426	211	17906	ENSG00000135114,ENSG00000138646,ENSG00000169245,ENSG00000121858,ENSG00000107201,ENSG00000140105,ENSG00000079385,ENSG00000010030,ENSG00000141682,ENSG00000162772,ENSG00000176046,ENSG00000105939,ENSG00000168062,ENSG00000117228,ENSG00000089127,ENSG00000125347,ENSG00000135363,ENSG00000051108,ENSG00000132256,ENSG00000078081,ENSG00000173193,ENSG00000163565,ENSG00000124201,ENSG00000167550,ENSG00000140853…
GO:BP	tissue development	GO:0009888	0.0133678	1.87394	2118	426	82	17906	ENSG00000169245,ENSG00000105559,ENSG00000079385,ENSG00000162772,ENSG00000176046,ENSG00000141574,ENSG00000133321,ENSG00000128567,ENSG00000140464,ENSG00000117407,ENSG00000113749,ENSG00000113739,ENSG00000187608,ENSG00000138685,ENSG00000196116,ENSG00000162738,ENSG00000105287,ENSG00000102531,ENSG00000134363,ENSG00000076356,ENSG00000119630,ENSG00000125538,ENSG00000144136,ENSG00000087494,ENSG00000265972…
GO:BP	positive regulation of protein transport	GO:0051222	0.0140076	1.85364	432	426	27	17906	ENSG00000107201,ENSG00000115267,ENSG00000182782,ENSG00000135362,ENSG00000125538,ENSG00000163568,ENSG00000168961,ENSG00000096968,ENSG00000150630,ENSG00000120217,ENSG00000135821,ENSG00000082701,ENSG00000171522,ENSG00000079332,ENSG00000135679,ENSG00000073756,ENSG00000104783,ENSG00000100219,ENSG00000112033,ENSG00000221926,ENSG00000092820,ENSG00000160179,ENSG00000164251,ENSG00000163251,ENSG00000167207…
GO:BP	positive regulation of phosphate metabolic process	GO:0045937	0.0146106	1.83533	1177	426	53	17906	ENSG00000176046,ENSG00000132256,ENSG00000173193,ENSG00000138685,ENSG00000184988,ENSG00000182393,ENSG00000162738,ENSG00000135362,ENSG00000105287,ENSG00000119630,ENSG00000164136,ENSG00000125538,ENSG00000071054,ENSG00000168961,ENSG00000164342,ENSG00000096968,ENSG00000150630,ENSG00000163235,ENSG00000184371,ENSG00000011422,ENSG00000161638,ENSG00000112576,ENSG00000147852,ENSG00000267534,ENSG00000087074…
GO:BP	positive regulation of phosphorus metabolic process	GO:0010562	0.0146106	1.83533	1177	426	53	17906	ENSG00000176046,ENSG00000132256,ENSG00000173193,ENSG00000138685,ENSG00000184988,ENSG00000182393,ENSG00000162738,ENSG00000135362,ENSG00000105287,ENSG00000119630,ENSG00000164136,ENSG00000125538,ENSG00000071054,ENSG00000168961,ENSG00000164342,ENSG00000096968,ENSG00000150630,ENSG00000163235,ENSG00000184371,ENSG00000011422,ENSG00000161638,ENSG00000112576,ENSG00000147852,ENSG00000267534,ENSG00000087074…
GO:BP	regulation of endopeptidase activity	GO:0052548	0.0146159	1.83517	433	426	27	17906	ENSG00000121858,ENSG00000141682,ENSG00000051108,ENSG00000078081,ENSG00000163565,ENSG00000140464,ENSG00000023445,ENSG00000099968,ENSG00000163568,ENSG00000168961,ENSG00000096968,ENSG00000003400,ENSG00000011422,ENSG00000181634,ENSG00000135679,ENSG00000073756,ENSG00000136717,ENSG00000167034,ENSG00000030110,ENSG00000206075,ENSG00000130303,ENSG00000106100,ENSG00000117525,ENSG00000130787,ENSG00000172243…
GO:BP	protein catabolic process	GO:0030163	0.0150466	1.82256	965	426	46	17906	ENSG00000079385,ENSG00000141682,ENSG00000176046,ENSG00000184979,ENSG00000051108,ENSG00000128590,ENSG00000078081,ENSG00000044574,ENSG00000175197,ENSG00000140464,ENSG00000187608,ENSG00000163162,ENSG00000112343,ENSG00000115758,ENSG00000163840,ENSG00000121067,ENSG00000116663,ENSG00000125538,ENSG00000156587,ENSG00000133874,ENSG00000128228,ENSG00000124226,ENSG00000101255,ENSG00000082701,ENSG00000155034…
GO:BP	organic substance metabolic process	GO:0071704	0.0167993	1.77471	11103	426	307	17906	ENSG00000135114,ENSG00000138646,ENSG00000169245,ENSG00000121858,ENSG00000128335,ENSG00000107201,ENSG00000100342,ENSG00000105559,ENSG00000140105,ENSG00000079385,ENSG00000010030,ENSG00000141682,ENSG00000162772,ENSG00000176046,ENSG00000105939,ENSG00000168062,ENSG00000117228,ENSG00000115267,ENSG00000172183,ENSG00000134326,ENSG00000163644,ENSG00000221963,ENSG00000122643,ENSG00000128284,ENSG00000089127…
GO:BP	phosphorylation	GO:0016310	0.0181253	1.74171	2480	426	92	17906	ENSG00000138646,ENSG00000169245,ENSG00000140105,ENSG00000079385,ENSG00000162772,ENSG00000176046,ENSG00000117228,ENSG00000134326,ENSG00000132256,ENSG00000173193,ENSG00000140853,ENSG00000152689,ENSG00000140464,ENSG00000117407,ENSG00000170581,ENSG00000101986,ENSG00000138685,ENSG00000184988,ENSG00000163162,ENSG00000182393,ENSG00000147010,ENSG00000162738,ENSG00000086061,ENSG00000135362,ENSG00000123080…
GO:BP	PERK-mediated unfolded protein response	GO:0036499	0.0184591	1.73379	21	426	6	17906	ENSG00000162772,ENSG00000051108,ENSG00000044574,ENSG00000175197,ENSG00000087074,ENSG00000196396
GO:BP	cellular response to interferon-beta	GO:0035458	0.0184591	1.73379	21	426	6	17906	ENSG00000125347,ENSG00000163565,ENSG00000163568,ENSG00000164342,ENSG00000138035,ENSG00000115415
GO:BP	response to interferon-alpha	GO:0035455	0.0184591	1.73379	21	426	6	17906	ENSG00000119922,ENSG00000119917,ENSG00000078081,ENSG00000183486,ENSG00000055332,ENSG00000130303
GO:BP	interleukin-1 beta secretion	GO:0050702	0.019319	1.71402	57	426	9	17906	ENSG00000140464,ENSG00000184988,ENSG00000163568,ENSG00000168961,ENSG00000221926,ENSG00000164251,ENSG00000163251,ENSG00000167207,ENSG00000137752
GO:BP	positive regulation of peptidase activity	GO:0010952	0.0199635	1.69976	203	426	17	17906	ENSG00000121858,ENSG00000141682,ENSG00000163565,ENSG00000140464,ENSG00000099968,ENSG00000163568,ENSG00000168961,ENSG00000096968,ENSG00000003400,ENSG00000181634,ENSG00000167034,ENSG00000030110,ENSG00000106100,ENSG00000117525,ENSG00000130787,ENSG00000172243,ENSG00000137752
GO:BP	regulation of cellular component movement	GO:0051270	0.0204653	1.68898	1129	426	51	17906	ENSG00000169245,ENSG00000107201,ENSG00000079385,ENSG00000128567,ENSG00000044574,ENSG00000154133,ENSG00000138685,ENSG00000135362,ENSG00000067066,ENSG00000105287,ENSG00000076356,ENSG00000119630,ENSG00000125538,ENSG00000071054,ENSG00000168961,ENSG00000096968,ENSG00000150630,ENSG00000120217,ENSG00000135821,ENSG00000184371,ENSG00000161638,ENSG00000171522,ENSG00000120337,ENSG00000197943,ENSG00000135679…
GO:BP	modification-dependent macromolecule catabolic process	GO:0043632	0.0208502	1.68089	657	426	35	17906	ENSG00000184979,ENSG00000051108,ENSG00000128590,ENSG00000044574,ENSG00000175197,ENSG00000140464,ENSG00000187608,ENSG00000163162,ENSG00000112343,ENSG00000163840,ENSG00000121067,ENSG00000116663,ENSG00000156587,ENSG00000133874,ENSG00000138035,ENSG00000124226,ENSG00000101255,ENSG00000082701,ENSG00000155034,ENSG00000013374,ENSG00000182179,ENSG00000135679,ENSG00000205220,ENSG00000100219,ENSG00000166598…
GO:BP	regulation of catalytic activity	GO:0050790	0.0211796	1.67408	2385	426	89	17906	ENSG00000135114,ENSG00000138646,ENSG00000169245,ENSG00000121858,ENSG00000185745,ENSG00000140105,ENSG00000079385,ENSG00000141682,ENSG00000176046,ENSG00000089127,ENSG00000133321,ENSG00000051108,ENSG00000078081,ENSG00000116701,ENSG00000163565,ENSG00000140853,ENSG00000152689,ENSG00000140464,ENSG00000111335,ENSG00000023445,ENSG00000138685,ENSG00000162738,ENSG00000086061,ENSG00000123080,ENSG00000099968…
GO:BP	positive regulation of RNA metabolic process	GO:0051254	0.0220791	1.65602	1742	426	70	17906	ENSG00000169245,ENSG00000107201,ENSG00000162772,ENSG00000176046,ENSG00000105939,ENSG00000125347,ENSG00000135363,ENSG00000163565,ENSG00000140853,ENSG00000044574,ENSG00000175197,ENSG00000140464,ENSG00000170581,ENSG00000111912,ENSG00000138685,ENSG00000182393,ENSG00000185507,ENSG00000168310,ENSG00000180628,ENSG00000153147,ENSG00000135362,ENSG00000067066,ENSG00000105287,ENSG00000050344,ENSG00000130589…
GO:BP	regulation of establishment of protein localization	GO:0070201	0.0223479	1.65076	802	426	40	17906	ENSG00000134321,ENSG00000107201,ENSG00000141682,ENSG00000117228,ENSG00000115267,ENSG00000140464,ENSG00000182782,ENSG00000086061,ENSG00000135362,ENSG00000067066,ENSG00000125538,ENSG00000163568,ENSG00000071054,ENSG00000168961,ENSG00000096968,ENSG00000150630,ENSG00000120217,ENSG00000135821,ENSG00000151012,ENSG00000082701,ENSG00000171522,ENSG00000079332,ENSG00000135679,ENSG00000073756,ENSG00000104783…
GO:BP	regulation of proteolysis	GO:0030162	0.0228899	1.64036	745	426	38	17906	ENSG00000121858,ENSG00000141682,ENSG00000176046,ENSG00000051108,ENSG00000078081,ENSG00000163565,ENSG00000132109,ENSG00000140464,ENSG00000023445,ENSG00000128965,ENSG00000099968,ENSG00000121067,ENSG00000125538,ENSG00000163568,ENSG00000168961,ENSG00000096968,ENSG00000003400,ENSG00000011422,ENSG00000101255,ENSG00000082701,ENSG00000013374,ENSG00000181634,ENSG00000145901,ENSG00000135679,ENSG00000073756…
GO:BP	positive regulation of establishment of protein localization	GO:1904951	0.0230842	1.63669	470	426	28	17906	ENSG00000107201,ENSG00000141682,ENSG00000115267,ENSG00000182782,ENSG00000135362,ENSG00000125538,ENSG00000163568,ENSG00000168961,ENSG00000096968,ENSG00000150630,ENSG00000120217,ENSG00000135821,ENSG00000082701,ENSG00000171522,ENSG00000079332,ENSG00000135679,ENSG00000073756,ENSG00000104783,ENSG00000100219,ENSG00000112033,ENSG00000221926,ENSG00000092820,ENSG00000160179,ENSG00000164251,ENSG00000163251…
GO:BP	innate immune response-activating signal transduction	GO:0002758	0.0237993	1.62344	296	426	21	17906	ENSG00000134321,ENSG00000107201,ENSG00000115267,ENSG00000125347,ENSG00000108771,ENSG00000023445,ENSG00000185507,ENSG00000137628,ENSG00000110057,ENSG00000164342,ENSG00000197943,ENSG00000145901,ENSG00000205220,ENSG00000166598,ENSG00000172936,ENSG00000150991,ENSG00000106100,ENSG00000164251,ENSG00000073331,ENSG00000100784,ENSG00000167207
GO:BP	positive regulation of tumor necrosis factor production	GO:0032760	0.0245895	1.60925	90	426	11	17906	ENSG00000107201,ENSG00000115267,ENSG00000168961,ENSG00000164342,ENSG00000096968,ENSG00000120949,ENSG00000172936,ENSG00000106100,ENSG00000163251,ENSG00000172243,ENSG00000167207
GO:BP	regulation of protein localization	GO:0032880	0.0252757	1.5973	1076	426	49	17906	ENSG00000134321,ENSG00000107201,ENSG00000141682,ENSG00000117228,ENSG00000115267,ENSG00000132256,ENSG00000140464,ENSG00000182782,ENSG00000086061,ENSG00000135362,ENSG00000067066,ENSG00000163840,ENSG00000132274,ENSG00000125538,ENSG00000163568,ENSG00000071054,ENSG00000168961,ENSG00000096968,ENSG00000150630,ENSG00000120217,ENSG00000135821,ENSG00000151012,ENSG00000082701,ENSG00000171522,ENSG00000079332…
GO:BP	protein polyubiquitination	GO:0000209	0.0265219	1.5764	322	426	22	17906	ENSG00000138646,ENSG00000132256,ENSG00000132109,ENSG00000169871,ENSG00000123609,ENSG00000112343,ENSG00000163840,ENSG00000116663,ENSG00000178685,ENSG00000138642,ENSG00000124226,ENSG00000155034,ENSG00000043143,ENSG00000180233,ENSG00000135679,ENSG00000205220,ENSG00000125826,ENSG00000150991,ENSG00000136153,ENSG00000185880,ENSG00000049759,ENSG00000167207
GO:BP	tube development	GO:0035295	0.028693	1.54222	1143	426	51	17906	ENSG00000169245,ENSG00000140105,ENSG00000079385,ENSG00000128567,ENSG00000140464,ENSG00000113749,ENSG00000154133,ENSG00000138685,ENSG00000162738,ENSG00000067066,ENSG00000105287,ENSG00000128165,ENSG00000076356,ENSG00000119630,ENSG00000125538,ENSG00000164342,ENSG00000144810,ENSG00000150630,ENSG00000163235,ENSG00000135821,ENSG00000184371,ENSG00000151012,ENSG00000161638,ENSG00000173821,ENSG00000174804…
GO:BP	morphogenesis of an epithelium	GO:0002009	0.0287513	1.54134	556	426	31	17906	ENSG00000169245,ENSG00000105559,ENSG00000079385,ENSG00000128567,ENSG00000140464,ENSG00000138685,ENSG00000162738,ENSG00000105287,ENSG00000134363,ENSG00000119630,ENSG00000150630,ENSG00000184371,ENSG00000161638,ENSG00000174804,ENSG00000188064,ENSG00000205220,ENSG00000143013,ENSG00000204138,ENSG00000082458,ENSG00000109321,ENSG00000129474,ENSG00000163637,ENSG00000167034,ENSG00000109101,ENSG00000206075…
GO:BP	lymphocyte activation	GO:0046649	0.030019	1.5226	754	426	38	17906	ENSG00000134321,ENSG00000079385,ENSG00000125347,ENSG00000128590,ENSG00000196684,ENSG00000026950,ENSG00000182393,ENSG00000147010,ENSG00000164136,ENSG00000197646,ENSG00000125538,ENSG00000168685,ENSG00000168961,ENSG00000120217,ENSG00000198805,ENSG00000152457,ENSG00000136802,ENSG00000171522,ENSG00000112576,ENSG00000120337,ENSG00000197943,ENSG00000134352,ENSG00000204642,ENSG00000205220,ENSG00000100219…
GO:BP	blood vessel morphogenesis	GO:0048514	0.0303696	1.51756	697	426	36	17906	ENSG00000169245,ENSG00000140105,ENSG00000079385,ENSG00000140464,ENSG00000154133,ENSG00000138685,ENSG00000067066,ENSG00000105287,ENSG00000128165,ENSG00000119630,ENSG00000125538,ENSG00000164342,ENSG00000144810,ENSG00000150630,ENSG00000163235,ENSG00000135821,ENSG00000161638,ENSG00000173821,ENSG00000174804,ENSG00000073756,ENSG00000188064,ENSG00000135250,ENSG00000006210,ENSG00000100219,ENSG00000136451…
GO:BP	positive regulation of tumor necrosis factor superfamily cytokine production	GO:1903557	0.0304453	1.51648	92	426	11	17906	ENSG00000107201,ENSG00000115267,ENSG00000168961,ENSG00000164342,ENSG00000096968,ENSG00000120949,ENSG00000172936,ENSG00000106100,ENSG00000163251,ENSG00000172243,ENSG00000167207
GO:BP	regulation of immune effector process	GO:0002697	0.0306244	1.51393	451	426	27	17906	ENSG00000134321,ENSG00000138646,ENSG00000107201,ENSG00000185745,ENSG00000079385,ENSG00000108771,ENSG00000128394,ENSG00000023445,ENSG00000182393,ENSG00000112343,ENSG00000239713,ENSG00000137628,ENSG00000163840,ENSG00000164136,ENSG00000125538,ENSG00000168685,ENSG00000163568,ENSG00000168961,ENSG00000164342,ENSG00000204642,ENSG00000100219,ENSG00000138496,ENSG00000130303,ENSG00000164251,ENSG00000115415…
GO:BP	T cell activation	GO:0042110	0.031523	1.50137	478	426	28	17906	ENSG00000134321,ENSG00000079385,ENSG00000125347,ENSG00000196684,ENSG00000026950,ENSG00000182393,ENSG00000164136,ENSG00000197646,ENSG00000125538,ENSG00000168685,ENSG00000168961,ENSG00000120217,ENSG00000198805,ENSG00000171522,ENSG00000112576,ENSG00000120337,ENSG00000134352,ENSG00000205220,ENSG00000100219,ENSG00000111913,ENSG00000109101,ENSG00000163513,ENSG00000090776,ENSG00000164251,ENSG00000163251…
GO:BP	leukocyte activation	GO:0045321	0.0320128	1.49468	1305	426	56	17906	ENSG00000134321,ENSG00000079385,ENSG00000168062,ENSG00000173110,ENSG00000125347,ENSG00000128590,ENSG00000115271,ENSG00000196684,ENSG00000026950,ENSG00000184988,ENSG00000182393,ENSG00000147010,ENSG00000188313,ENSG00000164136,ENSG00000197646,ENSG00000125538,ENSG00000168685,ENSG00000168961,ENSG00000164342,ENSG00000096968,ENSG00000120217,ENSG00000198805,ENSG00000184371,ENSG00000152457,ENSG00000011422…
GO:BP	regulation of peptide transport	GO:0090087	0.0327574	1.48469	786	426	39	17906	ENSG00000134321,ENSG00000107201,ENSG00000117228,ENSG00000115267,ENSG00000140464,ENSG00000182782,ENSG00000086061,ENSG00000135362,ENSG00000067066,ENSG00000125538,ENSG00000163568,ENSG00000071054,ENSG00000168961,ENSG00000096968,ENSG00000150630,ENSG00000120217,ENSG00000135821,ENSG00000151012,ENSG00000082701,ENSG00000171522,ENSG00000079332,ENSG00000135679,ENSG00000073756,ENSG00000104783,ENSG00000006210…
GO:BP	positive regulation of interleukin-6 production	GO:0032755	0.0338026	1.47105	93	426	11	17906	ENSG00000107201,ENSG00000115267,ENSG00000125538,ENSG00000168961,ENSG00000164342,ENSG00000100219,ENSG00000172936,ENSG00000106100,ENSG00000164251,ENSG00000172243,ENSG00000167207
GO:BP	interleukin-8 production	GO:0032637	0.0338026	1.47105	93	426	11	17906	ENSG00000107201,ENSG00000175197,ENSG00000105287,ENSG00000125538,ENSG00000168961,ENSG00000164342,ENSG00000172936,ENSG00000106100,ENSG00000164251,ENSG00000172243,ENSG00000167207
GO:BP	regulation of response to cytokine stimulus	GO:0060759	0.0344039	1.46339	190	426	16	17906	ENSG00000107201,ENSG00000115267,ENSG00000184979,ENSG00000173193,ENSG00000101347,ENSG00000140853,ENSG00000023445,ENSG00000185507,ENSG00000096968,ENSG00000184371,ENSG00000125826,ENSG00000138496,ENSG00000196396,ENSG00000164251,ENSG00000115415,ENSG00000137752
GO:BP	regulation of protein secretion	GO:0050708	0.0344846	1.46237	507	426	29	17906	ENSG00000134321,ENSG00000107201,ENSG00000117228,ENSG00000115267,ENSG00000140464,ENSG00000182782,ENSG00000125538,ENSG00000163568,ENSG00000071054,ENSG00000168961,ENSG00000096968,ENSG00000150630,ENSG00000120217,ENSG00000135821,ENSG00000171522,ENSG00000104783,ENSG00000006210,ENSG00000100219,ENSG00000112033,ENSG00000221926,ENSG00000092820,ENSG00000160179,ENSG00000170745,ENSG00000164251,ENSG00000163251…
GO:BP	regulation of type III interferon production	GO:0034344	0.0351931	1.45354	3	426	3	17906	ENSG00000107201,ENSG00000115267,ENSG00000164342
GO:BP	type III interferon production	GO:0034343	0.0351931	1.45354	3	426	3	17906	ENSG00000107201,ENSG00000115267,ENSG00000164342
GO:BP	primary metabolic process	GO:0044238	0.0354121	1.45085	10594	426	294	17906	ENSG00000135114,ENSG00000138646,ENSG00000169245,ENSG00000121858,ENSG00000128335,ENSG00000107201,ENSG00000100342,ENSG00000105559,ENSG00000140105,ENSG00000079385,ENSG00000010030,ENSG00000141682,ENSG00000162772,ENSG00000176046,ENSG00000105939,ENSG00000168062,ENSG00000117228,ENSG00000115267,ENSG00000172183,ENSG00000134326,ENSG00000163644,ENSG00000221963,ENSG00000122643,ENSG00000128284,ENSG00000089127…
GO:BP	modification-dependent protein catabolic process	GO:0019941	0.0362954	1.44015	646	426	34	17906	ENSG00000184979,ENSG00000051108,ENSG00000128590,ENSG00000044574,ENSG00000175197,ENSG00000140464,ENSG00000187608,ENSG00000163162,ENSG00000112343,ENSG00000163840,ENSG00000121067,ENSG00000116663,ENSG00000156587,ENSG00000133874,ENSG00000124226,ENSG00000101255,ENSG00000082701,ENSG00000155034,ENSG00000013374,ENSG00000182179,ENSG00000135679,ENSG00000205220,ENSG00000100219,ENSG00000166598,ENSG00000139722…
GO:BP	regulation of developmental process	GO:0050793	0.0410906	1.38626	2779	426	99	17906	ENSG00000169245,ENSG00000105559,ENSG00000140105,ENSG00000079385,ENSG00000176046,ENSG00000117228,ENSG00000125347,ENSG00000135363,ENSG00000133321,ENSG00000044574,ENSG00000175197,ENSG00000140464,ENSG00000170581,ENSG00000113739,ENSG00000111335,ENSG00000187608,ENSG00000138685,ENSG00000182393,ENSG00000147010,ENSG00000185507,ENSG00000162738,ENSG00000151014,ENSG00000188290,ENSG00000067066,ENSG00000105287…
GO:BP	proteasomal protein catabolic process	GO:0010498	0.0411208	1.38594	485	426	28	17906	ENSG00000141682,ENSG00000176046,ENSG00000051108,ENSG00000128590,ENSG00000078081,ENSG00000044574,ENSG00000175197,ENSG00000140464,ENSG00000112343,ENSG00000121067,ENSG00000116663,ENSG00000133874,ENSG00000128228,ENSG00000101255,ENSG00000082701,ENSG00000155034,ENSG00000013374,ENSG00000135679,ENSG00000205220,ENSG00000166598,ENSG00000125826,ENSG00000150991,ENSG00000071537,ENSG00000049759,ENSG00000134852…
GO:BP	interferon-gamma production	GO:0032609	0.0418979	1.37781	113	426	12	17906	ENSG00000026950,ENSG00000186470,ENSG00000187608,ENSG00000182393,ENSG00000197646,ENSG00000125538,ENSG00000168961,ENSG00000164342,ENSG00000120217,ENSG00000164251,ENSG00000163251,ENSG00000172243
GO:BP	tube morphogenesis	GO:0035239	0.0423645	1.373	944	426	44	17906	ENSG00000169245,ENSG00000140105,ENSG00000079385,ENSG00000128567,ENSG00000140464,ENSG00000154133,ENSG00000138685,ENSG00000162738,ENSG00000067066,ENSG00000105287,ENSG00000128165,ENSG00000119630,ENSG00000125538,ENSG00000164342,ENSG00000144810,ENSG00000150630,ENSG00000163235,ENSG00000135821,ENSG00000184371,ENSG00000161638,ENSG00000173821,ENSG00000174804,ENSG00000073756,ENSG00000188064,ENSG00000135250…
GO:BP	response to mechanical stimulus	GO:0009612	0.0424997	1.37161	215	426	17	17906	ENSG00000169245,ENSG00000125347,ENSG00000125538,ENSG00000265972,ENSG00000164342,ENSG00000120949,ENSG00000171522,ENSG00000073756,ENSG00000111913,ENSG00000172936,ENSG00000030110,ENSG00000163513,ENSG00000079215,ENSG00000115415,ENSG00000159388,ENSG00000134294,ENSG00000137752
GO:BP	regulation of peptidase activity	GO:0052547	0.0452761	1.34413	461	426	27	17906	ENSG00000121858,ENSG00000141682,ENSG00000051108,ENSG00000078081,ENSG00000163565,ENSG00000140464,ENSG00000023445,ENSG00000099968,ENSG00000163568,ENSG00000168961,ENSG00000096968,ENSG00000003400,ENSG00000011422,ENSG00000181634,ENSG00000135679,ENSG00000073756,ENSG00000136717,ENSG00000167034,ENSG00000030110,ENSG00000206075,ENSG00000130303,ENSG00000106100,ENSG00000117525,ENSG00000130787,ENSG00000172243…
GO:BP	positive regulation of type I interferon production	GO:0032481	0.0457996	1.33914	79	426	10	17906	ENSG00000107201,ENSG00000115267,ENSG00000125347,ENSG00000108771,ENSG00000163565,ENSG00000185507,ENSG00000164342,ENSG00000197943,ENSG00000172936,ENSG00000115415
GO:BP	negative regulation of programmed cell death	GO:0043069	0.0469621	1.32825	948	426	44	17906	ENSG00000119917,ENSG00000121858,ENSG00000176046,ENSG00000051108,ENSG00000078081,ENSG00000196684,ENSG00000044574,ENSG00000023445,ENSG00000185507,ENSG00000086061,ENSG00000125538,ENSG00000168685,ENSG00000071054,ENSG00000096968,ENSG00000163235,ENSG00000141582,ENSG00000011422,ENSG00000161638,ENSG00000082701,ENSG00000120337,ENSG00000197943,ENSG00000134352,ENSG00000115641,ENSG00000055332,ENSG00000135679…
GO:BP	protein ADP-ribosylation	GO:0006471	0.0496686	1.30392	36	426	7	17906	ENSG00000140105,ENSG00000105939,ENSG00000173193,ENSG00000059378,ENSG00000178685,ENSG00000138496,ENSG00000151883
GO:CC	cytoplasm	GO:0005737	1.5549e-08	7.8083	11634	434	331	18856	ENSG00000119922,ENSG00000134321,ENSG00000135114,ENSG00000119917,ENSG00000138646,ENSG00000128335,ENSG00000107201,ENSG00000185745,ENSG00000100342,ENSG00000105559,ENSG00000140105,ENSG00000079385,ENSG00000141682,ENSG00000176046,ENSG00000105939,ENSG00000141574,ENSG00000117228,ENSG00000115267,ENSG00000172183,ENSG00000134326,ENSG00000163644,ENSG00000221963,ENSG00000122643,ENSG00000128284,ENSG00000089127…
GO:CC	cytosol	GO:0005829	5.6728e-08	7.2462	5154	434	179	18856	ENSG00000119922,ENSG00000135114,ENSG00000119917,ENSG00000138646,ENSG00000107201,ENSG00000185745,ENSG00000140105,ENSG00000141682,ENSG00000105939,ENSG00000117228,ENSG00000115267,ENSG00000122643,ENSG00000089127,ENSG00000173110,ENSG00000125347,ENSG00000133321,ENSG00000184979,ENSG00000132256,ENSG00000115271,ENSG00000116701,ENSG00000196684,ENSG00000173193,ENSG00000163565,ENSG00000140853,ENSG00000157601…
GO:CC	intracellular	GO:0005622	0.000148182	3.82921	14626	434	377	18856	ENSG00000119922,ENSG00000134321,ENSG00000135114,ENSG00000119917,ENSG00000138646,ENSG00000128335,ENSG00000107201,ENSG00000185745,ENSG00000100342,ENSG00000105559,ENSG00000140105,ENSG00000079385,ENSG00000010030,ENSG00000141682,ENSG00000162772,ENSG00000176046,ENSG00000105939,ENSG00000168062,ENSG00000141574,ENSG00000117228,ENSG00000115267,ENSG00000172183,ENSG00000134326,ENSG00000163644,ENSG00000221963…
GO:CC	intracellular membrane-bounded organelle	GO:0043231	0.00470374	2.32756	11067	434	297	18856	ENSG00000119922,ENSG00000134321,ENSG00000135114,ENSG00000119917,ENSG00000100342,ENSG00000140105,ENSG00000010030,ENSG00000141682,ENSG00000162772,ENSG00000176046,ENSG00000105939,ENSG00000168062,ENSG00000141574,ENSG00000117228,ENSG00000115267,ENSG00000172183,ENSG00000134326,ENSG00000163644,ENSG00000122643,ENSG00000089127,ENSG00000173110,ENSG00000125347,ENSG00000135363,ENSG00000130775,ENSG00000184979…
GO:CC	P-body	GO:0000932	0.010971	1.95975	88	434	10	18856	ENSG00000132256,ENSG00000132109,ENSG00000128383,ENSG00000128394,ENSG00000130813,ENSG00000239713,ENSG00000151014,ENSG00000114127,ENSG00000129474,ENSG00000020577
GO:CC	membrane-bounded organelle	GO:0043227	0.0386723	1.4126	12584	434	325	18856	ENSG00000119922,ENSG00000134321,ENSG00000135114,ENSG00000119917,ENSG00000121858,ENSG00000128335,ENSG00000100342,ENSG00000140105,ENSG00000079385,ENSG00000010030,ENSG00000141682,ENSG00000162772,ENSG00000176046,ENSG00000105939,ENSG00000168062,ENSG00000141574,ENSG00000117228,ENSG00000115267,ENSG00000172183,ENSG00000134326,ENSG00000163644,ENSG00000122643,ENSG00000089127,ENSG00000173110,ENSG00000125347…
KEGG	Influenza A	KEGG:05164	2.23158e-07	6.65139	167	226	22	7788	ENSG00000134321,ENSG00000169245,ENSG00000121858,ENSG00000107201,ENSG00000115267,ENSG00000089127,ENSG00000157601,ENSG00000140464,ENSG00000170581,ENSG00000111335,ENSG00000185507,ENSG00000125538,ENSG00000164342,ENSG00000096968,ENSG00000111331,ENSG00000112576,ENSG00000055332,ENSG00000172936,ENSG00000030110,ENSG00000115415,ENSG00000137752,ENSG00000102580
KEGG	NOD-like receptor signaling pathway	KEGG:04621	3.48683e-06	5.45757	177	226	21	7788	ENSG00000117228,ENSG00000089127,ENSG00000163565,ENSG00000170581,ENSG00000111335,ENSG00000023445,ENSG00000162654,ENSG00000185507,ENSG00000117226,ENSG00000125538,ENSG00000163568,ENSG00000265972,ENSG00000111331,ENSG00000132357,ENSG00000172936,ENSG00000125826,ENSG00000105835,ENSG00000106100,ENSG00000115415,ENSG00000167207,ENSG00000137752
KEGG	Measles	KEGG:05162	0.000217376	3.66279	138	226	16	7788	ENSG00000107201,ENSG00000115267,ENSG00000089127,ENSG00000173110,ENSG00000157601,ENSG00000170581,ENSG00000111335,ENSG00000185507,ENSG00000125538,ENSG00000111331,ENSG00000082701,ENSG00000112576,ENSG00000055332,ENSG00000172936,ENSG00000030110,ENSG00000115415
KEGG	TNF signaling pathway	KEGG:04668	0.000392041	3.40667	112	226	14	7788	ENSG00000169245,ENSG00000125347,ENSG00000165806,ENSG00000023445,ENSG00000168404,ENSG00000164136,ENSG00000125538,ENSG00000150630,ENSG00000003400,ENSG00000184371,ENSG00000073756,ENSG00000006210,ENSG00000100784,ENSG00000167207
KEGG	Hepatitis C	KEGG:05160	0.00099685	3.00137	155	226	16	7788	ENSG00000134321,ENSG00000169245,ENSG00000107201,ENSG00000185745,ENSG00000089127,ENSG00000157601,ENSG00000170581,ENSG00000111335,ENSG00000185507,ENSG00000164342,ENSG00000111331,ENSG00000082701,ENSG00000055332,ENSG00000030110,ENSG00000115415,ENSG00000163347
KEGG	Pathways in cancer	KEGG:05200	0.00214413	2.66875	529	226	33	7788	ENSG00000141682,ENSG00000152689,ENSG00000140464,ENSG00000170581,ENSG00000134470,ENSG00000165806,ENSG00000023445,ENSG00000138685,ENSG00000119630,ENSG00000164136,ENSG00000168685,ENSG00000096968,ENSG00000150630,ENSG00000163235,ENSG00000082701,ENSG00000171522,ENSG00000112576,ENSG00000197943,ENSG00000134352,ENSG00000174804,ENSG00000135679,ENSG00000073756,ENSG00000188064,ENSG00000166598,ENSG00000112033…
KEGG	Protein processing in endoplasmic reticulum	KEGG:04141	0.00237516	2.62431	166	226	16	7788	ENSG00000173110,ENSG00000051108,ENSG00000044574,ENSG00000175197,ENSG00000086061,ENSG00000155660,ENSG00000116663,ENSG00000087074,ENSG00000079332,ENSG00000055332,ENSG00000100219,ENSG00000166598,ENSG00000150961,ENSG00000030110,ENSG00000071537,ENSG00000102580
KEGG	Epstein-Barr virus infection	KEGG:05169	0.00550755	2.25904	197	226	17	7788	ENSG00000169245,ENSG00000107201,ENSG00000089127,ENSG00000170581,ENSG00000111335,ENSG00000187608,ENSG00000185507,ENSG00000111331,ENSG00000112576,ENSG00000197943,ENSG00000204642,ENSG00000055332,ENSG00000135679,ENSG00000172936,ENSG00000030110,ENSG00000115415,ENSG00000138433
KEGG	Human papillomavirus infection	KEGG:05165	0.0223083	1.65153	330	226	22	7788	ENSG00000135114,ENSG00000125347,ENSG00000157601,ENSG00000170581,ENSG00000187608,ENSG00000188290,ENSG00000164342,ENSG00000161638,ENSG00000082701,ENSG00000171522,ENSG00000112576,ENSG00000174804,ENSG00000204642,ENSG00000055332,ENSG00000135679,ENSG00000073756,ENSG00000188064,ENSG00000082458,ENSG00000030110,ENSG00000179111,ENSG00000115415,ENSG00000163251
KEGG	Transcriptional misregulation in cancer	KEGG:05202	0.0302205	1.5197	185	226	15	7788	ENSG00000010030,ENSG00000176046,ENSG00000135363,ENSG00000175197,ENSG00000140464,ENSG00000023445,ENSG00000123080,ENSG00000135679,ENSG00000030110,ENSG00000158711,ENSG00000108654,ENSG00000143171,ENSG00000122861,ENSG00000163513,ENSG00000245848
REAC	Interferon Signaling	REAC:R-HSA-913531	6.00781e-24	23.2213	193	288	42	10594	ENSG00000119922,ENSG00000134321,ENSG00000135114,ENSG00000119917,ENSG00000138646,ENSG00000107201,ENSG00000185745,ENSG00000117228,ENSG00000172183,ENSG00000089127,ENSG00000125347,ENSG00000184979,ENSG00000132256,ENSG00000101347,ENSG00000157601,ENSG00000132109,ENSG00000183486,ENSG00000140464,ENSG00000170581,ENSG00000111335,ENSG00000187608,ENSG00000162654,ENSG00000112343,ENSG00000185507,ENSG00000168310…
REAC	Cytokine Signaling in Immune system	REAC:R-HSA-1280215	8.67273e-19	18.0618	831	288	75	10594	ENSG00000119922,ENSG00000134321,ENSG00000135114,ENSG00000119917,ENSG00000138646,ENSG00000169245,ENSG00000107201,ENSG00000185745,ENSG00000117228,ENSG00000172183,ENSG00000089127,ENSG00000125347,ENSG00000184979,ENSG00000132256,ENSG00000101347,ENSG00000157601,ENSG00000132109,ENSG00000183486,ENSG00000152689,ENSG00000140464,ENSG00000117407,ENSG00000170581,ENSG00000134470,ENSG00000111335,ENSG00000023445…
REAC	Interferon alpha/beta signaling	REAC:R-HSA-909733	3.17969e-17	16.4976	67	288	23	10594	ENSG00000119922,ENSG00000134321,ENSG00000135114,ENSG00000119917,ENSG00000185745,ENSG00000172183,ENSG00000089127,ENSG00000125347,ENSG00000184979,ENSG00000101347,ENSG00000157601,ENSG00000183486,ENSG00000170581,ENSG00000111335,ENSG00000187608,ENSG00000185507,ENSG00000168310,ENSG00000068079,ENSG00000111331,ENSG00000204642,ENSG00000132530,ENSG00000130303,ENSG00000196396
REAC	Immune System	REAC:R-HSA-168256	1.47094e-13	12.8324	2147	288	118	10594	ENSG00000119922,ENSG00000134321,ENSG00000135114,ENSG00000119917,ENSG00000138646,ENSG00000169245,ENSG00000107201,ENSG00000185745,ENSG00000079385,ENSG00000117228,ENSG00000115267,ENSG00000172183,ENSG00000089127,ENSG00000173110,ENSG00000125347,ENSG00000108771,ENSG00000184979,ENSG00000132256,ENSG00000115271,ENSG00000116701,ENSG00000163565,ENSG00000101347,ENSG00000140853,ENSG00000157601,ENSG00000026950…
REAC	Interferon gamma signaling	REAC:R-HSA-877300	5.00926e-11	10.3002	87	288	20	10594	ENSG00000135114,ENSG00000117228,ENSG00000089127,ENSG00000125347,ENSG00000132256,ENSG00000132109,ENSG00000140464,ENSG00000111335,ENSG00000162654,ENSG00000112343,ENSG00000185507,ENSG00000168310,ENSG00000067066,ENSG00000117226,ENSG00000132274,ENSG00000096968,ENSG00000111331,ENSG00000106785,ENSG00000204642,ENSG00000196396
REAC	Antiviral mechanism by IFN-stimulated genes	REAC:R-HSA-1169410	1.14169e-08	7.94245	79	288	17	10594	ENSG00000135114,ENSG00000138646,ENSG00000107201,ENSG00000185745,ENSG00000089127,ENSG00000184979,ENSG00000157601,ENSG00000183486,ENSG00000111335,ENSG00000187608,ENSG00000156587,ENSG00000111331,ENSG00000182179,ENSG00000055332,ENSG00000150991,ENSG00000161133,ENSG00000115415
REAC	ISG15 antiviral mechanism	REAC:R-HSA-1169408	2.06233e-05	4.68564	71	288	13	10594	ENSG00000138646,ENSG00000107201,ENSG00000185745,ENSG00000184979,ENSG00000157601,ENSG00000183486,ENSG00000187608,ENSG00000156587,ENSG00000182179,ENSG00000055332,ENSG00000150991,ENSG00000161133,ENSG00000115415
REAC	OAS antiviral response	REAC:R-HSA-8983711	0.000712366	3.1473	9	288	5	10594	ENSG00000135114,ENSG00000107201,ENSG00000089127,ENSG00000111335,ENSG00000111331
REAC	Negative regulators of DDX58/IFIH1 signaling	REAC:R-HSA-936440	0.00114517	2.94113	34	288	8	10594	ENSG00000138646,ENSG00000107201,ENSG00000115267,ENSG00000140853,ENSG00000187608,ENSG00000156587,ENSG00000182179,ENSG00000150991
REAC	DDX58/IFIH1-mediated induction of interferon-alpha/beta	REAC:R-HSA-168928	0.00328896	2.48294	78	288	11	10594	ENSG00000138646,ENSG00000107201,ENSG00000115267,ENSG00000108771,ENSG00000140853,ENSG00000187608,ENSG00000185507,ENSG00000156587,ENSG00000003400,ENSG00000182179,ENSG00000150991
REAC	Nicotinamide salvaging	REAC:R-HSA-197264	0.00332493	2.47822	19	288	6	10594	ENSG00000173193,ENSG00000178685,ENSG00000073756,ENSG00000138496,ENSG00000151883,ENSG00000105835
REAC	Nicotinate metabolism	REAC:R-HSA-196807	0.00660128	2.18037	31	288	7	10594	ENSG00000173193,ENSG00000178685,ENSG00000073756,ENSG00000135318,ENSG00000138496,ENSG00000151883,ENSG00000105835
REAC	Interleukin-20 family signaling	REAC:R-HSA-8854691	0.0189121	1.72326	25	288	6	10594	ENSG00000170581,ENSG00000182393,ENSG00000096968,ENSG00000183709,ENSG00000115415,ENSG00000142677
WP	Type II interferon signaling (IFNG)	WP:WP619	2.03299e-07	6.69187	37	225	12	6646	ENSG00000119922,ENSG00000169245,ENSG00000117228,ENSG00000089127,ENSG00000125347,ENSG00000170581,ENSG00000187608,ENSG00000168310,ENSG00000125538,ENSG00000096968,ENSG00000055332,ENSG00000115415
WP	Photodynamic therapy-induced unfolded protein response	WP:WP3613	1.13078e-06	5.94662	27	225	10	6646	ENSG00000140105,ENSG00000162772,ENSG00000128590,ENSG00000044574,ENSG00000175197,ENSG00000101255,ENSG00000087074,ENSG00000100219,ENSG00000166598,ENSG00000102580
WP	The human immune response to tuberculosis	WP:WP4197	3.69006e-06	5.43297	23	225	9	6646	ENSG00000119917,ENSG00000185745,ENSG00000089127,ENSG00000125347,ENSG00000157601,ENSG00000170581,ENSG00000096968,ENSG00000068079,ENSG00000115415
WP	Non-genomic actions of 1,25 dihydroxyvitamin D3	WP:WP4341	0.0148068	1.82954	70	225	10	6646	ENSG00000134321,ENSG00000137959,ENSG00000170581,ENSG00000111335,ENSG00000187608,ENSG00000197943,ENSG00000143171,ENSG00000115415,ENSG00000111424,ENSG00000167207
WP	Apoptosis	WP:WP254	0.015107	1.82082	84	225	11	6646	ENSG00000121858,ENSG00000141682,ENSG00000125347,ENSG00000165806,ENSG00000023445,ENSG00000185507,ENSG00000168310,ENSG00000003400,ENSG00000135679,ENSG00000030110,ENSG00000137752
WP	Type III interferon signaling	WP:WP2113	0.0313341	1.50398	10	225	4	6646	ENSG00000170581,ENSG00000182393,ENSG00000183709,ENSG00000115415
TF	Factor: IRF-8; motif: NCGAAACYGAAACYN	TF:M11685	2.20133e-44	43.6573	1651	459	145	19945	ENSG00000119922,ENSG00000134321,ENSG00000119917,ENSG00000138646,ENSG00000169245,ENSG00000121858,ENSG00000169248,ENSG00000128335,ENSG00000185745,ENSG00000100342,ENSG00000105559,ENSG00000010030,ENSG00000141682,ENSG00000105939,ENSG00000168062,ENSG00000117228,ENSG00000115267,ENSG00000221963,ENSG00000128284,ENSG00000133321,ENSG00000108771,ENSG00000184979,ENSG00000177409,ENSG00000196684,ENSG00000173193…
TF	Factor: IRF-8; motif: NCGAAACYGAAACYN; match class: 0	TF:M11685_0	2.20133e-44	43.6573	1651	459	145	19945	ENSG00000119922,ENSG00000134321,ENSG00000119917,ENSG00000138646,ENSG00000169245,ENSG00000121858,ENSG00000169248,ENSG00000128335,ENSG00000185745,ENSG00000100342,ENSG00000105559,ENSG00000010030,ENSG00000141682,ENSG00000105939,ENSG00000168062,ENSG00000117228,ENSG00000115267,ENSG00000221963,ENSG00000128284,ENSG00000133321,ENSG00000108771,ENSG00000184979,ENSG00000177409,ENSG00000196684,ENSG00000173193…
TF	Factor: IRF-2; motif: NAAANNGAAAGTGAAASTRN; match class: 0	TF:M09957_0	1.86343e-39	38.7297	278	459	62	19945	ENSG00000119922,ENSG00000119917,ENSG00000128335,ENSG00000185745,ENSG00000100342,ENSG00000079385,ENSG00000117228,ENSG00000221963,ENSG00000128284,ENSG00000133321,ENSG00000108771,ENSG00000184979,ENSG00000173193,ENSG00000124201,ENSG00000133106,ENSG00000157601,ENSG00000132109,ENSG00000112773,ENSG00000137965,ENSG00000123609,ENSG00000110446,ENSG00000205413,ENSG00000133328,ENSG00000128394,ENSG00000182393…
TF	Factor: IRF-2; motif: NAAANNGAAAGTGAAASTRN	TF:M09957	1.86343e-39	38.7297	278	459	62	19945	ENSG00000119922,ENSG00000119917,ENSG00000128335,ENSG00000185745,ENSG00000100342,ENSG00000079385,ENSG00000117228,ENSG00000221963,ENSG00000128284,ENSG00000133321,ENSG00000108771,ENSG00000184979,ENSG00000173193,ENSG00000124201,ENSG00000133106,ENSG00000157601,ENSG00000132109,ENSG00000112773,ENSG00000137965,ENSG00000123609,ENSG00000110446,ENSG00000205413,ENSG00000133328,ENSG00000128394,ENSG00000182393…
TF	Factor: IRF; motif: NNGAAANTGAAANN; match class: 0	TF:M08887_0	1.99026e-38	37.7011	1295	459	121	19945	ENSG00000119922,ENSG00000134321,ENSG00000119917,ENSG00000169245,ENSG00000121858,ENSG00000128335,ENSG00000185745,ENSG00000100342,ENSG00000105559,ENSG00000079385,ENSG00000105939,ENSG00000168062,ENSG00000141574,ENSG00000117228,ENSG00000221963,ENSG00000128284,ENSG00000173110,ENSG00000133321,ENSG00000108771,ENSG00000184979,ENSG00000132256,ENSG00000177409,ENSG00000196684,ENSG00000163565,ENSG00000124201…
TF	Factor: IRF; motif: NNGAAANTGAAANN	TF:M08887	1.99026e-38	37.7011	1295	459	121	19945	ENSG00000119922,ENSG00000134321,ENSG00000119917,ENSG00000169245,ENSG00000121858,ENSG00000128335,ENSG00000185745,ENSG00000100342,ENSG00000105559,ENSG00000079385,ENSG00000105939,ENSG00000168062,ENSG00000141574,ENSG00000117228,ENSG00000221963,ENSG00000128284,ENSG00000173110,ENSG00000133321,ENSG00000108771,ENSG00000184979,ENSG00000132256,ENSG00000177409,ENSG00000196684,ENSG00000163565,ENSG00000124201…
TF	Factor: IRF1; motif: NNNYASTTTCACTTTCNNTTT; match class: 0	TF:M07216_0	3.78482e-38	37.422	448	459	74	19945	ENSG00000119922,ENSG00000134321,ENSG00000119917,ENSG00000121858,ENSG00000128335,ENSG00000185745,ENSG00000100342,ENSG00000079385,ENSG00000117228,ENSG00000115267,ENSG00000221963,ENSG00000128284,ENSG00000133321,ENSG00000108771,ENSG00000184979,ENSG00000173193,ENSG00000124201,ENSG00000133106,ENSG00000157601,ENSG00000026950,ENSG00000132109,ENSG00000112773,ENSG00000137965,ENSG00000123609,ENSG00000110446…
TF	Factor: IRF1; motif: NNNYASTTTCACTTTCNNTTT	TF:M07216	3.78482e-38	37.422	448	459	74	19945	ENSG00000119922,ENSG00000134321,ENSG00000119917,ENSG00000121858,ENSG00000128335,ENSG00000185745,ENSG00000100342,ENSG00000079385,ENSG00000117228,ENSG00000115267,ENSG00000221963,ENSG00000128284,ENSG00000133321,ENSG00000108771,ENSG00000184979,ENSG00000173193,ENSG00000124201,ENSG00000133106,ENSG00000157601,ENSG00000026950,ENSG00000132109,ENSG00000112773,ENSG00000137965,ENSG00000123609,ENSG00000110446…
TF	Factor: IRF-5; motif: NYGAAACCGAAACY	TF:M11670	1.15819e-36	35.9362	875	459	98	19945	ENSG00000119922,ENSG00000134321,ENSG00000119917,ENSG00000138646,ENSG00000169245,ENSG00000185745,ENSG00000105939,ENSG00000168062,ENSG00000117228,ENSG00000115267,ENSG00000221963,ENSG00000108771,ENSG00000184979,ENSG00000177409,ENSG00000196684,ENSG00000173193,ENSG00000124201,ENSG00000167550,ENSG00000101347,ENSG00000133106,ENSG00000157601,ENSG00000132109,ENSG00000168016,ENSG00000169871,ENSG00000152689…
TF	Factor: IRF-5; motif: NYGAAACCGAAACY; match class: 0	TF:M11670_0	1.15819e-36	35.9362	875	459	98	19945	ENSG00000119922,ENSG00000134321,ENSG00000119917,ENSG00000138646,ENSG00000169245,ENSG00000185745,ENSG00000105939,ENSG00000168062,ENSG00000117228,ENSG00000115267,ENSG00000221963,ENSG00000108771,ENSG00000184979,ENSG00000177409,ENSG00000196684,ENSG00000173193,ENSG00000124201,ENSG00000167550,ENSG00000101347,ENSG00000133106,ENSG00000157601,ENSG00000132109,ENSG00000168016,ENSG00000169871,ENSG00000152689…
TF	Factor: IRF8; motif: NCGAAACCGAAACT; match class: 0	TF:M04020_0	6.25513e-34	33.2038	1001	459	101	19945	ENSG00000119922,ENSG00000134321,ENSG00000119917,ENSG00000138646,ENSG00000169248,ENSG00000128335,ENSG00000185745,ENSG00000100342,ENSG00000010030,ENSG00000105939,ENSG00000168062,ENSG00000117228,ENSG00000115267,ENSG00000172183,ENSG00000221963,ENSG00000108771,ENSG00000184979,ENSG00000177409,ENSG00000196684,ENSG00000173193,ENSG00000124201,ENSG00000101347,ENSG00000133106,ENSG00000157601,ENSG00000132109…
TF	Factor: IRF8; motif: NCGAAACCGAAACT	TF:M04020	6.25513e-34	33.2038	1001	459	101	19945	ENSG00000119922,ENSG00000134321,ENSG00000119917,ENSG00000138646,ENSG00000169248,ENSG00000128335,ENSG00000185745,ENSG00000100342,ENSG00000010030,ENSG00000105939,ENSG00000168062,ENSG00000117228,ENSG00000115267,ENSG00000172183,ENSG00000221963,ENSG00000108771,ENSG00000184979,ENSG00000177409,ENSG00000196684,ENSG00000173193,ENSG00000124201,ENSG00000101347,ENSG00000133106,ENSG00000157601,ENSG00000132109…
TF	Factor: IRF-2; motif: NGAAASYGAAAS	TF:M11664	7.25579e-33	32.1393	1684	459	130	19945	ENSG00000119922,ENSG00000134321,ENSG00000119917,ENSG00000138646,ENSG00000169245,ENSG00000121858,ENSG00000128335,ENSG00000185745,ENSG00000100342,ENSG00000105559,ENSG00000079385,ENSG00000010030,ENSG00000105939,ENSG00000168062,ENSG00000141574,ENSG00000117228,ENSG00000115267,ENSG00000221963,ENSG00000128284,ENSG00000089127,ENSG00000133321,ENSG00000108771,ENSG00000184979,ENSG00000132256,ENSG00000177409…
TF	Factor: IRF-2; motif: NGAAASYGAAAS; match class: 0	TF:M11664_0	7.25579e-33	32.1393	1684	459	130	19945	ENSG00000119922,ENSG00000134321,ENSG00000119917,ENSG00000138646,ENSG00000169245,ENSG00000121858,ENSG00000128335,ENSG00000185745,ENSG00000100342,ENSG00000105559,ENSG00000079385,ENSG00000010030,ENSG00000105939,ENSG00000168062,ENSG00000141574,ENSG00000117228,ENSG00000115267,ENSG00000221963,ENSG00000128284,ENSG00000089127,ENSG00000133321,ENSG00000108771,ENSG00000184979,ENSG00000132256,ENSG00000177409…
TF	Factor: IRF-1; motif: NNRAAANNGAAASN	TF:M07045	6.08044e-32	31.2161	549	459	74	19945	ENSG00000119922,ENSG00000134321,ENSG00000119917,ENSG00000169245,ENSG00000121858,ENSG00000128335,ENSG00000185745,ENSG00000100342,ENSG00000105559,ENSG00000079385,ENSG00000168062,ENSG00000117228,ENSG00000221963,ENSG00000128284,ENSG00000133321,ENSG00000108771,ENSG00000184979,ENSG00000132256,ENSG00000124201,ENSG00000132109,ENSG00000137959,ENSG00000152689,ENSG00000137965,ENSG00000123609,ENSG00000205413…
TF	Factor: IRF-1; motif: NNRAAANNGAAASN; match class: 0	TF:M07045_0	6.08044e-32	31.2161	549	459	74	19945	ENSG00000119922,ENSG00000134321,ENSG00000119917,ENSG00000169245,ENSG00000121858,ENSG00000128335,ENSG00000185745,ENSG00000100342,ENSG00000105559,ENSG00000079385,ENSG00000168062,ENSG00000117228,ENSG00000221963,ENSG00000128284,ENSG00000133321,ENSG00000108771,ENSG00000184979,ENSG00000132256,ENSG00000124201,ENSG00000132109,ENSG00000137959,ENSG00000152689,ENSG00000137965,ENSG00000123609,ENSG00000205413…
TF	Factor: IRF-2; motif: NGAAASYGAAAS; match class: 0	TF:M11665_0	8.319e-32	31.0799	2434	459	157	19945	ENSG00000119922,ENSG00000134321,ENSG00000119917,ENSG00000138646,ENSG00000169245,ENSG00000121858,ENSG00000128335,ENSG00000107201,ENSG00000185745,ENSG00000100342,ENSG00000105559,ENSG00000079385,ENSG00000010030,ENSG00000141682,ENSG00000105939,ENSG00000168062,ENSG00000141574,ENSG00000117228,ENSG00000115267,ENSG00000221963,ENSG00000128284,ENSG00000089127,ENSG00000133321,ENSG00000108771,ENSG00000184979…
TF	Factor: IRF-2; motif: NGAAASYGAAAS	TF:M11665	8.319e-32	31.0799	2434	459	157	19945	ENSG00000119922,ENSG00000134321,ENSG00000119917,ENSG00000138646,ENSG00000169245,ENSG00000121858,ENSG00000128335,ENSG00000107201,ENSG00000185745,ENSG00000100342,ENSG00000105559,ENSG00000079385,ENSG00000010030,ENSG00000141682,ENSG00000105939,ENSG00000168062,ENSG00000141574,ENSG00000117228,ENSG00000115267,ENSG00000221963,ENSG00000128284,ENSG00000089127,ENSG00000133321,ENSG00000108771,ENSG00000184979…
TF	Factor: IRF-4; motif: NYGAAASYGAAACYN; match class: 0	TF:M11686_0	5.78557e-29	28.2377	3444	459	186	19945	ENSG00000119922,ENSG00000134321,ENSG00000119917,ENSG00000138646,ENSG00000169245,ENSG00000121858,ENSG00000169248,ENSG00000128335,ENSG00000107201,ENSG00000185745,ENSG00000100342,ENSG00000105559,ENSG00000079385,ENSG00000010030,ENSG00000141682,ENSG00000105939,ENSG00000168062,ENSG00000141574,ENSG00000117228,ENSG00000115267,ENSG00000221963,ENSG00000128284,ENSG00000089127,ENSG00000133321,ENSG00000108771…
TF	Factor: IRF-4; motif: NYGAAASYGAAACYN	TF:M11686	5.78557e-29	28.2377	3444	459	186	19945	ENSG00000119922,ENSG00000134321,ENSG00000119917,ENSG00000138646,ENSG00000169245,ENSG00000121858,ENSG00000169248,ENSG00000128335,ENSG00000107201,ENSG00000185745,ENSG00000100342,ENSG00000105559,ENSG00000079385,ENSG00000010030,ENSG00000141682,ENSG00000105939,ENSG00000168062,ENSG00000141574,ENSG00000117228,ENSG00000115267,ENSG00000221963,ENSG00000128284,ENSG00000089127,ENSG00000133321,ENSG00000108771…
TF	Factor: IRF-4; motif: NCGAAACCGAAACYN	TF:M11687	3.1016e-28	27.5084	3647	459	191	19945	ENSG00000119922,ENSG00000134321,ENSG00000119917,ENSG00000138646,ENSG00000169245,ENSG00000121858,ENSG00000169248,ENSG00000128335,ENSG00000185745,ENSG00000100342,ENSG00000105559,ENSG00000079385,ENSG00000010030,ENSG00000141682,ENSG00000105939,ENSG00000168062,ENSG00000141574,ENSG00000117228,ENSG00000115267,ENSG00000172183,ENSG00000134326,ENSG00000163644,ENSG00000221963,ENSG00000128284,ENSG00000089127…
TF	Factor: IRF-4; motif: NCGAAACCGAAACYN; match class: 0	TF:M11687_0	3.1016e-28	27.5084	3647	459	191	19945	ENSG00000119922,ENSG00000134321,ENSG00000119917,ENSG00000138646,ENSG00000169245,ENSG00000121858,ENSG00000169248,ENSG00000128335,ENSG00000185745,ENSG00000100342,ENSG00000105559,ENSG00000079385,ENSG00000010030,ENSG00000141682,ENSG00000105939,ENSG00000168062,ENSG00000141574,ENSG00000117228,ENSG00000115267,ENSG00000172183,ENSG00000134326,ENSG00000163644,ENSG00000221963,ENSG00000128284,ENSG00000089127…
TF	Factor: IRF-1; motif: NAAANNGAAASTGAAASNRN; match class: 0	TF:M09956_0	3.37106e-28	27.4722	322	459	55	19945	ENSG00000119922,ENSG00000119917,ENSG00000121858,ENSG00000128335,ENSG00000185745,ENSG00000100342,ENSG00000079385,ENSG00000117228,ENSG00000221963,ENSG00000128284,ENSG00000133321,ENSG00000108771,ENSG00000133106,ENSG00000132109,ENSG00000112773,ENSG00000137965,ENSG00000123609,ENSG00000110446,ENSG00000205413,ENSG00000133328,ENSG00000128394,ENSG00000182393,ENSG00000162654,ENSG00000168310,ENSG00000180628…
TF	Factor: IRF-1; motif: NAAANNGAAASTGAAASNRN	TF:M09956	3.37106e-28	27.4722	322	459	55	19945	ENSG00000119922,ENSG00000119917,ENSG00000121858,ENSG00000128335,ENSG00000185745,ENSG00000100342,ENSG00000079385,ENSG00000117228,ENSG00000221963,ENSG00000128284,ENSG00000133321,ENSG00000108771,ENSG00000133106,ENSG00000132109,ENSG00000112773,ENSG00000137965,ENSG00000123609,ENSG00000110446,ENSG00000205413,ENSG00000133328,ENSG00000128394,ENSG00000182393,ENSG00000162654,ENSG00000168310,ENSG00000180628…
TF	Factor: IRF-1; motif: NAAANNGAAAGTGAAASTRN; match class: 0	TF:M09629_0	1.05178e-27	26.9781	343	459	56	19945	ENSG00000119922,ENSG00000119917,ENSG00000128335,ENSG00000185745,ENSG00000100342,ENSG00000079385,ENSG00000117228,ENSG00000221963,ENSG00000128284,ENSG00000133321,ENSG00000108771,ENSG00000184979,ENSG00000173193,ENSG00000124201,ENSG00000132109,ENSG00000112773,ENSG00000137965,ENSG00000123609,ENSG00000110446,ENSG00000133328,ENSG00000128394,ENSG00000165806,ENSG00000182393,ENSG00000162654,ENSG00000239713…
TF	Factor: IRF-1; motif: NAAANNGAAAGTGAAASTRN	TF:M09629	1.05178e-27	26.9781	343	459	56	19945	ENSG00000119922,ENSG00000119917,ENSG00000128335,ENSG00000185745,ENSG00000100342,ENSG00000079385,ENSG00000117228,ENSG00000221963,ENSG00000128284,ENSG00000133321,ENSG00000108771,ENSG00000184979,ENSG00000173193,ENSG00000124201,ENSG00000132109,ENSG00000112773,ENSG00000137965,ENSG00000123609,ENSG00000110446,ENSG00000133328,ENSG00000128394,ENSG00000165806,ENSG00000182393,ENSG00000162654,ENSG00000239713…
TF	Factor: IRF-5; motif: NCGAAACCGAAACY	TF:M11671	1.27374e-27	26.8949	388	459	59	19945	ENSG00000185745,ENSG00000105939,ENSG00000168062,ENSG00000115267,ENSG00000184979,ENSG00000177409,ENSG00000173193,ENSG00000124201,ENSG00000101347,ENSG00000133106,ENSG00000157601,ENSG00000112773,ENSG00000168016,ENSG00000152689,ENSG00000137965,ENSG00000170581,ENSG00000205413,ENSG00000133328,ENSG00000165806,ENSG00000111335,ENSG00000196116,ENSG00000060491,ENSG00000181381,ENSG00000185507,ENSG00000130813…
TF	Factor: IRF-5; motif: NCGAAACCGAAACY; match class: 0	TF:M11671_0	1.27374e-27	26.8949	388	459	59	19945	ENSG00000185745,ENSG00000105939,ENSG00000168062,ENSG00000115267,ENSG00000184979,ENSG00000177409,ENSG00000173193,ENSG00000124201,ENSG00000101347,ENSG00000133106,ENSG00000157601,ENSG00000112773,ENSG00000168016,ENSG00000152689,ENSG00000137965,ENSG00000170581,ENSG00000205413,ENSG00000133328,ENSG00000165806,ENSG00000111335,ENSG00000196116,ENSG00000060491,ENSG00000181381,ENSG00000185507,ENSG00000130813…
TF	Factor: STAT2; motif: NRGAAANNGAAACTNA	TF:M09733	3.8059e-27	26.4195	2903	459	165	19945	ENSG00000119922,ENSG00000134321,ENSG00000119917,ENSG00000138646,ENSG00000169245,ENSG00000121858,ENSG00000128335,ENSG00000107201,ENSG00000185745,ENSG00000100342,ENSG00000105559,ENSG00000079385,ENSG00000010030,ENSG00000141682,ENSG00000105939,ENSG00000168062,ENSG00000141574,ENSG00000117228,ENSG00000115267,ENSG00000163644,ENSG00000221963,ENSG00000128284,ENSG00000089127,ENSG00000133321,ENSG00000108771…
TF	Factor: STAT2; motif: NRGAAANNGAAACTNA; match class: 0	TF:M09733_0	3.8059e-27	26.4195	2903	459	165	19945	ENSG00000119922,ENSG00000134321,ENSG00000119917,ENSG00000138646,ENSG00000169245,ENSG00000121858,ENSG00000128335,ENSG00000107201,ENSG00000185745,ENSG00000100342,ENSG00000105559,ENSG00000079385,ENSG00000010030,ENSG00000141682,ENSG00000105939,ENSG00000168062,ENSG00000141574,ENSG00000117228,ENSG00000115267,ENSG00000163644,ENSG00000221963,ENSG00000128284,ENSG00000089127,ENSG00000133321,ENSG00000108771…
TF	Factor: IRF3; motif: NNRRAANGGAAACCGAAACYR; match class: 0	TF:M04014_0	5.24932e-27	26.2799	284	459	51	19945	ENSG00000119922,ENSG00000119917,ENSG00000138646,ENSG00000121858,ENSG00000128335,ENSG00000185745,ENSG00000100342,ENSG00000079385,ENSG00000105939,ENSG00000115267,ENSG00000221963,ENSG00000128284,ENSG00000133321,ENSG00000108771,ENSG00000184979,ENSG00000124201,ENSG00000101347,ENSG00000133106,ENSG00000157601,ENSG00000137965,ENSG00000110446,ENSG00000205413,ENSG00000111912,ENSG00000182393,ENSG00000060491…
TF	Factor: IRF3; motif: NNRRAANGGAAACCGAAACYR	TF:M04014	5.24932e-27	26.2799	284	459	51	19945	ENSG00000119922,ENSG00000119917,ENSG00000138646,ENSG00000121858,ENSG00000128335,ENSG00000185745,ENSG00000100342,ENSG00000079385,ENSG00000105939,ENSG00000115267,ENSG00000221963,ENSG00000128284,ENSG00000133321,ENSG00000108771,ENSG00000184979,ENSG00000124201,ENSG00000101347,ENSG00000133106,ENSG00000157601,ENSG00000137965,ENSG00000110446,ENSG00000205413,ENSG00000111912,ENSG00000182393,ENSG00000060491…
TF	Factor: IRF-7; motif: TNSGAAWNCGAAANTNNN	TF:M00453	8.93843e-27	26.0487	3137	459	172	19945	ENSG00000119922,ENSG00000134321,ENSG00000135114,ENSG00000119917,ENSG00000138646,ENSG00000169245,ENSG00000121858,ENSG00000128335,ENSG00000107201,ENSG00000185745,ENSG00000100342,ENSG00000105559,ENSG00000079385,ENSG00000010030,ENSG00000141682,ENSG00000105939,ENSG00000168062,ENSG00000141574,ENSG00000117228,ENSG00000115267,ENSG00000221963,ENSG00000128284,ENSG00000130775,ENSG00000133321,ENSG00000108771…
TF	Factor: IRF-7; motif: TNSGAAWNCGAAANTNNN; match class: 0	TF:M00453_0	8.93843e-27	26.0487	3137	459	172	19945	ENSG00000119922,ENSG00000134321,ENSG00000135114,ENSG00000119917,ENSG00000138646,ENSG00000169245,ENSG00000121858,ENSG00000128335,ENSG00000107201,ENSG00000185745,ENSG00000100342,ENSG00000105559,ENSG00000079385,ENSG00000010030,ENSG00000141682,ENSG00000105939,ENSG00000168062,ENSG00000141574,ENSG00000117228,ENSG00000115267,ENSG00000221963,ENSG00000128284,ENSG00000130775,ENSG00000133321,ENSG00000108771…
TF	Factor: IRF-8; motif: NYGAAASYGAAACYN	TF:M11682	4.07069e-26	25.3903	3847	459	193	19945	ENSG00000119922,ENSG00000134321,ENSG00000119917,ENSG00000138646,ENSG00000169245,ENSG00000121858,ENSG00000128335,ENSG00000107201,ENSG00000185745,ENSG00000100342,ENSG00000105559,ENSG00000079385,ENSG00000010030,ENSG00000141682,ENSG00000105939,ENSG00000168062,ENSG00000141574,ENSG00000117228,ENSG00000115267,ENSG00000172183,ENSG00000221963,ENSG00000128284,ENSG00000089127,ENSG00000133321,ENSG00000108771…
TF	Factor: IRF-8; motif: NYGAAASYGAAACYN; match class: 0	TF:M11682_0	4.07069e-26	25.3903	3847	459	193	19945	ENSG00000119922,ENSG00000134321,ENSG00000119917,ENSG00000138646,ENSG00000169245,ENSG00000121858,ENSG00000128335,ENSG00000107201,ENSG00000185745,ENSG00000100342,ENSG00000105559,ENSG00000079385,ENSG00000010030,ENSG00000141682,ENSG00000105939,ENSG00000168062,ENSG00000141574,ENSG00000117228,ENSG00000115267,ENSG00000172183,ENSG00000221963,ENSG00000128284,ENSG00000089127,ENSG00000133321,ENSG00000108771…
TF	Factor: STAT2; motif: RRGRAANNGAAACTGAAAN	TF:M10080	1.23832e-25	24.9072	360	459	55	19945	ENSG00000119917,ENSG00000138646,ENSG00000128335,ENSG00000185745,ENSG00000100342,ENSG00000105939,ENSG00000221963,ENSG00000133321,ENSG00000108771,ENSG00000184979,ENSG00000177409,ENSG00000124201,ENSG00000101347,ENSG00000133106,ENSG00000157601,ENSG00000132109,ENSG00000137965,ENSG00000123609,ENSG00000110446,ENSG00000205413,ENSG00000133328,ENSG00000111912,ENSG00000165806,ENSG00000111335,ENSG00000182393…
TF	Factor: STAT2; motif: RRGRAANNGAAACTGAAAN; match class: 0	TF:M10080_0	1.23832e-25	24.9072	360	459	55	19945	ENSG00000119917,ENSG00000138646,ENSG00000128335,ENSG00000185745,ENSG00000100342,ENSG00000105939,ENSG00000221963,ENSG00000133321,ENSG00000108771,ENSG00000184979,ENSG00000177409,ENSG00000124201,ENSG00000101347,ENSG00000133106,ENSG00000157601,ENSG00000132109,ENSG00000137965,ENSG00000123609,ENSG00000110446,ENSG00000205413,ENSG00000133328,ENSG00000111912,ENSG00000165806,ENSG00000111335,ENSG00000182393…
TF	Factor: IRF-4; motif: NCGAAACCGAAACYA; match class: 0	TF:M04015_0	9.13105e-25	24.0395	2052	459	131	19945	ENSG00000119922,ENSG00000134321,ENSG00000119917,ENSG00000138646,ENSG00000121858,ENSG00000169248,ENSG00000185745,ENSG00000010030,ENSG00000105939,ENSG00000168062,ENSG00000117228,ENSG00000115267,ENSG00000172183,ENSG00000134326,ENSG00000221963,ENSG00000108771,ENSG00000184979,ENSG00000051108,ENSG00000177409,ENSG00000196684,ENSG00000173193,ENSG00000163565,ENSG00000124201,ENSG00000167550,ENSG00000101347…
TF	Factor: IRF-4; motif: NCGAAACCGAAACYA	TF:M04015	9.13105e-25	24.0395	2052	459	131	19945	ENSG00000119922,ENSG00000134321,ENSG00000119917,ENSG00000138646,ENSG00000121858,ENSG00000169248,ENSG00000185745,ENSG00000010030,ENSG00000105939,ENSG00000168062,ENSG00000117228,ENSG00000115267,ENSG00000172183,ENSG00000134326,ENSG00000221963,ENSG00000108771,ENSG00000184979,ENSG00000051108,ENSG00000177409,ENSG00000196684,ENSG00000173193,ENSG00000163565,ENSG00000124201,ENSG00000167550,ENSG00000101347…
TF	Factor: IRF-8; motif: NCGAAACCGAAACYN	TF:M11683	2.45873e-23	22.6093	4764	459	214	19945	ENSG00000119922,ENSG00000134321,ENSG00000119917,ENSG00000138646,ENSG00000169245,ENSG00000121858,ENSG00000128335,ENSG00000107201,ENSG00000185745,ENSG00000100342,ENSG00000105559,ENSG00000079385,ENSG00000010030,ENSG00000141682,ENSG00000105939,ENSG00000168062,ENSG00000141574,ENSG00000117228,ENSG00000115267,ENSG00000172183,ENSG00000134326,ENSG00000163644,ENSG00000221963,ENSG00000128284,ENSG00000089127…
TF	Factor: IRF-8; motif: NCGAAACCGAAACYN; match class: 0	TF:M11683_0	2.45873e-23	22.6093	4764	459	214	19945	ENSG00000119922,ENSG00000134321,ENSG00000119917,ENSG00000138646,ENSG00000169245,ENSG00000121858,ENSG00000128335,ENSG00000107201,ENSG00000185745,ENSG00000100342,ENSG00000105559,ENSG00000079385,ENSG00000010030,ENSG00000141682,ENSG00000105939,ENSG00000168062,ENSG00000141574,ENSG00000117228,ENSG00000115267,ENSG00000172183,ENSG00000134326,ENSG00000163644,ENSG00000221963,ENSG00000128284,ENSG00000089127…
TF	Factor: IRF-8; motif: NCGAAACCGAAACYN; match class: 1	TF:M11683_1	2.93234e-23	22.5328	825	459	78	19945	ENSG00000119922,ENSG00000119917,ENSG00000138646,ENSG00000121858,ENSG00000128335,ENSG00000107201,ENSG00000185745,ENSG00000100342,ENSG00000105559,ENSG00000010030,ENSG00000168062,ENSG00000115267,ENSG00000134326,ENSG00000133321,ENSG00000108771,ENSG00000184979,ENSG00000177409,ENSG00000140853,ENSG00000133106,ENSG00000132109,ENSG00000137959,ENSG00000112773,ENSG00000152689,ENSG00000123609,ENSG00000134470…
TF	Factor: IRF-7; motif: NCGAAANCGAAANYN	TF:M11679	3.84484e-23	22.4151	630	459	68	19945	ENSG00000119922,ENSG00000119917,ENSG00000138646,ENSG00000128335,ENSG00000185745,ENSG00000100342,ENSG00000010030,ENSG00000105939,ENSG00000117228,ENSG00000115267,ENSG00000133321,ENSG00000184979,ENSG00000177409,ENSG00000196684,ENSG00000173193,ENSG00000124201,ENSG00000101347,ENSG00000133106,ENSG00000157601,ENSG00000152689,ENSG00000123609,ENSG00000134470,ENSG00000165806,ENSG00000196116,ENSG00000060491…
TF	Factor: IRF-7; motif: NCGAAANCGAAANYN; match class: 0	TF:M11679_0	3.84484e-23	22.4151	630	459	68	19945	ENSG00000119922,ENSG00000119917,ENSG00000138646,ENSG00000128335,ENSG00000185745,ENSG00000100342,ENSG00000010030,ENSG00000105939,ENSG00000117228,ENSG00000115267,ENSG00000133321,ENSG00000184979,ENSG00000177409,ENSG00000196684,ENSG00000173193,ENSG00000124201,ENSG00000101347,ENSG00000133106,ENSG00000157601,ENSG00000152689,ENSG00000123609,ENSG00000134470,ENSG00000165806,ENSG00000196116,ENSG00000060491…
TF	Factor: IRF-1; motif: STTTCACTTTCNNT; match class: 0	TF:M04788_0	7.84564e-23	22.1054	545	459	63	19945	ENSG00000119922,ENSG00000134321,ENSG00000119917,ENSG00000169245,ENSG00000121858,ENSG00000128335,ENSG00000185745,ENSG00000100342,ENSG00000168062,ENSG00000141574,ENSG00000117228,ENSG00000221963,ENSG00000128284,ENSG00000133321,ENSG00000108771,ENSG00000132256,ENSG00000173193,ENSG00000133106,ENSG00000132109,ENSG00000137965,ENSG00000123609,ENSG00000110446,ENSG00000205413,ENSG00000133328,ENSG00000128394…
TF	Factor: IRF-1; motif: STTTCACTTTCNNT	TF:M04788	7.84564e-23	22.1054	545	459	63	19945	ENSG00000119922,ENSG00000134321,ENSG00000119917,ENSG00000169245,ENSG00000121858,ENSG00000128335,ENSG00000185745,ENSG00000100342,ENSG00000168062,ENSG00000141574,ENSG00000117228,ENSG00000221963,ENSG00000128284,ENSG00000133321,ENSG00000108771,ENSG00000132256,ENSG00000173193,ENSG00000133106,ENSG00000132109,ENSG00000137965,ENSG00000123609,ENSG00000110446,ENSG00000205413,ENSG00000133328,ENSG00000128394…
TF	Factor: IRF; motif: RRAANTGAAASYGNV	TF:M00772	2.42296e-22	21.6157	1049	459	87	19945	ENSG00000119922,ENSG00000134321,ENSG00000119917,ENSG00000138646,ENSG00000169245,ENSG00000121858,ENSG00000128335,ENSG00000185745,ENSG00000100342,ENSG00000105559,ENSG00000168062,ENSG00000117228,ENSG00000221963,ENSG00000128284,ENSG00000173110,ENSG00000135363,ENSG00000133321,ENSG00000108771,ENSG00000132256,ENSG00000177409,ENSG00000133106,ENSG00000157601,ENSG00000026950,ENSG00000132109,ENSG00000183486…
TF	Factor: IRF; motif: RRAANTGAAASYGNV; match class: 0	TF:M00772_0	2.42296e-22	21.6157	1049	459	87	19945	ENSG00000119922,ENSG00000134321,ENSG00000119917,ENSG00000138646,ENSG00000169245,ENSG00000121858,ENSG00000128335,ENSG00000185745,ENSG00000100342,ENSG00000105559,ENSG00000168062,ENSG00000117228,ENSG00000221963,ENSG00000128284,ENSG00000173110,ENSG00000135363,ENSG00000133321,ENSG00000108771,ENSG00000132256,ENSG00000177409,ENSG00000133106,ENSG00000157601,ENSG00000026950,ENSG00000132109,ENSG00000183486…
TF	Factor: IRF-3; motif: NGGAAACNGAAACCGAAACN	TF:M11677	4.38775e-22	21.3578	473	459	58	19945	ENSG00000119922,ENSG00000119917,ENSG00000138646,ENSG00000128335,ENSG00000100342,ENSG00000010030,ENSG00000115267,ENSG00000221963,ENSG00000128284,ENSG00000133321,ENSG00000108771,ENSG00000124201,ENSG00000101347,ENSG00000133106,ENSG00000157601,ENSG00000026950,ENSG00000132109,ENSG00000137965,ENSG00000186470,ENSG00000205413,ENSG00000128394,ENSG00000111335,ENSG00000182393,ENSG00000060491,ENSG00000181381…
TF	Factor: IRF-3; motif: NGGAAACNGAAACCGAAACN; match class: 0	TF:M11677_0	4.38775e-22	21.3578	473	459	58	19945	ENSG00000119922,ENSG00000119917,ENSG00000138646,ENSG00000128335,ENSG00000100342,ENSG00000010030,ENSG00000115267,ENSG00000221963,ENSG00000128284,ENSG00000133321,ENSG00000108771,ENSG00000124201,ENSG00000101347,ENSG00000133106,ENSG00000157601,ENSG00000026950,ENSG00000132109,ENSG00000137965,ENSG00000186470,ENSG00000205413,ENSG00000128394,ENSG00000111335,ENSG00000182393,ENSG00000060491,ENSG00000181381…
TF	Factor: IRF; motif: NNGAAANTGAAANN; match class: 1	TF:M08887_1	9.20977e-22	21.0358	75	459	27	19945	ENSG00000119922,ENSG00000119917,ENSG00000185745,ENSG00000117228,ENSG00000133321,ENSG00000108771,ENSG00000133106,ENSG00000132109,ENSG00000137959,ENSG00000123609,ENSG00000186470,ENSG00000128394,ENSG00000182393,ENSG00000162654,ENSG00000239713,ENSG00000137628,ENSG00000178685,ENSG00000164342,ENSG00000120217,ENSG00000136514,ENSG00000173821,ENSG00000013374,ENSG00000139350,ENSG00000130303,ENSG00000106100…
TF	Factor: IRF-8; motif: NYGAAACYGAAACTN; match class: 1	TF:M11684_1	9.4662e-22	21.0238	849	459	77	19945	ENSG00000119922,ENSG00000134321,ENSG00000119917,ENSG00000138646,ENSG00000121858,ENSG00000128335,ENSG00000107201,ENSG00000185745,ENSG00000100342,ENSG00000105559,ENSG00000010030,ENSG00000168062,ENSG00000117228,ENSG00000115267,ENSG00000133321,ENSG00000108771,ENSG00000184979,ENSG00000177409,ENSG00000078081,ENSG00000140853,ENSG00000133106,ENSG00000132109,ENSG00000137959,ENSG00000112773,ENSG00000152689…
TF	Factor: STAT2; motif: NRGAAANNGAAACTNA; match class: 1	TF:M09733_1	9.79736e-22	21.0089	380	459	52	19945	ENSG00000119922,ENSG00000134321,ENSG00000119917,ENSG00000138646,ENSG00000169245,ENSG00000121858,ENSG00000128335,ENSG00000185745,ENSG00000100342,ENSG00000168062,ENSG00000117228,ENSG00000115267,ENSG00000221963,ENSG00000108771,ENSG00000184979,ENSG00000124201,ENSG00000133106,ENSG00000137959,ENSG00000152689,ENSG00000128394,ENSG00000162654,ENSG00000181381,ENSG00000130813,ENSG00000180628,ENSG00000153147…
TF	Factor: IRF-8; motif: NYGAAACYGAAACTN; match class: 0	TF:M11684_0	5.7432e-21	20.2408	4738	459	208	19945	ENSG00000119922,ENSG00000134321,ENSG00000119917,ENSG00000138646,ENSG00000169245,ENSG00000121858,ENSG00000128335,ENSG00000107201,ENSG00000185745,ENSG00000100342,ENSG00000105559,ENSG00000079385,ENSG00000010030,ENSG00000141682,ENSG00000105939,ENSG00000168062,ENSG00000141574,ENSG00000117228,ENSG00000115267,ENSG00000172183,ENSG00000221963,ENSG00000128284,ENSG00000089127,ENSG00000133321,ENSG00000108771…
TF	Factor: IRF-8; motif: NYGAAACYGAAACTN	TF:M11684	5.7432e-21	20.2408	4738	459	208	19945	ENSG00000119922,ENSG00000134321,ENSG00000119917,ENSG00000138646,ENSG00000169245,ENSG00000121858,ENSG00000128335,ENSG00000107201,ENSG00000185745,ENSG00000100342,ENSG00000105559,ENSG00000079385,ENSG00000010030,ENSG00000141682,ENSG00000105939,ENSG00000168062,ENSG00000141574,ENSG00000117228,ENSG00000115267,ENSG00000172183,ENSG00000221963,ENSG00000128284,ENSG00000089127,ENSG00000133321,ENSG00000108771…
TF	Factor: IRF-8; motif: NYGAAASYGAAACYN; match class: 1	TF:M11682_1	5.97337e-21	20.2238	552	459	61	19945	ENSG00000119922,ENSG00000119917,ENSG00000138646,ENSG00000128335,ENSG00000107201,ENSG00000185745,ENSG00000100342,ENSG00000105559,ENSG00000168062,ENSG00000117228,ENSG00000115267,ENSG00000133321,ENSG00000108771,ENSG00000184979,ENSG00000177409,ENSG00000140853,ENSG00000133106,ENSG00000132109,ENSG00000137959,ENSG00000112773,ENSG00000152689,ENSG00000123609,ENSG00000133328,ENSG00000128394,ENSG00000182393…
TF	Factor: IRF7; motif: NCGAAARYGAAANT	TF:M04018	6.09594e-21	20.215	628	459	65	19945	ENSG00000119922,ENSG00000119917,ENSG00000138646,ENSG00000128335,ENSG00000185745,ENSG00000100342,ENSG00000010030,ENSG00000105939,ENSG00000117228,ENSG00000115267,ENSG00000221963,ENSG00000128284,ENSG00000133321,ENSG00000184979,ENSG00000177409,ENSG00000196684,ENSG00000173193,ENSG00000124201,ENSG00000133106,ENSG00000157601,ENSG00000132109,ENSG00000123609,ENSG00000133328,ENSG00000165806,ENSG00000196116…
TF	Factor: IRF7; motif: NCGAAARYGAAANT; match class: 0	TF:M04018_0	6.09594e-21	20.215	628	459	65	19945	ENSG00000119922,ENSG00000119917,ENSG00000138646,ENSG00000128335,ENSG00000185745,ENSG00000100342,ENSG00000010030,ENSG00000105939,ENSG00000117228,ENSG00000115267,ENSG00000221963,ENSG00000128284,ENSG00000133321,ENSG00000184979,ENSG00000177409,ENSG00000196684,ENSG00000173193,ENSG00000124201,ENSG00000133106,ENSG00000157601,ENSG00000132109,ENSG00000123609,ENSG00000133328,ENSG00000165806,ENSG00000196116…
TF	Factor: IRF-2; motif: NGAAASYGAAAS; match class: 1	TF:M11665_1	1.301e-20	19.8857	249	459	42	19945	ENSG00000119922,ENSG00000119917,ENSG00000138646,ENSG00000128335,ENSG00000185745,ENSG00000100342,ENSG00000105559,ENSG00000168062,ENSG00000133321,ENSG00000108771,ENSG00000184979,ENSG00000133106,ENSG00000132109,ENSG00000112773,ENSG00000152689,ENSG00000123609,ENSG00000128394,ENSG00000182393,ENSG00000162654,ENSG00000181381,ENSG00000130813,ENSG00000180628,ENSG00000239713,ENSG00000137628,ENSG00000178685…
TF	Factor: IRF-8; motif: NCGAAACYGAAACYN; match class: 1	TF:M11685_1	2.28465e-20	19.6412	120	459	31	19945	ENSG00000119917,ENSG00000138646,ENSG00000128335,ENSG00000185745,ENSG00000100342,ENSG00000168062,ENSG00000108771,ENSG00000184979,ENSG00000177409,ENSG00000133106,ENSG00000112773,ENSG00000152689,ENSG00000123609,ENSG00000182393,ENSG00000060491,ENSG00000162654,ENSG00000181381,ENSG00000185507,ENSG00000180628,ENSG00000137628,ENSG00000178685,ENSG00000138642,ENSG00000164342,ENSG00000120217,ENSG00000164211…
TF	Factor: IRF-7; motif: TNSGAAWNCGAAANTNNN; match class: 1	TF:M00453_1	2.52557e-20	19.5976	342	459	48	19945	ENSG00000119922,ENSG00000134321,ENSG00000119917,ENSG00000138646,ENSG00000121858,ENSG00000128335,ENSG00000185745,ENSG00000100342,ENSG00000168062,ENSG00000115267,ENSG00000133321,ENSG00000108771,ENSG00000184979,ENSG00000133106,ENSG00000132109,ENSG00000137959,ENSG00000152689,ENSG00000123609,ENSG00000134470,ENSG00000128394,ENSG00000182393,ENSG00000162654,ENSG00000181381,ENSG00000130813,ENSG00000153147…
TF	Factor: IRF-2; motif: NAANYGAAASYR; match class: 1	TF:M08775_1	5.59452e-20	19.2522	2814	459	148	19945	ENSG00000119922,ENSG00000134321,ENSG00000119917,ENSG00000138646,ENSG00000169245,ENSG00000121858,ENSG00000128335,ENSG00000107201,ENSG00000185745,ENSG00000100342,ENSG00000105559,ENSG00000010030,ENSG00000105939,ENSG00000117228,ENSG00000115267,ENSG00000134326,ENSG00000163644,ENSG00000221963,ENSG00000128284,ENSG00000089127,ENSG00000135363,ENSG00000133321,ENSG00000108771,ENSG00000184979,ENSG00000177409…
TF	Factor: ICSBP; motif: RAARTGAAACTG	TF:M00699	1.43555e-19	18.843	1223	459	90	19945	ENSG00000119922,ENSG00000135114,ENSG00000119917,ENSG00000138646,ENSG00000107201,ENSG00000185745,ENSG00000105559,ENSG00000105939,ENSG00000168062,ENSG00000117228,ENSG00000115267,ENSG00000221963,ENSG00000122643,ENSG00000173110,ENSG00000133321,ENSG00000108771,ENSG00000177409,ENSG00000078081,ENSG00000133106,ENSG00000157601,ENSG00000132109,ENSG00000169871,ENSG00000183486,ENSG00000137965,ENSG00000110446…
TF	Factor: ICSBP; motif: RAARTGAAACTG; match class: 0	TF:M00699_0	1.43555e-19	18.843	1223	459	90	19945	ENSG00000119922,ENSG00000135114,ENSG00000119917,ENSG00000138646,ENSG00000107201,ENSG00000185745,ENSG00000105559,ENSG00000105939,ENSG00000168062,ENSG00000117228,ENSG00000115267,ENSG00000221963,ENSG00000122643,ENSG00000173110,ENSG00000133321,ENSG00000108771,ENSG00000177409,ENSG00000078081,ENSG00000133106,ENSG00000157601,ENSG00000132109,ENSG00000169871,ENSG00000183486,ENSG00000137965,ENSG00000110446…
TF	Factor: IRF-4; motif: NYGAAASYGAAACYN; match class: 1	TF:M11686_1	6.67167e-19	18.1758	454	459	53	19945	ENSG00000119922,ENSG00000119917,ENSG00000138646,ENSG00000128335,ENSG00000185745,ENSG00000100342,ENSG00000105559,ENSG00000168062,ENSG00000115267,ENSG00000133321,ENSG00000108771,ENSG00000184979,ENSG00000133106,ENSG00000132109,ENSG00000112773,ENSG00000152689,ENSG00000123609,ENSG00000128394,ENSG00000182393,ENSG00000162654,ENSG00000181381,ENSG00000130813,ENSG00000180628,ENSG00000239713,ENSG00000137628…
TF	Factor: IRF-2; motif: NGAAASYGAAAS; match class: 1	TF:M11664_1	6.77456e-18	17.1691	143	459	31	19945	ENSG00000119922,ENSG00000119917,ENSG00000128335,ENSG00000185745,ENSG00000100342,ENSG00000133321,ENSG00000108771,ENSG00000184979,ENSG00000133106,ENSG00000132109,ENSG00000123609,ENSG00000128394,ENSG00000182393,ENSG00000162654,ENSG00000181381,ENSG00000180628,ENSG00000239713,ENSG00000137628,ENSG00000178685,ENSG00000138642,ENSG00000164342,ENSG00000120217,ENSG00000164211,ENSG00000159231,ENSG00000111331…
TF	Factor: IRF-3; motif: NGGAAANGGAAASNGAAACN	TF:M11676	2.38938e-17	16.6217	567	459	57	19945	ENSG00000119922,ENSG00000119917,ENSG00000138646,ENSG00000121858,ENSG00000128335,ENSG00000185745,ENSG00000100342,ENSG00000010030,ENSG00000115267,ENSG00000221963,ENSG00000128284,ENSG00000135363,ENSG00000130775,ENSG00000133321,ENSG00000108771,ENSG00000132256,ENSG00000124201,ENSG00000101347,ENSG00000133106,ENSG00000132109,ENSG00000137965,ENSG00000123609,ENSG00000128394,ENSG00000182393,ENSG00000060491…
TF	Factor: IRF-3; motif: NGGAAANGGAAASNGAAACN; match class: 0	TF:M11676_0	2.38938e-17	16.6217	567	459	57	19945	ENSG00000119922,ENSG00000119917,ENSG00000138646,ENSG00000121858,ENSG00000128335,ENSG00000185745,ENSG00000100342,ENSG00000010030,ENSG00000115267,ENSG00000221963,ENSG00000128284,ENSG00000135363,ENSG00000130775,ENSG00000133321,ENSG00000108771,ENSG00000132256,ENSG00000124201,ENSG00000101347,ENSG00000133106,ENSG00000132109,ENSG00000137965,ENSG00000123609,ENSG00000128394,ENSG00000182393,ENSG00000060491…
TF	Factor: IRF-9; motif: NCGAAACYGAAACYN	TF:M11681	3.97429e-17	16.4007	97	459	26	19945	ENSG00000168062,ENSG00000115267,ENSG00000108771,ENSG00000101347,ENSG00000133106,ENSG00000157601,ENSG00000137965,ENSG00000205413,ENSG00000165806,ENSG00000111335,ENSG00000060491,ENSG00000181381,ENSG00000130813,ENSG00000137628,ENSG00000059378,ENSG00000163840,ENSG00000138642,ENSG00000136514,ENSG00000173821,ENSG00000076067,ENSG00000172613,ENSG00000106785,ENSG00000138496,ENSG00000130303,ENSG00000198133…
TF	Factor: IRF-9; motif: NCGAAACYGAAACYN; match class: 0	TF:M11681_0	3.97429e-17	16.4007	97	459	26	19945	ENSG00000168062,ENSG00000115267,ENSG00000108771,ENSG00000101347,ENSG00000133106,ENSG00000157601,ENSG00000137965,ENSG00000205413,ENSG00000165806,ENSG00000111335,ENSG00000060491,ENSG00000181381,ENSG00000130813,ENSG00000137628,ENSG00000059378,ENSG00000163840,ENSG00000138642,ENSG00000136514,ENSG00000173821,ENSG00000076067,ENSG00000172613,ENSG00000106785,ENSG00000138496,ENSG00000130303,ENSG00000198133…
TF	Factor: ISGF-3; motif: CAGTTTCWCTTTYCC; match class: 0	TF:M00258_0	4.69977e-17	16.3279	850	459	70	19945	ENSG00000119922,ENSG00000134321,ENSG00000119917,ENSG00000138646,ENSG00000169248,ENSG00000185745,ENSG00000105559,ENSG00000141682,ENSG00000105939,ENSG00000168062,ENSG00000117228,ENSG00000221963,ENSG00000108771,ENSG00000184979,ENSG00000177409,ENSG00000133106,ENSG00000157601,ENSG00000169871,ENSG00000137965,ENSG00000110446,ENSG00000133328,ENSG00000111912,ENSG00000165806,ENSG00000111335,ENSG00000023445…
TF	Factor: ISGF-3; motif: CAGTTTCWCTTTYCC	TF:M00258	4.69977e-17	16.3279	850	459	70	19945	ENSG00000119922,ENSG00000134321,ENSG00000119917,ENSG00000138646,ENSG00000169248,ENSG00000185745,ENSG00000105559,ENSG00000141682,ENSG00000105939,ENSG00000168062,ENSG00000117228,ENSG00000221963,ENSG00000108771,ENSG00000184979,ENSG00000177409,ENSG00000133106,ENSG00000157601,ENSG00000169871,ENSG00000137965,ENSG00000110446,ENSG00000133328,ENSG00000111912,ENSG00000165806,ENSG00000111335,ENSG00000023445…
TF	Factor: IRF-4; motif: NCGAAACCGAAACYN; match class: 1	TF:M11687_1	5.20306e-17	16.2837	480	459	52	19945	ENSG00000119922,ENSG00000119917,ENSG00000138646,ENSG00000128335,ENSG00000185745,ENSG00000100342,ENSG00000105559,ENSG00000168062,ENSG00000115267,ENSG00000133321,ENSG00000108771,ENSG00000184979,ENSG00000177409,ENSG00000133106,ENSG00000132109,ENSG00000112773,ENSG00000168016,ENSG00000152689,ENSG00000123609,ENSG00000133328,ENSG00000182393,ENSG00000060491,ENSG00000162654,ENSG00000181381,ENSG00000185507…
TF	Factor: IRF-9; motif: NYGAAACYGAAACYN; match class: 0	TF:M11680_0	1.18052e-16	15.9279	133	459	29	19945	ENSG00000119922,ENSG00000119917,ENSG00000185745,ENSG00000168062,ENSG00000108771,ENSG00000101347,ENSG00000133106,ENSG00000157601,ENSG00000137965,ENSG00000205413,ENSG00000133328,ENSG00000165806,ENSG00000111335,ENSG00000181381,ENSG00000137628,ENSG00000105287,ENSG00000163840,ENSG00000178033,ENSG00000138642,ENSG00000136514,ENSG00000158773,ENSG00000173821,ENSG00000076067,ENSG00000172613,ENSG00000106785…
TF	Factor: IRF-9; motif: NYGAAACYGAAACYN	TF:M11680	1.18052e-16	15.9279	133	459	29	19945	ENSG00000119922,ENSG00000119917,ENSG00000185745,ENSG00000168062,ENSG00000108771,ENSG00000101347,ENSG00000133106,ENSG00000157601,ENSG00000137965,ENSG00000205413,ENSG00000133328,ENSG00000165806,ENSG00000111335,ENSG00000181381,ENSG00000137628,ENSG00000105287,ENSG00000163840,ENSG00000178033,ENSG00000138642,ENSG00000136514,ENSG00000158773,ENSG00000173821,ENSG00000076067,ENSG00000172613,ENSG00000106785…
TF	Factor: IRF5; motif: CCGAAACCGAAACY; match class: 0	TF:M04016_0	3.42064e-16	15.4659	306	459	41	19945	ENSG00000185745,ENSG00000168062,ENSG00000115267,ENSG00000108771,ENSG00000051108,ENSG00000196684,ENSG00000124201,ENSG00000101347,ENSG00000133106,ENSG00000157601,ENSG00000112773,ENSG00000137965,ENSG00000170581,ENSG00000205413,ENSG00000165806,ENSG00000111335,ENSG00000196116,ENSG00000060491,ENSG00000181381,ENSG00000137628,ENSG00000059378,ENSG00000163840,ENSG00000116663,ENSG00000138642,ENSG00000147454…
TF	Factor: IRF5; motif: CCGAAACCGAAACY	TF:M04016	3.42064e-16	15.4659	306	459	41	19945	ENSG00000185745,ENSG00000168062,ENSG00000115267,ENSG00000108771,ENSG00000051108,ENSG00000196684,ENSG00000124201,ENSG00000101347,ENSG00000133106,ENSG00000157601,ENSG00000112773,ENSG00000137965,ENSG00000170581,ENSG00000205413,ENSG00000165806,ENSG00000111335,ENSG00000196116,ENSG00000060491,ENSG00000181381,ENSG00000137628,ENSG00000059378,ENSG00000163840,ENSG00000116663,ENSG00000138642,ENSG00000147454…
TF	Factor: IRF-5; motif: NCGAAACCGAAACY; match class: 0	TF:M11672_0	1.29572e-15	14.8875	121	459	27	19945	ENSG00000168062,ENSG00000115267,ENSG00000108771,ENSG00000101347,ENSG00000133106,ENSG00000157601,ENSG00000137965,ENSG00000205413,ENSG00000165806,ENSG00000111335,ENSG00000060491,ENSG00000181381,ENSG00000130813,ENSG00000137628,ENSG00000059378,ENSG00000163840,ENSG00000138642,ENSG00000136514,ENSG00000173821,ENSG00000076067,ENSG00000172613,ENSG00000106785,ENSG00000138496,ENSG00000130303,ENSG00000198133…
TF	Factor: IRF-5; motif: NCGAAACCGAAACY	TF:M11672	1.29572e-15	14.8875	121	459	27	19945	ENSG00000168062,ENSG00000115267,ENSG00000108771,ENSG00000101347,ENSG00000133106,ENSG00000157601,ENSG00000137965,ENSG00000205413,ENSG00000165806,ENSG00000111335,ENSG00000060491,ENSG00000181381,ENSG00000130813,ENSG00000137628,ENSG00000059378,ENSG00000163840,ENSG00000138642,ENSG00000136514,ENSG00000173821,ENSG00000076067,ENSG00000172613,ENSG00000106785,ENSG00000138496,ENSG00000130303,ENSG00000198133…
TF	Factor: IRF-4; motif: KRAAMNGAAANYN	TF:M07323	6.20316e-14	13.2074	970	459	70	19945	ENSG00000119922,ENSG00000134321,ENSG00000119917,ENSG00000138646,ENSG00000128335,ENSG00000185745,ENSG00000100342,ENSG00000141682,ENSG00000168062,ENSG00000117228,ENSG00000221963,ENSG00000128284,ENSG00000133321,ENSG00000108771,ENSG00000177409,ENSG00000133106,ENSG00000026950,ENSG00000132109,ENSG00000137959,ENSG00000152689,ENSG00000137965,ENSG00000170581,ENSG00000123609,ENSG00000205413,ENSG00000133328…
TF	Factor: IRF-4; motif: KRAAMNGAAANYN; match class: 0	TF:M07323_0	6.20316e-14	13.2074	970	459	70	19945	ENSG00000119922,ENSG00000134321,ENSG00000119917,ENSG00000138646,ENSG00000128335,ENSG00000185745,ENSG00000100342,ENSG00000141682,ENSG00000168062,ENSG00000117228,ENSG00000221963,ENSG00000128284,ENSG00000133321,ENSG00000108771,ENSG00000177409,ENSG00000133106,ENSG00000026950,ENSG00000132109,ENSG00000137959,ENSG00000152689,ENSG00000137965,ENSG00000170581,ENSG00000123609,ENSG00000205413,ENSG00000133328…
TF	Factor: IRF-5; motif: NYGAAACCGAAACY; match class: 1	TF:M11670_1	1.97423e-13	12.7046	37	459	16	19945	ENSG00000119917,ENSG00000185745,ENSG00000168062,ENSG00000108771,ENSG00000177409,ENSG00000133328,ENSG00000111335,ENSG00000181381,ENSG00000185507,ENSG00000137628,ENSG00000138642,ENSG00000120217,ENSG00000136514,ENSG00000111331,ENSG00000204138,ENSG00000130303
TF	Factor: IRF8; motif: NCGAAACCGAAACT; match class: 1	TF:M04020_1	2.05917e-13	12.6863	44	459	17	19945	ENSG00000119917,ENSG00000185745,ENSG00000168062,ENSG00000108771,ENSG00000177409,ENSG00000152689,ENSG00000133328,ENSG00000111335,ENSG00000181381,ENSG00000185507,ENSG00000086061,ENSG00000137628,ENSG00000138642,ENSG00000164342,ENSG00000136514,ENSG00000111331,ENSG00000204138
TF	Factor: IRF-4; motif: NCGAAACCGAAACYA; match class: 1	TF:M04015_1	2.14706e-13	12.6682	159	459	28	19945	ENSG00000119922,ENSG00000185745,ENSG00000168062,ENSG00000134326,ENSG00000221963,ENSG00000108771,ENSG00000177409,ENSG00000101347,ENSG00000133106,ENSG00000112773,ENSG00000152689,ENSG00000170581,ENSG00000133328,ENSG00000111335,ENSG00000060491,ENSG00000181381,ENSG00000185507,ENSG00000086061,ENSG00000156966,ENSG00000137628,ENSG00000138642,ENSG00000164342,ENSG00000136514,ENSG00000111331,ENSG00000100226…
TF	Factor: IRF; motif: RAAANTGAAAN	TF:M00972	1.32163e-10	9.87889	2014	459	101	19945	ENSG00000119922,ENSG00000134321,ENSG00000119917,ENSG00000169245,ENSG00000121858,ENSG00000128335,ENSG00000107201,ENSG00000185745,ENSG00000100342,ENSG00000168062,ENSG00000141574,ENSG00000117228,ENSG00000221963,ENSG00000128284,ENSG00000173110,ENSG00000133321,ENSG00000108771,ENSG00000132256,ENSG00000177409,ENSG00000182575,ENSG00000196684,ENSG00000163565,ENSG00000140853,ENSG00000133106,ENSG00000026950…
TF	Factor: IRF; motif: RAAANTGAAAN; match class: 0	TF:M00972_0	1.32163e-10	9.87889	2014	459	101	19945	ENSG00000119922,ENSG00000134321,ENSG00000119917,ENSG00000169245,ENSG00000121858,ENSG00000128335,ENSG00000107201,ENSG00000185745,ENSG00000100342,ENSG00000168062,ENSG00000141574,ENSG00000117228,ENSG00000221963,ENSG00000128284,ENSG00000173110,ENSG00000133321,ENSG00000108771,ENSG00000132256,ENSG00000177409,ENSG00000182575,ENSG00000196684,ENSG00000163565,ENSG00000140853,ENSG00000133106,ENSG00000026950…
TF	Factor: IRF-2; motif: NAANYGAAASYR	TF:M08775	2.2844e-10	9.64123	8513	459	275	19945	ENSG00000119922,ENSG00000134321,ENSG00000135114,ENSG00000119917,ENSG00000138646,ENSG00000169245,ENSG00000121858,ENSG00000128335,ENSG00000107201,ENSG00000185745,ENSG00000100342,ENSG00000105559,ENSG00000140105,ENSG00000079385,ENSG00000010030,ENSG00000162772,ENSG00000176046,ENSG00000105939,ENSG00000168062,ENSG00000141574,ENSG00000117228,ENSG00000115267,ENSG00000134326,ENSG00000163644,ENSG00000221963…
TF	Factor: IRF-2; motif: NAANYGAAASYR; match class: 0	TF:M08775_0	2.2844e-10	9.64123	8513	459	275	19945	ENSG00000119922,ENSG00000134321,ENSG00000135114,ENSG00000119917,ENSG00000138646,ENSG00000169245,ENSG00000121858,ENSG00000128335,ENSG00000107201,ENSG00000185745,ENSG00000100342,ENSG00000105559,ENSG00000140105,ENSG00000079385,ENSG00000010030,ENSG00000162772,ENSG00000176046,ENSG00000105939,ENSG00000168062,ENSG00000141574,ENSG00000117228,ENSG00000115267,ENSG00000134326,ENSG00000163644,ENSG00000221963…
TF	Factor: IRF; motif: RRAANTGAAASYGNV; match class: 1	TF:M00772_1	5.81888e-10	9.23516	57	459	16	19945	ENSG00000119922,ENSG00000119917,ENSG00000185745,ENSG00000108771,ENSG00000157601,ENSG00000110446,ENSG00000205413,ENSG00000162654,ENSG00000168310,ENSG00000120217,ENSG00000136514,ENSG00000158773,ENSG00000013374,ENSG00000139350,ENSG00000158711,ENSG00000123240
TF	Factor: IRF-1; motif: NNRAAANNGAAASN; match class: 1	TF:M07045_1	5.93426e-10	9.22663	20	459	11	19945	ENSG00000119922,ENSG00000128335,ENSG00000185745,ENSG00000100342,ENSG00000133321,ENSG00000108771,ENSG00000137959,ENSG00000128394,ENSG00000239713,ENSG00000120217,ENSG00000013374
TF	Factor: IRF-3; motif: RAAARGGAAANNGAAASNGA	TF:M09958	1.37834e-09	8.86064	603	459	47	19945	ENSG00000119922,ENSG00000119917,ENSG00000138646,ENSG00000128335,ENSG00000185745,ENSG00000100342,ENSG00000079385,ENSG00000115267,ENSG00000221963,ENSG00000128284,ENSG00000133321,ENSG00000108771,ENSG00000184979,ENSG00000124201,ENSG00000133106,ENSG00000157601,ENSG00000112773,ENSG00000137965,ENSG00000110446,ENSG00000205413,ENSG00000128394,ENSG00000182393,ENSG00000181381,ENSG00000168310,ENSG00000180628…
TF	Factor: IRF-3; motif: RAAARGGAAANNGAAASNGA; match class: 0	TF:M09958_0	1.37834e-09	8.86064	603	459	47	19945	ENSG00000119922,ENSG00000119917,ENSG00000138646,ENSG00000128335,ENSG00000185745,ENSG00000100342,ENSG00000079385,ENSG00000115267,ENSG00000221963,ENSG00000128284,ENSG00000133321,ENSG00000108771,ENSG00000184979,ENSG00000124201,ENSG00000133106,ENSG00000157601,ENSG00000112773,ENSG00000137965,ENSG00000110446,ENSG00000205413,ENSG00000128394,ENSG00000182393,ENSG00000181381,ENSG00000168310,ENSG00000180628…
TF	Factor: IRF-7; motif: NNGAAAGTGAAANTR; match class: 0	TF:M11678_0	3.81578e-09	8.41842	182	459	25	19945	ENSG00000119922,ENSG00000119917,ENSG00000128335,ENSG00000185745,ENSG00000100342,ENSG00000117228,ENSG00000221963,ENSG00000128284,ENSG00000133321,ENSG00000132109,ENSG00000123609,ENSG00000133328,ENSG00000162654,ENSG00000168310,ENSG00000105287,ENSG00000117226,ENSG00000164342,ENSG00000184371,ENSG00000164308,ENSG00000158773,ENSG00000013374,ENSG00000125826,ENSG00000167034,ENSG00000139350,ENSG00000158711
TF	Factor: IRF-7; motif: NNGAAAGTGAAANTR	TF:M11678	3.81578e-09	8.41842	182	459	25	19945	ENSG00000119922,ENSG00000119917,ENSG00000128335,ENSG00000185745,ENSG00000100342,ENSG00000117228,ENSG00000221963,ENSG00000128284,ENSG00000133321,ENSG00000132109,ENSG00000123609,ENSG00000133328,ENSG00000162654,ENSG00000168310,ENSG00000105287,ENSG00000117226,ENSG00000164342,ENSG00000184371,ENSG00000164308,ENSG00000158773,ENSG00000013374,ENSG00000125826,ENSG00000167034,ENSG00000139350,ENSG00000158711
TF	Factor: IRF-2; motif: NNRAAAGTGAAASNNA; match class: 0	TF:M01882_0	1.0779e-08	7.96742	259	459	29	19945	ENSG00000119922,ENSG00000119917,ENSG00000169245,ENSG00000128335,ENSG00000185745,ENSG00000100342,ENSG00000141574,ENSG00000221963,ENSG00000128284,ENSG00000133321,ENSG00000108771,ENSG00000132256,ENSG00000132109,ENSG00000110446,ENSG00000133328,ENSG00000162654,ENSG00000180628,ENSG00000105287,ENSG00000164342,ENSG00000184371,ENSG00000164308,ENSG00000013374,ENSG00000182179,ENSG00000125826,ENSG00000167034…
TF	Factor: IRF-2; motif: NNRAAAGTGAAASNNA	TF:M01882	1.0779e-08	7.96742	259	459	29	19945	ENSG00000119922,ENSG00000119917,ENSG00000169245,ENSG00000128335,ENSG00000185745,ENSG00000100342,ENSG00000141574,ENSG00000221963,ENSG00000128284,ENSG00000133321,ENSG00000108771,ENSG00000132256,ENSG00000132109,ENSG00000110446,ENSG00000133328,ENSG00000162654,ENSG00000180628,ENSG00000105287,ENSG00000164342,ENSG00000184371,ENSG00000164308,ENSG00000013374,ENSG00000182179,ENSG00000125826,ENSG00000167034…
TF	Factor: IRF-5; motif: NCGAAACCGAAACY; match class: 0	TF:M11673_0	2.2093e-08	7.65574	60	459	15	19945	ENSG00000101347,ENSG00000133106,ENSG00000157601,ENSG00000170581,ENSG00000165806,ENSG00000060491,ENSG00000181381,ENSG00000137628,ENSG00000059378,ENSG00000138642,ENSG00000136514,ENSG00000173821,ENSG00000106785,ENSG00000198133,ENSG00000163347
TF	Factor: IRF-5; motif: NCGAAACCGAAACY	TF:M11673	2.2093e-08	7.65574	60	459	15	19945	ENSG00000101347,ENSG00000133106,ENSG00000157601,ENSG00000170581,ENSG00000165806,ENSG00000060491,ENSG00000181381,ENSG00000137628,ENSG00000059378,ENSG00000138642,ENSG00000136514,ENSG00000173821,ENSG00000106785,ENSG00000198133,ENSG00000163347
TF	Factor: IRF1; motif: NNNYASTTTCACTTTCNNTTT; match class: 1	TF:M07216_1	4.94115e-08	7.30617	35	459	12	19945	ENSG00000128335,ENSG00000100342,ENSG00000133321,ENSG00000108771,ENSG00000026950,ENSG00000132109,ENSG00000162654,ENSG00000111801,ENSG00000164136,ENSG00000178685,ENSG00000120217,ENSG00000013374
TF	Factor: IRF; motif: RAAANTGAAAN; match class: 1	TF:M00972_1	5.61809e-08	7.25041	205	459	25	19945	ENSG00000119922,ENSG00000119917,ENSG00000185745,ENSG00000117228,ENSG00000133321,ENSG00000108771,ENSG00000163565,ENSG00000132109,ENSG00000137965,ENSG00000123609,ENSG00000186470,ENSG00000162654,ENSG00000168310,ENSG00000135899,ENSG00000117226,ENSG00000168404,ENSG00000178685,ENSG00000164342,ENSG00000120217,ENSG00000013374,ENSG00000139350,ENSG00000099622,ENSG00000130303,ENSG00000123240,ENSG00000117525
TF	Factor: IRF-1; motif: NAAANNGAAAGTGAAASTRN; match class: 1	TF:M09629_1	1.01379e-07	6.99405	29	459	11	19945	ENSG00000119922,ENSG00000128335,ENSG00000100342,ENSG00000133321,ENSG00000108771,ENSG00000132109,ENSG00000128394,ENSG00000239713,ENSG00000164136,ENSG00000178685,ENSG00000120217
TF	Factor: ICSBP; motif: RAARTGAAACTG; match class: 1	TF:M00699_1	1.09374e-07	6.96109	46	459	13	19945	ENSG00000221963,ENSG00000108771,ENSG00000177409,ENSG00000157601,ENSG00000183486,ENSG00000137965,ENSG00000137628,ENSG00000163840,ENSG00000178033,ENSG00000138642,ENSG00000136514,ENSG00000138496,ENSG00000134716
TF	Factor: IRF-1; motif: STTTCACTTTCNNT; match class: 1	TF:M04788_1	1.72904e-07	6.76219	17	459	9	19945	ENSG00000119917,ENSG00000185745,ENSG00000133321,ENSG00000108771,ENSG00000132109,ENSG00000162654,ENSG00000013374,ENSG00000130303,ENSG00000123240
TF	Factor: IRF-7; motif: NCGAAANCGAAANYN; match class: 1	TF:M11679_1	7.21913e-07	6.14152	26	459	10	19945	ENSG00000138646,ENSG00000185745,ENSG00000133321,ENSG00000184979,ENSG00000162654,ENSG00000181381,ENSG00000138642,ENSG00000164342,ENSG00000159231,ENSG00000111331
TF	Factor: STAT2; motif: RRGRAANNGAAACTGAAAN; match class: 1	TF:M10080_1	1.84671e-06	5.7336	10	459	7	19945	ENSG00000119917,ENSG00000105939,ENSG00000221963,ENSG00000108771,ENSG00000133106,ENSG00000137965,ENSG00000158773
TF	Factor: HELIOS; motif: RNARRRGGAASTGARAN	TF:M09745	1.66092e-05	4.77965	3509	459	131	19945	ENSG00000119922,ENSG00000119917,ENSG00000121858,ENSG00000128335,ENSG00000185745,ENSG00000100342,ENSG00000105559,ENSG00000140105,ENSG00000141682,ENSG00000176046,ENSG00000168062,ENSG00000115267,ENSG00000221963,ENSG00000128284,ENSG00000089127,ENSG00000173110,ENSG00000125347,ENSG00000135363,ENSG00000133321,ENSG00000108771,ENSG00000173193,ENSG00000140853,ENSG00000133106,ENSG00000157601,ENSG00000132109…
TF	Factor: HELIOS; motif: RNARRRGGAASTGARAN; match class: 0	TF:M09745_0	1.66092e-05	4.77965	3509	459	131	19945	ENSG00000119922,ENSG00000119917,ENSG00000121858,ENSG00000128335,ENSG00000185745,ENSG00000100342,ENSG00000105559,ENSG00000140105,ENSG00000141682,ENSG00000176046,ENSG00000168062,ENSG00000115267,ENSG00000221963,ENSG00000128284,ENSG00000089127,ENSG00000173110,ENSG00000125347,ENSG00000135363,ENSG00000133321,ENSG00000108771,ENSG00000173193,ENSG00000140853,ENSG00000133106,ENSG00000157601,ENSG00000132109…
TF	Factor: IRF-2; motif: GAAAAGYGAAASY	TF:M00063	1.75191e-05	4.75649	690	459	43	19945	ENSG00000119922,ENSG00000119917,ENSG00000169245,ENSG00000128335,ENSG00000185745,ENSG00000100342,ENSG00000105559,ENSG00000079385,ENSG00000128284,ENSG00000133321,ENSG00000184979,ENSG00000132256,ENSG00000163565,ENSG00000026950,ENSG00000186470,ENSG00000133328,ENSG00000128394,ENSG00000182393,ENSG00000185507,ENSG00000180628,ENSG00000239713,ENSG00000185404,ENSG00000135899,ENSG00000111801,ENSG00000164136…
TF	Factor: IRF-2; motif: GAAAAGYGAAASY; match class: 0	TF:M00063_0	1.75191e-05	4.75649	690	459	43	19945	ENSG00000119922,ENSG00000119917,ENSG00000169245,ENSG00000128335,ENSG00000185745,ENSG00000100342,ENSG00000105559,ENSG00000079385,ENSG00000128284,ENSG00000133321,ENSG00000184979,ENSG00000132256,ENSG00000163565,ENSG00000026950,ENSG00000186470,ENSG00000133328,ENSG00000128394,ENSG00000182393,ENSG00000185507,ENSG00000180628,ENSG00000239713,ENSG00000185404,ENSG00000135899,ENSG00000111801,ENSG00000164136…
TF	Factor: ISGF-3; motif: CAGTTTCWCTTTYCC; match class: 1	TF:M00258_1	5.57128e-05	4.25404	29	459	9	19945	ENSG00000221963,ENSG00000108771,ENSG00000177409,ENSG00000133106,ENSG00000133328,ENSG00000163840,ENSG00000138642,ENSG00000136514,ENSG00000138496
TF	Factor: IRF-3; motif: NBNBTTTCSCTTT	TF:M01279	0.000135633	3.86764	1663	459	74	19945	ENSG00000119922,ENSG00000119917,ENSG00000128335,ENSG00000107201,ENSG00000185745,ENSG00000100342,ENSG00000128284,ENSG00000089127,ENSG00000135363,ENSG00000133321,ENSG00000184979,ENSG00000196684,ENSG00000173193,ENSG00000112773,ENSG00000134470,ENSG00000133328,ENSG00000128394,ENSG00000165806,ENSG00000184988,ENSG00000163162,ENSG00000060491,ENSG00000162654,ENSG00000181381,ENSG00000185507,ENSG00000168310…
TF	Factor: IRF-3; motif: NBNBTTTCSCTTT; match class: 0	TF:M01279_0	0.000135633	3.86764	1663	459	74	19945	ENSG00000119922,ENSG00000119917,ENSG00000128335,ENSG00000107201,ENSG00000185745,ENSG00000100342,ENSG00000128284,ENSG00000089127,ENSG00000135363,ENSG00000133321,ENSG00000184979,ENSG00000196684,ENSG00000173193,ENSG00000112773,ENSG00000134470,ENSG00000133328,ENSG00000128394,ENSG00000165806,ENSG00000184988,ENSG00000163162,ENSG00000060491,ENSG00000162654,ENSG00000181381,ENSG00000185507,ENSG00000168310…
TF	Factor: IRF7; motif: NCGAAARYGAAANT; match class: 1	TF:M04018_1	0.00028387	3.54688	25	459	8	19945	ENSG00000119922,ENSG00000128335,ENSG00000185745,ENSG00000100342,ENSG00000162654,ENSG00000168310,ENSG00000235750,ENSG00000158711
TF	Factor: Blimp-1; motif: RAAAGTGAAAGTNN; match class: 0	TF:M09649_0	0.00124644	2.90433	310	459	24	19945	ENSG00000119922,ENSG00000128335,ENSG00000100342,ENSG00000079385,ENSG00000128284,ENSG00000133321,ENSG00000128394,ENSG00000239713,ENSG00000185404,ENSG00000067066,ENSG00000135899,ENSG00000111801,ENSG00000164342,ENSG00000184371,ENSG00000013374,ENSG00000182179,ENSG00000267534,ENSG00000181634,ENSG00000136717,ENSG00000112033,ENSG00000125826,ENSG00000166801,ENSG00000106100,ENSG00000138433
TF	Factor: Blimp-1; motif: RAAAGTGAAAGTNN	TF:M09649	0.00124644	2.90433	310	459	24	19945	ENSG00000119922,ENSG00000128335,ENSG00000100342,ENSG00000079385,ENSG00000128284,ENSG00000133321,ENSG00000128394,ENSG00000239713,ENSG00000185404,ENSG00000067066,ENSG00000135899,ENSG00000111801,ENSG00000164342,ENSG00000184371,ENSG00000013374,ENSG00000182179,ENSG00000267534,ENSG00000181634,ENSG00000136717,ENSG00000112033,ENSG00000125826,ENSG00000166801,ENSG00000106100,ENSG00000138433
TF	Factor: IRF3; motif: NNRRAANGGAAACCGAAACYR; match class: 1	TF:M04014_1	0.00167044	2.77717	8	459	5	19945	ENSG00000108771,ENSG00000182393,ENSG00000153147,ENSG00000137628,ENSG00000204138
TF	Factor: Blimp-1; motif: NRAAAGTGAAAGTNN	TF:M07121	0.0048142	2.31748	407	459	27	19945	ENSG00000119922,ENSG00000128335,ENSG00000100342,ENSG00000079385,ENSG00000128284,ENSG00000133321,ENSG00000128394,ENSG00000239713,ENSG00000185404,ENSG00000067066,ENSG00000135899,ENSG00000111801,ENSG00000164342,ENSG00000184371,ENSG00000152457,ENSG00000164308,ENSG00000013374,ENSG00000182179,ENSG00000267534,ENSG00000181634,ENSG00000136717,ENSG00000163637,ENSG00000125826,ENSG00000167034,ENSG00000166801…
TF	Factor: Blimp-1; motif: NRAAAGTGAAAGTNN; match class: 0	TF:M07121_0	0.0048142	2.31748	407	459	27	19945	ENSG00000119922,ENSG00000128335,ENSG00000100342,ENSG00000079385,ENSG00000128284,ENSG00000133321,ENSG00000128394,ENSG00000239713,ENSG00000185404,ENSG00000067066,ENSG00000135899,ENSG00000111801,ENSG00000164342,ENSG00000184371,ENSG00000152457,ENSG00000164308,ENSG00000013374,ENSG00000182179,ENSG00000267534,ENSG00000181634,ENSG00000136717,ENSG00000163637,ENSG00000125826,ENSG00000167034,ENSG00000166801…
TF	Factor: IRF-7; motif: AARGGAAANNGAA; match class: 0	TF:M03793_0	0.00840619	2.0754	2018	459	79	19945	ENSG00000119922,ENSG00000169245,ENSG00000121858,ENSG00000128335,ENSG00000107201,ENSG00000185745,ENSG00000100342,ENSG00000105559,ENSG00000128284,ENSG00000130775,ENSG00000133321,ENSG00000132256,ENSG00000196684,ENSG00000133106,ENSG00000152689,ENSG00000134470,ENSG00000133328,ENSG00000128394,ENSG00000111912,ENSG00000196116,ENSG00000184988,ENSG00000182393,ENSG00000060491,ENSG00000168310,ENSG00000180628…
TF	Factor: IRF-7; motif: AARGGAAANNGAA	TF:M03793	0.00840619	2.0754	2018	459	79	19945	ENSG00000119922,ENSG00000169245,ENSG00000121858,ENSG00000128335,ENSG00000107201,ENSG00000185745,ENSG00000100342,ENSG00000105559,ENSG00000128284,ENSG00000130775,ENSG00000133321,ENSG00000132256,ENSG00000196684,ENSG00000133106,ENSG00000152689,ENSG00000134470,ENSG00000133328,ENSG00000128394,ENSG00000111912,ENSG00000196116,ENSG00000184988,ENSG00000182393,ENSG00000060491,ENSG00000168310,ENSG00000180628…
TF	Factor: Blimp-1; motif: RAAAGNGAAAGTNN; match class: 0	TF:M10040_0	0.010633	1.97335	374	459	25	19945	ENSG00000119922,ENSG00000128335,ENSG00000100342,ENSG00000079385,ENSG00000128284,ENSG00000133321,ENSG00000128394,ENSG00000239713,ENSG00000185404,ENSG00000067066,ENSG00000135899,ENSG00000111801,ENSG00000164342,ENSG00000184371,ENSG00000164308,ENSG00000013374,ENSG00000182179,ENSG00000267534,ENSG00000181634,ENSG00000136717,ENSG00000163637,ENSG00000125826,ENSG00000167034,ENSG00000106100,ENSG00000138433
TF	Factor: Blimp-1; motif: RAAAGNGAAAGTNN	TF:M10040	0.010633	1.97335	374	459	25	19945	ENSG00000119922,ENSG00000128335,ENSG00000100342,ENSG00000079385,ENSG00000128284,ENSG00000133321,ENSG00000128394,ENSG00000239713,ENSG00000185404,ENSG00000067066,ENSG00000135899,ENSG00000111801,ENSG00000164342,ENSG00000184371,ENSG00000164308,ENSG00000013374,ENSG00000182179,ENSG00000267534,ENSG00000181634,ENSG00000136717,ENSG00000163637,ENSG00000125826,ENSG00000167034,ENSG00000106100,ENSG00000138433
TF	Factor: IRF-3; motif: NGGAAANGGAAASNGAAACN; match class: 1	TF:M11676_1	0.0149075	1.8266	40	459	8	19945	ENSG00000119917,ENSG00000138646,ENSG00000128335,ENSG00000100342,ENSG00000221963,ENSG00000133106,ENSG00000153147,ENSG00000178685
TF	Factor: Blimp-1; motif: NRGRAAGKGAAAGKRN	TF:M01066	0.0208713	1.68045	414	459	26	19945	ENSG00000119922,ENSG00000119917,ENSG00000128335,ENSG00000185745,ENSG00000100342,ENSG00000140105,ENSG00000128284,ENSG00000133321,ENSG00000112773,ENSG00000123609,ENSG00000133328,ENSG00000162654,ENSG00000067066,ENSG00000105287,ENSG00000176473,ENSG00000164342,ENSG00000184371,ENSG00000197943,ENSG00000181634,ENSG00000002549,ENSG00000235750,ENSG00000011590,ENSG00000125826,ENSG00000139350,ENSG00000138433…
TF	Factor: Blimp-1; motif: NRGRAAGKGAAAGKRN; match class: 0	TF:M01066_0	0.0208713	1.68045	414	459	26	19945	ENSG00000119922,ENSG00000119917,ENSG00000128335,ENSG00000185745,ENSG00000100342,ENSG00000140105,ENSG00000128284,ENSG00000133321,ENSG00000112773,ENSG00000123609,ENSG00000133328,ENSG00000162654,ENSG00000067066,ENSG00000105287,ENSG00000176473,ENSG00000164342,ENSG00000184371,ENSG00000197943,ENSG00000181634,ENSG00000002549,ENSG00000235750,ENSG00000011590,ENSG00000125826,ENSG00000139350,ENSG00000138433…
TF	Factor: IRF-8; motif: AGTTTCW	TF:M01665	0.0293859	1.53186	4840	459	153	19945	ENSG00000119922,ENSG00000134321,ENSG00000135114,ENSG00000119917,ENSG00000169245,ENSG00000121858,ENSG00000169248,ENSG00000185745,ENSG00000079385,ENSG00000162772,ENSG00000105939,ENSG00000168062,ENSG00000141574,ENSG00000117228,ENSG00000172183,ENSG00000221963,ENSG00000176532,ENSG00000089127,ENSG00000108771,ENSG00000132256,ENSG00000177409,ENSG00000182575,ENSG00000078081,ENSG00000116701,ENSG00000150687…
TF	Factor: IRF-8; motif: AGTTTCW; match class: 0	TF:M01665_0	0.0293859	1.53186	4840	459	153	19945	ENSG00000119922,ENSG00000134321,ENSG00000135114,ENSG00000119917,ENSG00000169245,ENSG00000121858,ENSG00000169248,ENSG00000185745,ENSG00000079385,ENSG00000162772,ENSG00000105939,ENSG00000168062,ENSG00000141574,ENSG00000117228,ENSG00000172183,ENSG00000221963,ENSG00000176532,ENSG00000089127,ENSG00000108771,ENSG00000132256,ENSG00000177409,ENSG00000182575,ENSG00000078081,ENSG00000116701,ENSG00000150687…
TF	Factor: IRF5; motif: NACCGAAACYA	TF:M04017	0.0308394	1.51089	164	459	15	19945	ENSG00000221963,ENSG00000101347,ENSG00000133106,ENSG00000157601,ENSG00000170581,ENSG00000133328,ENSG00000181381,ENSG00000137628,ENSG00000130589,ENSG00000114127,ENSG00000163235,ENSG00000137842,ENSG00000173821,ENSG00000180233,ENSG00000106785
TF	Factor: IRF5; motif: NACCGAAACYA; match class: 0	TF:M04017_0	0.0308394	1.51089	164	459	15	19945	ENSG00000221963,ENSG00000101347,ENSG00000133106,ENSG00000157601,ENSG00000170581,ENSG00000133328,ENSG00000181381,ENSG00000137628,ENSG00000130589,ENSG00000114127,ENSG00000163235,ENSG00000137842,ENSG00000173821,ENSG00000180233,ENSG00000106785
TF	Factor: IRF-1; motif: SAAAAGYGAAACC; match class: 0	TF:M00062_0	0.0378281	1.42219	591	459	32	19945	ENSG00000169245,ENSG00000107201,ENSG00000117228,ENSG00000177409,ENSG00000163565,ENSG00000026950,ENSG00000169871,ENSG00000186470,ENSG00000134470,ENSG00000185507,ENSG00000168310,ENSG00000185404,ENSG00000135899,ENSG00000117226,ENSG00000111801,ENSG00000164136,ENSG00000156587,ENSG00000178685,ENSG00000124226,ENSG00000013374,ENSG00000182179,ENSG00000184898,ENSG00000205220,ENSG00000132530,ENSG00000183709…
TF	Factor: IRF-1; motif: SAAAAGYGAAACC	TF:M00062	0.0378281	1.42219	591	459	32	19945	ENSG00000169245,ENSG00000107201,ENSG00000117228,ENSG00000177409,ENSG00000163565,ENSG00000026950,ENSG00000169871,ENSG00000186470,ENSG00000134470,ENSG00000185507,ENSG00000168310,ENSG00000185404,ENSG00000135899,ENSG00000117226,ENSG00000111801,ENSG00000164136,ENSG00000156587,ENSG00000178685,ENSG00000124226,ENSG00000013374,ENSG00000182179,ENSG00000184898,ENSG00000205220,ENSG00000132530,ENSG00000183709…
MIRNA	hsa-miR-152-3p	MIRNA:hsa-miR-152-3p	1.57772e-06	5.80197	157	405	21	14722	ENSG00000010030,ENSG00000138685,ENSG00000059728,ENSG00000072121,ENSG00000265972,ENSG00000164329,ENSG00000120217,ENSG00000158470,ENSG00000163235,ENSG00000184371,ENSG00000161638,ENSG00000267534,ENSG00000166598,ENSG00000139722,ENSG00000112033,ENSG00000134531,ENSG00000104419,ENSG00000008083,ENSG00000163251,ENSG00000134852,ENSG00000134294
MIRNA	hsa-miR-146a-5p	MIRNA:hsa-miR-146a-5p	0.00047147	3.32655	199	405	20	14722	ENSG00000134321,ENSG00000135114,ENSG00000119917,ENSG00000185745,ENSG00000141682,ENSG00000177409,ENSG00000133106,ENSG00000137959,ENSG00000183486,ENSG00000137965,ENSG00000123609,ENSG00000165806,ENSG00000187608,ENSG00000185507,ENSG00000132274,ENSG00000205659,ENSG00000011422,ENSG00000073756,ENSG00000100065,ENSG00000115415
MIRNA	hsa-miR-335-5p	MIRNA:hsa-miR-335-5p	0.00332709	2.47794	2525	405	105	14722	ENSG00000128335,ENSG00000105559,ENSG00000176046,ENSG00000168062,ENSG00000172183,ENSG00000089127,ENSG00000130775,ENSG00000051108,ENSG00000128590,ENSG00000196684,ENSG00000163565,ENSG00000026950,ENSG00000044574,ENSG00000168016,ENSG00000175197,ENSG00000140464,ENSG00000170581,ENSG00000113749,ENSG00000111335,ENSG00000154133,ENSG00000162654,ENSG00000059728,ENSG00000130487,ENSG00000168310,ENSG00000162738…
HPA	thyroid gland; glandular cells[Approved,Low]	HPA:055010_21	0.0027707	2.55741	4373	296	174	9494	ENSG00000134321,ENSG00000135114,ENSG00000119917,ENSG00000185745,ENSG00000162772,ENSG00000105939,ENSG00000168062,ENSG00000141574,ENSG00000117228,ENSG00000115267,ENSG00000134326,ENSG00000163644,ENSG00000221963,ENSG00000173110,ENSG00000135363,ENSG00000108771,ENSG00000051108,ENSG00000132256,ENSG00000124201,ENSG00000133106,ENSG00000157601,ENSG00000026950,ENSG00000132109,ENSG00000168016,ENSG00000169871…
HPA	bone marrow; hematopoietic cells[Approved,Low]	HPA:003010_21	0.00486376	2.31303	3744	296	153	9494	ENSG00000119922,ENSG00000134321,ENSG00000135114,ENSG00000119917,ENSG00000162772,ENSG00000105939,ENSG00000141574,ENSG00000115267,ENSG00000134326,ENSG00000163644,ENSG00000221963,ENSG00000135363,ENSG00000051108,ENSG00000132256,ENSG00000124201,ENSG00000133106,ENSG00000157601,ENSG00000132109,ENSG00000168016,ENSG00000169871,ENSG00000175197,ENSG00000128383,ENSG00000137965,ENSG00000170581,ENSG00000110446…
HPA	placenta; decidual cells[Approved,Low]	HPA:035010_21	0.0165743	1.78057	2787	296	119	9494	ENSG00000119917,ENSG00000162772,ENSG00000168062,ENSG00000141574,ENSG00000134326,ENSG00000221963,ENSG00000173110,ENSG00000051108,ENSG00000132256,ENSG00000124201,ENSG00000133106,ENSG00000157601,ENSG00000026950,ENSG00000175197,ENSG00000170581,ENSG00000123609,ENSG00000205413,ENSG00000134470,ENSG00000169991,ENSG00000133328,ENSG00000111912,ENSG00000165806,ENSG00000111335,ENSG00000187608,ENSG00000196116…
HPA	epididymis; glandular cells[Approved,Low]	HPA:015010_21	0.0172556	1.76307	4421	296	172	9494	ENSG00000134321,ENSG00000119917,ENSG00000185745,ENSG00000162772,ENSG00000105939,ENSG00000168062,ENSG00000141574,ENSG00000115267,ENSG00000134326,ENSG00000163644,ENSG00000221963,ENSG00000173110,ENSG00000135363,ENSG00000108771,ENSG00000051108,ENSG00000132256,ENSG00000124201,ENSG00000133106,ENSG00000157601,ENSG00000132109,ENSG00000168016,ENSG00000169871,ENSG00000175197,ENSG00000128383,ENSG00000137965…
HPA	fallopian tube; glandular cells[Approved,Low]	HPA:018010_21	0.0175262	1.75631	4422	296	172	9494	ENSG00000134321,ENSG00000119917,ENSG00000185745,ENSG00000162772,ENSG00000105939,ENSG00000168062,ENSG00000141574,ENSG00000117228,ENSG00000115267,ENSG00000134326,ENSG00000163644,ENSG00000221963,ENSG00000173110,ENSG00000108771,ENSG00000051108,ENSG00000132256,ENSG00000124201,ENSG00000133106,ENSG00000157601,ENSG00000026950,ENSG00000132109,ENSG00000168016,ENSG00000169871,ENSG00000175197,ENSG00000128383…
HPA	testis; cells in seminiferous ducts[Approved,Not detected]	HPA:053020_20	0.0258358	1.58778	5366	296	200	9494	ENSG00000119922,ENSG00000134321,ENSG00000135114,ENSG00000119917,ENSG00000185745,ENSG00000162772,ENSG00000105939,ENSG00000168062,ENSG00000141574,ENSG00000117228,ENSG00000115267,ENSG00000134326,ENSG00000163644,ENSG00000221963,ENSG00000173110,ENSG00000135363,ENSG00000108771,ENSG00000051108,ENSG00000132256,ENSG00000124201,ENSG00000133106,ENSG00000157601,ENSG00000026950,ENSG00000132109,ENSG00000168016…
HPA	oral mucosa; squamous epithelial cells[Approved,Low]	HPA:030010_21	0.0272705	1.56431	3756	296	150	9494	ENSG00000134321,ENSG00000135114,ENSG00000185745,ENSG00000162772,ENSG00000105939,ENSG00000168062,ENSG00000141574,ENSG00000117228,ENSG00000115267,ENSG00000134326,ENSG00000163644,ENSG00000221963,ENSG00000173110,ENSG00000108771,ENSG00000132256,ENSG00000124201,ENSG00000133106,ENSG00000157601,ENSG00000132109,ENSG00000168016,ENSG00000169871,ENSG00000175197,ENSG00000128383,ENSG00000137965,ENSG00000170581…
HPA	skin 2; epidermal cells[Approved,Not detected]	HPA:044010_20	0.0300219	1.52256	5376	296	200	9494	ENSG00000119922,ENSG00000134321,ENSG00000135114,ENSG00000119917,ENSG00000185745,ENSG00000162772,ENSG00000105939,ENSG00000168062,ENSG00000141574,ENSG00000117228,ENSG00000115267,ENSG00000134326,ENSG00000163644,ENSG00000221963,ENSG00000173110,ENSG00000135363,ENSG00000108771,ENSG00000051108,ENSG00000132256,ENSG00000124201,ENSG00000133106,ENSG00000157601,ENSG00000026950,ENSG00000132109,ENSG00000168016…
HPA	duodenum; glandular cells[Approved,Medium]	HPA:012010_22	0.0302802	1.51884	3950	296	156	9494	ENSG00000134321,ENSG00000119917,ENSG00000185745,ENSG00000162772,ENSG00000105939,ENSG00000168062,ENSG00000141574,ENSG00000115267,ENSG00000134326,ENSG00000163644,ENSG00000221963,ENSG00000135363,ENSG00000108771,ENSG00000051108,ENSG00000132256,ENSG00000124201,ENSG00000133106,ENSG00000157601,ENSG00000026950,ENSG00000132109,ENSG00000169871,ENSG00000175197,ENSG00000128383,ENSG00000123609,ENSG00000113749…
HPA	duodenum; glandular cells[Approved,Low]	HPA:012010_21	0.0307949	1.51152	4620	296	177	9494	ENSG00000134321,ENSG00000135114,ENSG00000119917,ENSG00000185745,ENSG00000162772,ENSG00000105939,ENSG00000168062,ENSG00000141574,ENSG00000117228,ENSG00000115267,ENSG00000134326,ENSG00000163644,ENSG00000221963,ENSG00000173110,ENSG00000135363,ENSG00000108771,ENSG00000051108,ENSG00000132256,ENSG00000124201,ENSG00000133106,ENSG00000157601,ENSG00000026950,ENSG00000132109,ENSG00000168016,ENSG00000169871…
HPA	liver; bile duct cells[Approved,Not detected]	HPA:026010_20	0.0315927	1.50041	5413	296	201	9494	ENSG00000119922,ENSG00000134321,ENSG00000135114,ENSG00000119917,ENSG00000185745,ENSG00000162772,ENSG00000105939,ENSG00000168062,ENSG00000141574,ENSG00000117228,ENSG00000115267,ENSG00000134326,ENSG00000163644,ENSG00000221963,ENSG00000173110,ENSG00000135363,ENSG00000108771,ENSG00000051108,ENSG00000132256,ENSG00000124201,ENSG00000133106,ENSG00000157601,ENSG00000026950,ENSG00000132109,ENSG00000168016…
HPA	tonsil; non-germinal center cells[Approved,Low]	HPA:056020_21	0.0326405	1.48624	3459	296	140	9494	ENSG00000134321,ENSG00000135114,ENSG00000119917,ENSG00000185745,ENSG00000105939,ENSG00000168062,ENSG00000141574,ENSG00000117228,ENSG00000115267,ENSG00000163644,ENSG00000221963,ENSG00000135363,ENSG00000051108,ENSG00000132256,ENSG00000124201,ENSG00000133106,ENSG00000157601,ENSG00000026950,ENSG00000132109,ENSG00000169871,ENSG00000175197,ENSG00000128383,ENSG00000170581,ENSG00000123609,ENSG00000205413…
HPA	seminal vesicle; glandular cells[Approved,Not detected]	HPA:040010_20	0.0361717	1.44163	5355	296	199	9494	ENSG00000119922,ENSG00000134321,ENSG00000135114,ENSG00000119917,ENSG00000185745,ENSG00000105939,ENSG00000168062,ENSG00000141574,ENSG00000117228,ENSG00000115267,ENSG00000134326,ENSG00000163644,ENSG00000221963,ENSG00000173110,ENSG00000135363,ENSG00000108771,ENSG00000051108,ENSG00000132256,ENSG00000124201,ENSG00000133106,ENSG00000157601,ENSG00000026950,ENSG00000132109,ENSG00000168016,ENSG00000169871…
HPA	lymph node; non-germinal center cells[Approved,Low]	HPA:028020_21	0.0382089	1.41784	3469	296	140	9494	ENSG00000135114,ENSG00000119917,ENSG00000185745,ENSG00000105939,ENSG00000141574,ENSG00000115267,ENSG00000134326,ENSG00000163644,ENSG00000221963,ENSG00000132256,ENSG00000124201,ENSG00000133106,ENSG00000157601,ENSG00000026950,ENSG00000132109,ENSG00000169871,ENSG00000175197,ENSG00000128383,ENSG00000170581,ENSG00000123609,ENSG00000205413,ENSG00000169991,ENSG00000133328,ENSG00000165806,ENSG00000111335…
HPA	pancreas; islets of Langerhans[Approved,Not detected]	HPA:032020_20	0.04303	1.36623	5200	296	194	9494	ENSG00000119922,ENSG00000134321,ENSG00000135114,ENSG00000119917,ENSG00000185745,ENSG00000162772,ENSG00000168062,ENSG00000141574,ENSG00000117228,ENSG00000115267,ENSG00000134326,ENSG00000163644,ENSG00000221963,ENSG00000173110,ENSG00000135363,ENSG00000108771,ENSG00000051108,ENSG00000132256,ENSG00000124201,ENSG00000133106,ENSG00000157601,ENSG00000026950,ENSG00000132109,ENSG00000168016,ENSG00000169871…
HPA	cerebellum; cells in molecular layer[Approved,Not detected]	HPA:007030_20	0.0430995	1.36553	5434	296	201	9494	ENSG00000119922,ENSG00000134321,ENSG00000135114,ENSG00000119917,ENSG00000185745,ENSG00000162772,ENSG00000105939,ENSG00000168062,ENSG00000141574,ENSG00000117228,ENSG00000115267,ENSG00000134326,ENSG00000163644,ENSG00000221963,ENSG00000173110,ENSG00000135363,ENSG00000108771,ENSG00000051108,ENSG00000132256,ENSG00000124201,ENSG00000133106,ENSG00000157601,ENSG00000026950,ENSG00000132109,ENSG00000168016…
HPA	endometrium 2; cells in endometrial stroma[Approved,Not detected]	HPA:014010_20	0.0463704	1.33376	5439	296	201	9494	ENSG00000119922,ENSG00000134321,ENSG00000135114,ENSG00000119917,ENSG00000185745,ENSG00000162772,ENSG00000105939,ENSG00000168062,ENSG00000141574,ENSG00000117228,ENSG00000115267,ENSG00000134326,ENSG00000163644,ENSG00000221963,ENSG00000173110,ENSG00000135363,ENSG00000108771,ENSG00000051108,ENSG00000132256,ENSG00000124201,ENSG00000133106,ENSG00000157601,ENSG00000026950,ENSG00000132109,ENSG00000168016…
HPA	stomach 2; glandular cells[Approved,Not detected]	HPA:052010_20	0.0463704	1.33376	5439	296	201	9494	ENSG00000119922,ENSG00000134321,ENSG00000135114,ENSG00000119917,ENSG00000185745,ENSG00000162772,ENSG00000105939,ENSG00000168062,ENSG00000141574,ENSG00000117228,ENSG00000115267,ENSG00000134326,ENSG00000163644,ENSG00000221963,ENSG00000173110,ENSG00000135363,ENSG00000108771,ENSG00000051108,ENSG00000132256,ENSG00000124201,ENSG00000133106,ENSG00000157601,ENSG00000026950,ENSG00000132109,ENSG00000168016…
HPA	seminal vesicle; glandular cells[Approved,Low]	HPA:040010_21	0.0480314	1.31847	4138	296	161	9494	ENSG00000134321,ENSG00000119917,ENSG00000185745,ENSG00000105939,ENSG00000168062,ENSG00000141574,ENSG00000115267,ENSG00000134326,ENSG00000163644,ENSG00000221963,ENSG00000173110,ENSG00000135363,ENSG00000108771,ENSG00000051108,ENSG00000132256,ENSG00000124201,ENSG00000133106,ENSG00000157601,ENSG00000026950,ENSG00000132109,ENSG00000168016,ENSG00000169871,ENSG00000175197,ENSG00000128383,ENSG00000137965…
HPA	lymph node; non-germinal center cells[Approved,Medium]	HPA:028020_22	0.0497741	1.303	2096	296	93	9494	ENSG00000119917,ENSG00000105939,ENSG00000141574,ENSG00000163644,ENSG00000132256,ENSG00000133106,ENSG00000157601,ENSG00000026950,ENSG00000132109,ENSG00000169871,ENSG00000128383,ENSG00000170581,ENSG00000123609,ENSG00000205413,ENSG00000169991,ENSG00000111335,ENSG00000187608,ENSG00000182782,ENSG00000112343,ENSG00000181381,ENSG00000185507,ENSG00000130813,ENSG00000239713,ENSG00000128965,ENSG00000123080…
CORUM	DTX3L-PARP9-STAT1 complex	CORUM:7385	0.00521098	2.28308	3	105	3	3629	ENSG00000163840,ENSG00000138496,ENSG00000115415
HP	Abnormality of serum cytokine level	HP:0011112	0.0149462	1.82547	14	100	5	4225	ENSG00000115267,ENSG00000101347,ENSG00000135899,ENSG00000003400,ENSG00000115415
HP	Abnormality of immune serum protein physiology	HP:0011111	0.0220001	1.65758	15	100	5	4225	ENSG00000115267,ENSG00000101347,ENSG00000135899,ENSG00000003400,ENSG00000115415
HP	Abnormal serum interferon level	HP:0030354	0.0447377	1.34933	9	100	4	4225	ENSG00000115267,ENSG00000101347,ENSG00000135899,ENSG00000115415
HP	Abnormal serum interferon-gamma level	HP:0030355	0.0447377	1.34933	9	100	4	4225	ENSG00000115267,ENSG00000101347,ENSG00000135899,ENSG00000115415
