# Supplementary material for: Vesicular trafficking permits evasion of cGAS/STING surveillance during initial human papillomavirus infection
Source: PLoS Pathog. 2020 Nov 30;16(11):e1009028. doi: 10.1371/journal.ppat.1009028 (PMC7728285; doi:10.1371/journal.ppat.1009028)
Supplement: S5 Data — (XLSX) [file ppat.1009028.s007.xlsx]

## Sheet: Clusters
ensembl_id	Gene	Cluster	Response
ENSG00000171522	PTGER4	I	Immediate/Primary
ENSG00000105327	BBC3	I	Immediate/Primary
ENSG00000151014	NOCT	I	Immediate/Primary
ENSG00000165312	OTUD1	I	Immediate/Primary
ENSG00000163121	NEURL3	I	Immediate/Primary
ENSG00000119630	PGF	I	Immediate/Primary
ENSG00000181634	TNFSF15	I	Immediate/Primary
ENSG00000255398	HCAR3	I	Immediate/Primary
ENSG00000112773	TENT5A	I	Immediate/Primary
ENSG00000183709	IFNL2	I	Immediate/Primary
ENSG00000182782	HCAR2	I	Immediate/Primary
ENSG00000182393	IFNL1	I	Immediate/Primary
ENSG00000162772	ATF3	I	Immediate/Primary
ENSG00000125347	IRF1	I	Immediate/Primary
ENSG00000141682	PMAIP1	I	Immediate/Primary
ENSG00000250508	LINC02701	II	Intermediate
ENSG00000164308	ERAP2	II	Intermediate
ENSG00000152457	DCLRE1C	II	Intermediate
ENSG00000163644	PPM1K	II	Intermediate
ENSG00000101347	SAMHD1	II	Intermediate
ENSG00000186470	BTN3A2	II	Intermediate
ENSG00000205659	LIN52	II	Intermediate
ENSG00000174804	FZD4	II	Intermediate
ENSG00000116668	SWT1	II	Intermediate
ENSG00000119922	IFIT2	II	Intermediate
ENSG00000105939	ZC3HAV1	II	Intermediate
ENSG00000119917	IFIT3	II	Intermediate
ENSG00000117013	KCNQ4	II	Intermediate
ENSG00000011590	ZBTB32	II	Intermediate
ENSG00000113749	HRH2	II	Intermediate
ENSG00000182575	NXPH3	II	Intermediate
ENSG00000167550	RHEBL1	II	Intermediate
ENSG00000176532	PRR15	II	Intermediate
ENSG00000115325	DOK1	II	Intermediate
ENSG00000128965	CHAC1	II	Intermediate
ENSG00000163637	PRICKLE2	II	Intermediate
ENSG00000166317	SYNPO2L	II	Intermediate
ENSG00000124593	AL365205.1	II	Intermediate
ENSG00000133874	RNF122	II	Intermediate
ENSG00000197279	ZNF165	II	Intermediate
ENSG00000169248	CXCL11	II	Intermediate
ENSG00000138685	FGF2	II	Intermediate
ENSG00000162738	VANGL2	II	Intermediate
ENSG00000185745	IFIT1	II	Intermediate
ENSG00000154133	ROBO4	II	Intermediate
ENSG00000176046	NUPR1	II	Intermediate
ENSG00000198854	C1orf68	II	Intermediate
ENSG00000164136	IL15	II	Intermediate
ENSG00000051108	HERPUD1	II	Intermediate
ENSG00000128335	APOL2	II	Intermediate
ENSG00000135114	OASL	II	Intermediate
ENSG00000178033	CALHM5	II	Intermediate
ENSG00000175197	DDIT3	II	Intermediate
ENSG00000104951	IL4I1	III	Secondary
ENSG00000010030	ETV7	III	Secondary
ENSG00000130775	THEMIS2	III	Secondary
ENSG00000196684	HSH2D	III	Secondary
ENSG00000153993	SEMA3D	III	Secondary
ENSG00000140105	WARS1	III	Secondary
ENSG00000089127	OAS1	III	Secondary
ENSG00000141574	SECTM1	III	Secondary
ENSG00000121858	TNFSF10	III	Secondary
ENSG00000128284	APOL3	III	Secondary
ENSG00000172183	ISG20	III	Secondary
ENSG00000133321	PLAAT4	III	Secondary
ENSG00000100342	APOL1	III	Secondary
ENSG00000116701	NCF2	III	Secondary
ENSG00000105559	PLEKHA4	III	Secondary
ENSG00000140280	LYSMD2	III	Secondary
ENSG00000159231	CBR3	III	Secondary
ENSG00000113532	ST8SIA4	III	Secondary
ENSG00000106070	GRB10	III	Secondary
ENSG00000183508	TENT5C	III	Secondary
ENSG00000133328	PLAAT2	III	Secondary
ENSG00000136514	RTP4	III	Secondary
ENSG00000137198	GMPR	III	Secondary
ENSG00000163568	AIM2	III	Secondary
ENSG00000230234	AL162582.1	III	Secondary
ENSG00000152689	RASGRP3	III	Secondary
ENSG00000134326	CMPK2	III	Secondary
ENSG00000122643	NT5C3A	III	Secondary
ENSG00000225492	GBP1P1	III	Secondary
ENSG00000078081	LAMP3	III	Secondary
ENSG00000273445	AC133644.2	III	Secondary
ENSG00000128383	APOBEC3A	III	Secondary
ENSG00000070601	FRMPD1	III	Secondary
ENSG00000120949	TNFRSF8	III	Secondary
ENSG00000168062	BATF2	III	Secondary
ENSG00000180628	PCGF5	III	Secondary
ENSG00000168310	IRF2	III	Secondary
ENSG00000135363	LMO2	III	Secondary
ENSG00000179044	EXOC3L1	III	Secondary
ENSG00000187912	CLEC17A	III	Secondary
ENSG00000101986	ABCD1	III	Secondary
ENSG00000239713	APOBEC3G	III	Secondary
ENSG00000107864	CPEB3	III	Secondary
ENSG00000147852	VLDLR	III	Secondary
ENSG00000197646	PDCD1LG2	III	Secondary
ENSG00000050344	NFE2L3	III	Secondary
ENSG00000150687	PRSS23	III	Secondary
ENSG00000123080	CDKN2C	III	Secondary
ENSG00000167034	NKX3-1	III	Secondary
ENSG00000107201	DDX58	III	Secondary
ENSG00000134321	RSAD2	III	Secondary
ENSG00000108771	DHX58	III	Secondary
ENSG00000079385	CEACAM1	III	Secondary
ENSG00000169245	CXCL10	III	Secondary
ENSG00000138646	HERC5	III	Secondary
ENSG00000023445	BIRC3	III	Secondary
ENSG00000162654	GBP4	III	Secondary
ENSG00000221963	APOL6	III	Secondary
ENSG00000111912	NCOA7	III	Secondary
ENSG00000128590	DNAJB9	III	Secondary
ENSG00000100784	RPS6KA5	III	Secondary
ENSG00000143171	RXRG	III	Secondary
ENSG00000115267	IFIH1	III	Secondary
ENSG00000179111	HES7	III	Secondary
ENSG00000137959	IFI44L	III	Secondary
ENSG00000128567	PODXL	III	Secondary
ENSG00000132530	XAF1	III	Secondary
ENSG00000168016	TRANK1	III	Secondary
ENSG00000184898	RBM43	III	Secondary
ENSG00000168685	IL7R	III	Secondary
ENSG00000072121	ZFYVE26	III	Secondary
ENSG00000140853	NLRC5	III	Secondary
ENSG00000102531	FNDC3A	III	Secondary
ENSG00000118160	SLC8A2	III	Secondary
ENSG00000177409	SAMD9L	III	Secondary
ENSG00000128165	ADM2	III	Secondary
ENSG00000185404	SP140L	III	Secondary
ENSG00000172243	CLEC7A	III	Secondary
ENSG00000123609	NMI	III	Secondary
ENSG00000134470	IL15RA	III	Secondary
ENSG00000133106	EPSTI1	III	Secondary
ENSG00000113739	STC2	III	Secondary
ENSG00000285744	AC083837.1	III	Secondary
ENSG00000115271	GCA	III	Secondary
ENSG00000026950	BTN3A1	III	Secondary
ENSG00000132256	TRIM5	III	Secondary
ENSG00000184371	CSF1	III	Secondary
ENSG00000111801	BTN3A3	III	Secondary
ENSG00000146411	SLC2A12	III	Secondary
ENSG00000130487	KLHDC7B	III	Secondary
ENSG00000226067	LINC00623	III	Secondary
ENSG00000184979	USP18	III	Secondary
ENSG00000184988	TMEM106A	III	Secondary
ENSG00000117228	GBP1	III	Secondary
ENSG00000096968	JAK2	III	Secondary
ENSG00000161133	USP41	III	Secondary
ENSG00000128394	APOBEC3F	III	Secondary
ENSG00000225431	LINC01671	III	Secondary
ENSG00000072858	SIDT1	III	Secondary
ENSG00000110446	SLC15A3	III	Secondary
ENSG00000164342	TLR3	III	Secondary
ENSG00000120337	TNFSF18	III	Secondary
ENSG00000173193	PARP14	III	Secondary
ENSG00000168961	LGALS9	III	Secondary
ENSG00000173110	HSPA6	III	Secondary
ENSG00000111913	RIPOR2	III	Secondary
ENSG00000144810	COL8A1	III	Secondary
ENSG00000156966	B3GNT7	III	Secondary
ENSG00000006210	CX3CL1	III	Secondary
ENSG00000146859	TMEM140	III	Secondary
ENSG00000214226	C17orf67	III	Secondary
